# Supplementary material for: Elucidating how the saprophytic fungus Aspergillus nidulans uses the plant polyester suberin as carbon source
Source: BMC Genomics. 2014 Jul 21;15:613. doi: 10.1186/1471-2164-15-613 (PMC4117967; doi:10.1186/1471-2164-15-613)
Supplement: Supplementary file 2 — Additional file 2: List of the differentially expressed genes. (XLSX 4 MB) [file 12864_2014_6294_MOESM2_ESM.xlsx]

## Sheet: Transcriptional Profile
Log(2) of the fold change of the genes present in the FungiANC genechip
N.b. that only the genes with |FC|>2 and p-value < 0.01 were not considered
N.b. General description according to Broad Institute (http://www.broadinstitute.org/annotation/genome/aspergillus_group/MultiHome.html) and the Aspergillus Genome Database (http://www.aspergillusgenome.org/).
T0	Control, fungal cultures grown in glucose media
T1	Fungal cultivation in suberin media for two days
T2	Fungal cultivation in suberin media for four days
T3	Fungal cultivation in suberin media for six days
		FIRST									MID						LAST
Gene number	General description	T1-T0			T2-T0			T3-T0			T2-T1			T3-T1			T3-T2
		logFC	adj.P.Val	FC	logFC	adj.P.Val	FC	logFC	adj.P.Val	FC	logFC	adj.P.Val	FC	logFC	adj.P.Val	FC	logFC	adj.P.Val	FC
AN9535	conserved hypothetical protein	2.67333	0.00183033	6.37901	2.77667	0.00151195	6.85267	3.29667	0.000610455	9.82643	0.103333	0.901234	1.07425	0.623333	0.364913	1.54043	0.52	0.536515	1.43396
AN9534	translation elongation factor 4	0.433333	0.154662	1.35035	-0.0233333	0.946322	-1.0163	0.03	0.933191	1.02101	-0.456667	0.17098	-1.37237	-0.403333	0.182859	-1.32256	0.0533333	0.895926	1.03766
AN9533	conserved hypothetical protein	0.163333	0.496399	1.11987	-0.173333	0.476168	-1.12766	-0.596667	0.024399	-1.51222	-0.336667	0.19883	-1.26284	-0.76	0.00637477	-1.69349	-0.423333	0.1268	-1.34102
AN9532	conserved hypothetical protein	-0.723333	0.0335385	-1.65099	-0.823333	0.019096	-1.76949	-1.16667	0.00332936	-2.24492	-0.1	0.789612	-1.07177	-0.443333	0.167656	-1.35974	-0.343333	0.35866	-1.26868
AN9531	conserved hypothetical protein	-0.743333	0.016764	-1.67404	-0.593333	0.0473552	-1.50873	-0.846667	0.0102845	-1.79834	0.15	0.645468	1.10957	-0.103333	0.723052	-1.07425	-0.253333	0.45156	-1.19196
AN9529	DUF1183 domain-containing protein	0.136667	0.577958	1.09936	-1.78e-15	1	-1	0.676667	0.0145104	1.59844	-0.136667	0.622675	-1.09936	0.54	0.0361197	1.45397	0.676667	0.0238298	1.59844
AN9528	mitochondrion biogenesis protein Mmm1	-0.143333	0.390911	-1.10445	0.173333	0.3035	1.12766	0.0566667	0.75391	1.04006	0.316667	0.0935939	1.24545	0.2	0.229848	1.1487	-0.116667	0.567997	-1.08423
AN9526	syntaxin 5	0.62	0.0169176	1.53688	1.26	0.000216802	2.39496	1.02	0.00116896	2.02792	0.64	0.025863	1.55833	0.4	0.0981583	1.31951	-0.24	0.388694	-1.18099
AN9524	glycosyl hydrolase family 61 protein	0.53	0.315716	1.44393	0.15	0.792222	1.10957	0.06	0.922216	1.04247	-0.38	0.524674	-1.30134	-0.47	0.370697	-1.38511	-0.09	0.899628	-1.06437
AN9523	conserved hypothetical protein	1.51333	3.00653e-05	2.85469	1.44	4.75e-05	2.71321	0.793333	0.003579	1.73307	-0.0733333	0.776246	-1.05214	-0.72	0.00558847	-1.64718	-0.646667	0.0189218	-1.56555
AN9522	isopenicillin N-CoA epimerase	-0.81	0.0032755	-1.75321	-1.31333	0.000131104	-2.48515	-0.28	0.239267	-1.21419	-0.503333	0.0589812	-1.41748	0.53	0.0318431	1.44393	1.03333	0.00190226	2.04675
AN9521	conserved hypothetical protein	1.58	0.000543647	2.9897	0.896667	0.0175069	1.86176	0.936667	0.0161931	1.9141	-0.683333	0.0797527	-1.60585	-0.643333	0.0697225	-1.56193	0.04	0.931823	1.02811
AN9518	haloalkanoic acid dehalogenase	-0.243333	0.23218	-1.18372	-0.5	0.0236594	-1.41421	-0.453333	0.0407546	-1.3692	-0.256667	0.2495	-1.19472	-0.21	0.29894	-1.15669	0.0466667	0.862204	1.03288
AN9517	conserved hypothetical protein	1.36667	0.00262135	2.57874	0.283333	0.458934	1.217	-0.146667	0.716575	-1.10701	-1.08333	0.0195055	-2.11893	-1.51333	0.00159563	-2.85469	-0.43	0.325093	-1.34723
AN9516	conserved hypothetical protein	-0.53	0.0543296	-1.44393	-0.206667	0.4427	-1.15402	0.0966667	0.734397	1.0693	0.323333	0.263969	1.25122	0.626667	0.0278117	1.54399	0.303333	0.324079	1.23399
AN9515	PX domain-containing protein	-0.4	0.207877	-1.31951	-0.393333	0.218779	-1.31342	0.583333	0.0819136	1.49831	0.00666667	0.988015	1.00463	0.983333	0.00740516	1.97703	0.976667	0.0148507	1.96791
AN9514	D-isomer specific 2-hydroxyacid dehydrogenase	-1.70667	4.96033e-05	-3.26406	-1.01333	0.00204355	-2.01857	-0.83	0.00801681	-1.77769	0.693333	0.0295626	1.61702	0.876667	0.00524871	1.83613	0.183333	0.571112	1.1355
AN9513	conserved hypothetical protein	-0.613333	0.112903	-1.52979	-0.896667	0.0289222	-1.86176	-0.873333	0.0360288	-1.83189	-0.283333	0.508002	-1.217	-0.26	0.49383	-1.19748	0.0233333	0.965952	1.0163
AN9511	RNA methylase	-1.68667	1.14361e-05	-3.21912	-1.59	1.98e-05	-3.01049	-0.926667	0.00122365	-1.90088	0.0966667	0.701091	1.0693	0.76	0.00372849	1.69349	0.663333	0.0153567	1.58374
AN9510	conserved hypothetical protein	0.836667	0.00299399	1.78592	-0.0766667	0.759815	-1.05458	0.12	0.630849	1.08673	-0.913333	0.00472935	-1.88339	-0.716667	0.0080832	-1.64338	0.196667	0.484064	1.14605
AN9509	conserved hypothetical protein	0.576667	0.0067148	1.4914	0.28	0.137185	1.21419	0.186667	0.32849	1.13813	-0.296667	0.147913	-1.2283	-0.39	0.0456126	-1.31039	-0.0933333	0.690015	-1.06683
AN9508	conserved hypothetical protein	0.753333	0.0977422	1.68568	0.493333	0.271932	1.40769	0.516667	0.260529	1.43065	-0.26	0.610462	-1.19748	-0.236667	0.595938	-1.17827	0.0233333	0.971297	1.0163
AN9507	conserved hypothetical protein	0.676667	0.00435077	1.59844	0.496667	0.216054	1.41095	-0.0933333	0.665448	-1.06683	-0.523333	0.0305446	-1.43727	-0.77	0.00224003	-1.70527	-0.533333	0.246125	-1.44727
AN9506	isoflavone reductase	-0.676667	0.00807387	-1.59844	-1.22	0.00018437	-2.32947	-1.52	5.29249e-05	-2.86791	-0.543333	0.0402092	-1.45734	-0.843333	0.00246605	-1.79419	-0.3	0.247268	-1.23114
AN9504	G2-specific protein kinase	-0.186667	0.422444	-1.13813	0.103333	0.670596	1.07425	0.00333333	0.990484	1.00231	0.29	0.254107	1.22264	0.19	0.410081	1.14076	-0.1	0.737267	-1.07177
AN9503	conserved hypothetical protein	0.506667	0.195102	1.42076	-0.0433333	0.921425	-1.03049	-0.136667	0.745447	-1.09936	-0.55	0.199245	-1.46409	-0.643333	0.104979	-1.56193	-0.0933333	0.856156	-1.06683
AN9501	conserved hypothetical protein	0.4	0.0797008	1.31951	-0.0333333	0.892624	-1.02337	-0.276667	0.227247	-1.21139	-0.433333	0.0851346	-1.35035	-0.676667	0.00812669	-1.59844	-0.243333	0.346794	-1.18372
AN9500	conserved hypothetical protein	0.59	0.0106266	1.50525	-0.356667	0.0919792	-1.28046	-0.806667	0.0021164	-1.74917	-0.946667	0.00200625	-1.92741	-1.39667	5.00187e-05	-2.63293	-0.45	0.0648848	-1.36604
AN9499	conserved hypothetical protein	1.21333	0.0373257	2.31873	0.626667	0.258871	1.54399	1.22	0.0417356	2.32947	-0.586667	0.333852	-1.50177	0.00666667	0.990782	1.00463	0.593333	0.356957	1.50873
AN9498	tetratricopeptide repeat protein 1	-0.623333	0.00103562	-1.54043	-0.973333	4.64e-05	-1.96337	-0.306667	0.0547122	-1.23685	-0.35	0.0447071	-1.27456	0.316667	0.0434482	1.24545	0.666667	0.00188058	1.5874
AN9497	HAD superfamily hydrolase	-1.87	2.67828e-05	-3.65533	-1.71	5.73e-05	-3.27161	-0.673333	0.0242175	-1.59475	0.16	0.601918	1.11729	1.19667	0.000845551	2.29209	1.03667	0.00458158	2.05148
AN9496	emopamil binding protein	-1.64667	2.08082e-06	-3.13109	-2.09333	5.04e-07	-4.26733	-1.62333	4.06097e-06	-3.08086	-0.446667	0.0279144	-1.36289	0.0233333	0.89506	1.0163	0.47	0.0240669	1.38511
AN9493	putative GNAT-type acetyltransferase, ngn12	0.59	0.343689	1.50525	5.03	1.01e-05	32.6724	4.41333	3.86349e-05	21.3081	4.44	0.000304915	21.7057	3.82333	0.000103448	14.1559	-0.616667	0.40178	-1.53333
AN9492	DNA binding regulatory protein AmdX	-0.86	0.00548962	-1.81504	-1.52667	0.000126109	-2.88119	-0.686667	0.0214502	-1.60956	-0.666667	0.0352504	-1.5874	0.173333	0.515219	1.12766	0.84	0.0132985	1.79005
AN9491	membrane protein TMS1	0.62	0.00248492	1.53688	0.246667	0.154006	1.18646	0.313333	0.0822852	1.24258	-0.456667	0.0257793	-1.37237	0.376667	0.0374465	1.29834	0.0933333	0.660254	1.06683
AN9490	high affinity methionine permease	1.19	3.25771e-05	2.28153	1.49667	6.49e-06	2.8219	2.05667	9.77504e-07	4.16024	0.306667	0.117891	1.23685	0.866667	0.000433001	1.82344	0.56	0.0123607	1.47427
AN9489	conserved hypothetical protein	-1.29	0.0111016	-2.44528	0.303333	0.513814	1.23399	0.356667	0.447347	1.28046	1.59333	0.00787128	3.01746	1.64667	0.00303877	3.13109	0.0533333	0.931366	1.03766
AN9488	thiamine pyrophosphokinase Thi80	0.853333	7.09951e-05	1.80667	0.556667	0.00153104	1.47087	0.276667	0.0632004	1.21139	-0.296667	0.0641001	-1.2283	-0.576667	0.00136288	-1.4914	-0.28	0.0875981	-1.21419
AN9486	lipoic acid synthetase	1.02667	0.000748678	2.03731	0.963333	0.00122687	1.94981	0.583333	0.0245385	1.49831	-0.0633333	0.816436	-1.04488	-0.443333	0.0667622	-1.35974	-0.38	0.159772	-1.30134
AN9485	conserved hypothetical protein	-0.953333	0.00103	-1.93634	0.436667	0.0648176	1.35347	0.293333	0.211494	1.22547	1.39	0.000546504	2.62079	1.24667	0.000218124	2.37293	-0.143333	0.608682	-1.10445
AN9484	conserved hypothetical protein	4.40333	5.27521e-07	21.161	5.79	1.23e-07	55.3304	5.27333	2.75744e-07	38.6751	1.38667	0.00626552	2.61474	0.87	0.0311972	1.82766	-0.516667	0.2348	-1.43065
AN9483	DUF1275 domain-containing protein	-0.356667	0.385038	-1.28046	0.78	0.0682321	1.71713	-0.0933333	0.838509	-1.06683	1.13667	0.023421	2.19872	0.263333	0.52185	1.20025	-0.873333	0.072081	-1.83189
AN9482	conserved hypothetical protein	-1.03333	7.08617e-05	-2.04675	-0.726667	0.000929996	-1.65481	-0.696667	0.00151899	-1.62076	0.306667	0.10645	1.23685	0.336667	0.0559004	1.26284	0.03	0.894856	1.02101
AN9481	conserved hypothetical protein	-0.97	0.000575875	-1.95884	-0.776667	0.00266512	-1.71317	-0.333333	0.132857	-1.25992	0.193333	0.413514	1.1434	0.636667	0.00885667	1.55473	0.443333	0.0762778	1.35974
AN9480	conserved hypothetical protein	-0.186667	0.304864	-1.13813	-0.106667	0.571106	-1.07674	0.273333	0.15076	1.2086	0.08	0.706388	1.05702	0.46	0.0210325	1.37554	0.38	0.0771017	1.30134
AN9476	conserved hypothetical protein	0.383333	0.402799	1.30435	-0.306667	0.513543	-1.23685	0.00333333	0.995558	1.00231	-0.69	0.17211	-1.61328	-0.38	0.403959	-1.30134	0.31	0.578695	1.23971
AN9474	aldo-keto reductase	-1.43333	3.56299e-05	-2.7007	-1.53	2.38e-05	-2.88786	-0.923333	0.00112982	-1.89649	-0.0966667	0.696292	-1.0693	0.51	0.0268611	1.42405	0.606667	0.021863	1.52274
AN9473	conserved hypothetical protein	1.04333	0.00100279	2.06098	0.38	0.131658	1.30134	-0.17	0.509147	-1.12506	-0.663333	0.0265924	-1.58374	-1.21333	0.000456555	-2.31873	-0.55	0.0610206	-1.46409
AN9472	MFS transporter	-0.45	0.260402	-1.36604	1.27	0.00629123	2.41162	1.06333	0.0186831	2.08975	1.72	0.00285215	3.29436	1.51333	0.00239048	2.85469	-0.206667	0.68287	-1.15402
AN9471	DRAP deaminase	-2.12333	6.2195e-07	-4.35699	-1.54333	8.2e-06	-2.91467	-1.47333	1.67929e-05	-2.77663	0.58	0.013936	1.49485	0.65	0.00382334	1.56917	0.07	0.772916	1.04972
AN9470	uricase	-0.233333	0.594217	-1.17555	-1.99	0.000587716	-3.97237	-2.81	7.05485e-05	-7.01285	-1.75667	0.00378246	-3.37916	-2.57667	0.000126039	-5.9656	-0.82	0.104904	-1.76541
AN9469	50S ribosomal protein L13	1.84667	9.64328e-07	3.59668	1.29333	1.61e-05	2.45094	0.306667	0.0898766	1.23685	-0.553333	0.0116117	-1.46747	-1.54	7.53145e-06	-2.90795	-0.986667	0.000456011	-1.9816
AN9468	40S ribosomal protein S16	-0.0866667	0.503627	-1.06191	-0.113333	0.384253	-1.08172	0.0366667	0.794682	1.02574	-0.0266667	0.862022	-1.01866	0.123333	0.333195	1.08925	0.15	0.31622	1.10957
AN9467	protein phosphatase 2a	-0.516667	0.00381528	-1.43065	-0.533333	0.00328291	-1.44727	0.183333	0.238604	1.1355	-0.0166667	0.92724	-1.01162	0.7	0.000654237	1.6245	0.716667	0.0013489	1.64338
AN9466	conserved hypothetical protein	-0.00666667	0.974827	-1.00463	0.333333	0.0987392	1.25992	0.21	0.300121	1.15669	0.34	0.121589	1.26576	0.216667	0.267022	1.16205	-0.123333	0.611395	-1.08925
AN9465	60S ribosomal protein L9-B	0.08	0.685167	1.05702	0.09	0.477284	1.06437	0.206667	0.112661	1.15402	0.11	0.426492	1.07923	0.226667	0.0762436	1.17013	0.266667	0.228607	1.20303
AN9464	glutaredoxin	-0.93	0.00262848	-1.90528	0.283333	0.271081	1.217	0.67	0.0197957	1.59107	1.21333	0.00171799	2.31873	1.6	8.83916e-05	3.03143	0.386667	0.190712	1.30737
AN9463	ras GTPase activating protein	-0.396667	0.252279	-1.31646	-0.226667	0.524272	-1.17013	-0.15	0.686741	-1.10957	0.17	0.671243	1.12506	0.246667	0.475387	1.18646	0.0766667	0.867317	1.05458
AN9462	conserved hypothetical protein	-1.45667	2.12292e-05	-2.74473	-1.66333	8.9e-06	-3.16748	-0.983333	0.000535912	-1.97703	-0.206667	0.356654	-1.15402	0.473333	0.0298847	1.38831	0.68	0.00985727	1.60214
AN9461	pyruvate dehydrogenase kinase	-2.74	8.50631e-07	-6.6807	-2.28667	4.01e-06	-4.87927	-2.40667	4.05987e-06	-5.30248	0.453333	0.106941	1.3692	0.333333	0.18297	1.25992	-0.12	0.705362	-1.08673
AN9460	microsomal signal peptidase subunit	-0.616667	0.00439982	-1.53333	0.0466667	0.814476	1.03288	0.413333	0.0394556	1.33176	0.663333	0.00692215	1.58374	1.03	0.000193383	2.04202	0.366667	0.0900566	1.28937
AN9458	conserved hypothetical protein	-0.203333	0.551537	-1.15136	-0.966667	0.0109897	-1.95432	1.13667	0.00524685	2.19872	-0.763333	0.0518171	-1.69741	1.34	0.00174282	2.53151	2.10333	0.000296965	4.29701
AN9451	conserved hypothetical protein	1.47	0.00191925	2.77022	1.41333	0.00260117	2.66352	1.61	0.00139405	3.05252	-0.0566667	0.90232	-1.04006	0.14	0.723171	1.10191	0.196667	0.685018	1.14605
AN9450	conserved hypothetical protein	-0.17	0.202963	-1.12506	-0.25	0.0707822	-1.18921	-0.13	0.343988	-1.09429	-0.08	0.598969	-1.05702	0.04	0.772186	1.02811	0.12	0.447522	1.08673
AN9449	HD superfamily hydrolase	-1.49	0.00503567	-2.80889	-1.73	0.00210303	-3.31728	-1.7	0.00285516	-3.24901	-0.24	0.646743	-1.18099	-0.21	0.647823	-1.15669	0.03	0.96316	1.02101
AN9448	conserved hypothetical protein	-0.0866667	0.786317	-1.06191	-0.316667	0.303072	-1.24545	0.646667	0.0495942	1.56555	-0.23	0.502605	-1.17283	0.733333	0.0262684	1.66248	0.963333	0.0132132	1.94981
AN9447	phosphatidylinositol:UDP-GlcNAc transferase PIG-C	0.41	0.0445859	1.32869	4.18333	1.03e-05	18.1681	3.83	2.90191e-05	14.2215	3.21333	0.000531546	9.27491	2.86	0.000218513	7.26015	-0.353333	0.577697	-1.27751
AN9446	pantothenate kinase	-0.516667	0.00573019	-1.43065	-0.156667	0.335798	-1.11471	-0.00333333	0.98653	-1.00231	0.36	0.0547938	1.28343	0.513333	0.00645294	1.42734	0.153333	0.420147	1.11214
AN9445	conserved hypothetical protein	0.143333	0.572804	1.10445	-0.286667	0.256372	-1.21982	-0.306667	0.236056	-1.23685	-0.43	0.124576	-1.34723	-0.45	0.0807884	-1.36604	-0.02	0.955315	-1.01396
AN9444	conserved hypothetical protein	-1.21333	0.0017461	-2.31873	-0.72	0.0319064	-1.64718	-0.75	0.0295456	-1.68179	0.493333	0.153964	1.40769	0.463333	0.141531	1.37872	-0.03	0.9451	-1.02101
AN9443	conserved hypothetical protein	0.843333	0.0705945	1.79419	0.0233333	0.963397	1.0163	1.41333	0.00800186	2.66352	-0.82	0.106646	-1.76541	0.57	0.205991	1.48452	1.39	0.0149794	2.62079
AN9442	conserved hypothetical protein	0.39	0.443411	1.31039	0.94	0.0741137	1.91853	2.44333	0.000557412	5.43897	0.55	0.325008	1.46409	2.05333	0.00156427	4.15064	1.50333	0.0180257	2.83497
AN9441	choline transporter	-0.943333	0.00212935	-1.92297	-1.54333	7.42e-05	-2.91467	-1.82667	3.0993e-05	-3.54717	-0.6	0.042172	-1.51572	-0.883333	0.00364763	-1.84463	-0.283333	0.332333	-1.217
AN9440	conserved hypothetical protein	0.593333	0.0849476	1.50873	0.643333	0.0659125	1.56193	-0.443333	0.202036	-1.35974	0.05	0.901234	1.03526	-1.03667	0.00763666	-2.05148	-1.08667	0.0116386	-2.12383
AN9439	pectate lyase	-1.18667	0.00046155	-2.27626	-0.48	0.0666846	-1.39474	0.296667	0.252066	1.2283	0.706667	0.0217853	1.63203	1.48333	0.000135329	2.79594	0.776667	0.0147383	1.71317
AN9438	leucine carboxyl methyltransferase 1	-1.34	6.88476e-06	-2.53151	-0.853333	0.000219558	-1.80667	-0.54	0.00532921	-1.45397	0.486667	0.0158143	1.4012	0.8	0.000417185	1.7411	0.313333	0.0964829	1.24258
AN9437	RING zinc finger protein	0.0733333	0.716788	1.05214	0.266667	0.177109	1.20303	0.29	0.153814	1.22264	0.193333	0.370265	1.1434	0.216667	0.263755	1.16205	0.0233333	0.930271	1.0163
AN9436	DNA repair helicase RAD3	0.346667	0.0481547	1.27162	0.72	0.000941513	1.64718	0.39	0.0337359	1.31039	0.373333	0.0549769	1.29534	0.0433333	0.803764	1.03049	-0.33	0.0934446	-1.25701
AN9435	conserved hypothetical protein	-0.583333	0.00307246	-1.49831	-0.573333	0.00357101	-1.48796	0.03	0.870929	1.02101	0.01	0.960421	1.00696	0.613333	0.00257411	1.52979	0.603333	0.0060802	1.51922
AN9434	zinc metalloprotease	-0.57	0.00284395	-1.48452	-0.653333	0.0012484	-1.5728	-0.233333	0.157658	-1.17555	-0.0833333	0.647624	-1.05946	0.336667	0.0442697	1.26284	0.42	0.0304947	1.33793
AN9433	conserved hypothetical protein	3.98667	4.56145e-07	15.8528	3.25333	2.63e-06	9.53566	1.31667	0.00208076	2.4909	-0.733333	0.0582499	-1.66248	-2.67	1.69652e-05	-6.36429	-1.93667	0.000446624	-3.8282
AN9430	conserved hypothetical protein	0.226667	0.263829	1.17013	-0.24	0.241762	-1.18099	-0.23	0.272576	-1.17283	-0.466667	0.0493537	-1.38191	-0.456667	0.0350624	-1.37237	0.01	0.973434	1.00696
AN9426	G. violaceus kinesin	-1.01667	0.00299399	-2.02324	-0.98	0.00392562	-1.97247	-0.0566667	0.859211	-1.04006	0.0366667	0.915235	1.02574	0.96	0.00469994	1.94531	0.923333	0.0116128	1.89649
AN9425	2,4-dihydroxyhept-2-ene-1,7-dioic acid aldolase	-2.89333	1.49606e-06	-7.42985	-3.5	5.17e-07	-11.3137	-2.32667	1.29833e-05	-5.01645	-0.606667	0.0629992	-1.52274	0.566667	0.0557138	1.4811	1.17333	0.00310282	2.25532
AN9424	cyclin-dependent kinase regulatory subunit	0.226667	0.198564	1.17013	-0.1	0.581996	-1.07177	0.00333333	0.987643	1.00231	-0.326667	0.0993069	-1.25411	-0.223333	0.203347	-1.16743	0.103333	0.638316	1.07425
AN9423	conserved hypothetical protein	0.463333	0.379709	1.37872	1.87333	0.00324593	3.66378	1.71	0.00665735	3.27161	1.41	0.0272138	2.65737	1.24667	0.0284599	2.37293	-0.163333	0.813776	-1.11987
AN9422	conserved hypothetical protein	-0.616667	0.0386262	-1.53333	-0.3	0.291065	-1.23114	0.0533333	0.866274	1.03766	0.316667	0.307694	1.24545	0.67	0.0277212	1.59107	0.353333	0.280446	1.27751
AN9421	conserved hypothetical protein	0.313333	0.0738438	1.24258	0.173333	0.311392	1.12766	0.48	0.0137734	1.39474	-0.14	0.461891	-1.10191	0.166667	0.323129	1.12246	0.306667	0.121341	1.23685
AN9420	peptidyl-prolyl cis-trans isomerase 11	0.666667	0.00315356	1.5874	0.36	0.0666849	1.28343	0.263333	0.178808	1.20025	-0.306667	0.142901	-1.23685	-0.403333	0.0429577	-1.32256	-0.0966667	0.684599	-1.0693
AN9419	alanyl-tRNA synthetase	0.846667	0.000139879	1.79834	0.33	0.0404187	1.25701	0.0966667	0.541388	1.0693	-0.516667	0.00896832	-1.43065	-0.75	0.000434425	-1.68179	-0.233333	0.183152	-1.17555
AN9418	conserved hypothetical protein	1.08333	0.00161711	2.11893	0.176667	0.533324	1.13027	-0.373333	0.191787	-1.29534	-0.906667	0.0107505	-1.87471	-1.45667	0.000283665	-2.74473	-0.55	0.0895897	-1.46409
AN9415	ER lumen protein retaining receptor	1.11667	0.000107383	2.16845	0.836667	0.000884761	1.78592	-0.553333	0.0220067	-1.46747	0.676667	0.00427777	1.59844	0.853333	0.000401624	1.80667	-0.623333	0.0117043	-1.54043
AN9414	conserved hypothetical protein	-1.75667	0.0035393	-3.37916	-2.35	0.000555137	-5.09824	-3.10333	0.000108477	-8.59402	-0.593333	0.286019	-1.50873	-1.34667	0.0163509	-2.54324	-0.753333	0.197701	-1.68568
AN9413	conserved hypothetical protein	-0.0233333	0.877978	-1.0163	-0.126667	0.386225	-1.09177	0.31	0.0468313	1.23971	-0.103333	0.525367	-1.07425	0.333333	0.0310804	1.25992	0.436667	0.0162277	1.35347
AN9410	lipase/serine esterase	0.67	0.000698015	1.59107	0.0466667	0.772018	1.03288	-0.00333333	0.985787	-1.00231	-0.623333	0.00345087	-1.54043	-0.673333	0.000832778	-1.59475	-0.05	0.798982	-1.03526
AN9409	DNA-binding protein HGH1	0.156667	0.527447	1.11471	0.44	0.082502	1.3566	0.84	0.00478589	1.79005	0.283333	0.293089	1.217	0.683333	0.0129842	1.60585	0.4	0.159394	1.31951
AN9408	fatty acid synthase	-0.24	0.25047	-1.18099	-1.15333	0.000165695	-2.22427	-1.15	0.000226989	-2.21914	-0.913333	0.00261958	-1.88339	-0.91	0.00098478	-1.87905	0.00333333	0.990718	1.00231
AN9407	fatty acid synthase subunit alpha	-0.456667	0.0453367	-1.37237	-1.28	0.000103047	-2.42839	-1.14667	0.000302937	-2.21402	-0.823333	0.00537422	-1.76949	-0.69	0.00653794	-1.61328	0.133333	0.620798	1.09682
AN9406	N2,N2-dimethylguanosine tRNA methyltransferase	2.43667	8.45465e-07	5.41389	1.66333	1.71e-05	3.16748	0.626667	0.0138477	1.54399	-0.773333	0.00823563	-1.70921	-1.81	1.48031e-05	-3.50642	-1.03667	0.00151042	-2.05148
AN9405	conserved hypothetical protein	-0.46	0.0194311	-1.37554	-0.35	0.0635143	-1.27456	-0.326667	0.0874367	-1.25411	0.11	0.594151	1.07923	0.133333	0.459281	1.09682	0.0233333	0.924015	1.0163
AN9404	C2H2 finger domain-containing protein	-0.673333	0.000598897	-1.59475	-0.33	0.036723	-1.25701	-0.453333	0.00899908	-1.3692	0.343333	0.0474071	1.26868	0.22	0.140586	1.16473	-0.123333	0.486508	-1.08925
AN9403	pyruvate dehydrogenase E1 beta subunit PdbA	0.2	0.169683	1.1487	0.05	0.745415	1.03526	-0.18	0.228982	-1.13288	-0.15	0.347961	-1.10957	-0.38	0.0174213	-1.30134	-0.23	0.170325	-1.17283
AN9402	Ser/Thr protein phosphatase	-0.496667	0.0715429	-1.41095	0.0833333	0.770754	1.05946	0.62	0.0340667	1.53688	0.58	0.0599526	1.49485	1.11667	0.00127489	2.16845	0.536667	0.087291	1.45062
AN9401	mitochondrial enoyl reductase	-0.73	0.00236339	-1.65864	-0.353333	0.0830155	-1.27751	-1.08	0.000235282	-2.11404	0.376667	0.0917325	1.29834	-0.35	0.0840353	-1.27456	-0.726667	0.00597841	-1.65481
AN9400	glutamyl-tRNA amidotransferase	-1.39	2.0459e-05	-2.62079	-1.26333	4.62e-05	-2.4005	-0.906667	0.000648928	-1.87471	0.126667	0.561115	1.09177	0.483333	0.0215373	1.39797	0.356667	0.112021	1.28046
AN9399	histone-lysine N-methyltransferase	0.393333	0.0209472	1.31342	0.0833333	0.608951	1.05946	0.253333	0.123563	1.19196	-0.31	0.0824487	-1.23971	-0.14	0.368753	-1.10191	0.17	0.354482	1.12506
AN9398	rRNA processing protein Bystin	3.58	5.60253e-08	11.9588	2.79667	3.63e-07	6.94833	1.25	0.000152299	2.37841	-0.783333	0.00646242	-1.7211	-2.33	2.54807e-06	-5.02805	-1.54667	0.000146989	-2.92141
AN9397	transcriptional activator hacA	0.78	0.0017168	1.71713	0.733333	0.00267892	1.66248	0.386667	0.0700787	1.30737	-0.0466667	0.844693	-1.03288	-0.393333	0.0594696	-1.31342	-0.346667	0.136552	-1.27162
AN9396	SNF7 family protein Fti1/Did2	0.456667	0.0204741	1.37237	0.0266667	0.894994	1.01866	-0.413333	0.0371146	-1.33176	-0.43	0.0438383	-1.34723	-0.87	0.000532928	-1.82766	-0.44	0.0440213	-1.3566
AN9395	conserved hypothetical protein	-0.0533333	0.8676	-1.03766	-0.123333	0.700367	-1.08925	0.3	0.339982	1.23114	-0.07	0.846764	-1.04972	0.353333	0.243632	1.27751	0.423333	0.228528	1.34102
AN9394	succinyl-CoA:3-ketoacid-coenzyme A transferase subunit A	0.24	0.25826	1.18099	0.463333	0.0402925	1.37872	0.84	0.00202507	1.79005	0.223333	0.340944	1.16743	0.6	0.0122326	1.51572	0.376667	0.127864	1.29834
AN9393	MFS transporter	0.423333	0.130028	1.34102	0.993333	0.00300327	1.99078	0.51	0.0816175	1.42405	0.57	0.0716063	1.48452	0.0866667	0.762271	1.06191	-0.483333	0.132765	-1.39797
AN9392	MFS transporter	-0.706667	0.00758799	-1.63203	-0.523333	0.0345811	-1.43727	0.753333	0.00645432	1.68568	0.183333	0.479684	1.1355	1.46	8.4913e-05	2.75108	1.27667	0.000571115	2.42279
AN9391	conserved hypothetical protein	-0.98	8.12413e-05	-1.97247	-1.58	2.68e-06	-2.9897	-0.54	0.00583537	-1.45397	-0.6	0.00629725	-1.51572	0.44	0.0152568	1.3566	1.04	0.000265368	2.05623
AN9390	chitinase	1.88667	0.000165762	3.6978	1.55667	0.000693704	2.94173	2.62333	2.31149e-05	6.16172	-0.33	0.390255	-1.25701	0.736667	0.0438368	1.66632	1.06667	0.0149136	2.09459
AN9389	conserved hypothetical protein	1.02333	0.000794709	2.03261	0.0533333	0.834763	1.03766	1.07	0.000797286	2.09943	-0.97	0.0034557	-1.95884	0.0466667	0.850376	1.03288	1.01667	0.00231862	2.02324
AN9388	monoxygenase	0.133333	0.506153	1.09682	-0.263333	0.190367	-1.20025	-0.49	0.026152	-1.40444	-0.396667	0.0795959	-1.31646	-0.623333	0.00701166	-1.54043	-0.226667	0.327599	-1.17013
AN9387	conserved hypothetical protein	0.64	0.0407557	1.55833	0.643333	0.0411781	1.56193	0.783333	0.0191981	1.7211	0.00333333	0.992535	1.00231	0.143333	0.63194	1.10445	0.14	0.710474	1.10191
AN9386	conserved hypothetical protein	0.716667	0.0266489	1.64338	-0.133333	0.672322	-1.09682	0.45	0.151919	1.36604	-0.85	0.0214526	-1.8025	-0.266667	0.372054	-1.20303	0.583333	0.098742	1.49831
AN9385	conserved hypothetical protein	-0.87	0.0247366	-1.82766	-0.886667	0.0233488	-1.8489	-0.733333	0.0575915	-1.66248	-0.0166667	0.970584	-1.01162	0.136667	0.711197	1.09936	0.153333	0.740321	1.11214
AN9384	cytochrome P450 alkane hydroxylase	2.77667	6.44606e-07	6.85267	2.65667	1.23e-06	6.30574	3.39667	2.95589e-07	10.5317	-0.12	0.671291	-1.08673	0.62	0.0206822	1.53688	0.74	0.0163826	1.67018
AN9383	cell wall glycosyl hydrolase YteR	0.83	0.0101428	1.77769	1.13667	0.00161235	2.19872	1.64333	0.000174141	3.12387	0.306667	0.331497	1.23685	0.813333	0.0119232	1.75727	0.506667	0.128755	1.42076
AN9382	aflatoxin efflux pump	0.613333	0.00698305	1.52979	0.476667	0.0260909	1.39152	-0.0566667	0.794137	-1.04006	-0.136667	0.541551	-1.09936	-0.67	0.00458731	-1.59107	-0.533333	0.0283583	-1.44727
AN9380	chitin deacetylase	-2.54	0.000318627	-5.81589	-2.47667	0.000411846	-5.5661	-1.67	0.00626403	-3.18215	0.0633333	0.917842	1.04488	0.87	0.0955201	1.82766	0.806667	0.172776	1.74917
AN9378	conserved hypothetical protein	3.53333	6.41676e-06	11.5782	1.71333	0.00131826	3.27918	-0.983333	0.0326581	-1.97703	-1.82	0.00269356	-3.53081	-4.51667	2.64716e-06	-22.8903	-2.69667	0.000255456	-6.48302
AN9377	allergen Asp F4-like protein	0.223333	0.497292	1.16743	-0.936667	0.0109449	-1.9141	-0.723333	0.0416339	-1.65099	-1.16	0.00742859	-2.23457	-0.946667	0.0106317	-1.92741	0.213333	0.594381	1.15936
AN9376	conserved hypothetical protein	-0.823333	0.0355334	-1.76949	-2.10667	0.000130419	-4.30695	-1.95667	0.000295751	-3.88164	-1.28333	0.00832373	-2.43401	-1.13333	0.00791028	-2.19365	0.15	0.752686	1.10957
AN9375	taurine catabolism dioxygenase TauD	-3.41333	3.19889e-08	-10.6541	-2.91	9.45e-08	-7.51618	-3.84333	1.57252e-08	-14.3535	0.503333	0.0230537	1.41748	-0.43	0.0278861	-1.34723	-0.933333	0.00084263	-1.90968
AN9374	conserved hypothetical protein	-0.0166667	0.957722	-1.01162	-0.993333	0.0043535	-1.99078	-0.746667	0.0229971	-1.67791	-0.976667	0.0102211	-1.96791	-0.73	0.0227208	-1.65864	0.246667	0.483852	1.18646
AN9373	C6 zinc finger domain-containing protein	-0.82	0.0081863	-1.76541	-0.32	0.244311	-1.24833	-0.136667	0.638411	-1.09936	0.5	0.103682	1.41421	0.683333	0.0216603	1.60585	0.183333	0.581362	1.1355
AN9372	conserved hypothetical protein	1.22667	0.01292	2.34026	1.26	0.0116285	2.39496	1.02667	0.0348168	2.03731	0.0333333	0.951085	1.02337	-0.2	0.656597	-1.1487	-0.233333	0.677643	-1.17555
AN9371	conserved hypothetical protein	1.17	0.000690885	2.25012	0.116667	0.671133	1.08423	0.54	0.0557302	1.45397	-1.05333	0.00407643	-2.07532	-0.63	0.0265225	-1.54756	0.423333	0.164224	1.34102
AN9370	drug resistance protein	0.476667	0.242223	1.39152	1.16	0.0114604	2.23457	0.563333	0.183201	1.47768	0.683333	0.132146	1.60585	0.0866667	0.839833	1.06191	-0.596667	0.204882	-1.51222
AN9369	conserved hypothetical protein	-0.893333	0.00392734	-1.85746	-0.16	0.552762	-1.11729	-0.746667	0.0131082	-1.67791	0.733333	0.0220378	1.66248	0.146667	0.575184	1.10701	-0.586667	0.0595969	-1.50177
AN9368	conserved hypothetical protein	-0.646667	0.0114071	-1.56555	-1.12	0.000384684	-2.17347	-0.676667	0.0107921	-1.59844	-0.473333	0.0704254	-1.38831	-0.03	0.900248	-1.02101	0.443333	0.0982693	1.35974
AN9367	conserved hypothetical protein	0.666667	0.205339	1.5874	-0.196667	0.722878	-1.14605	-0.356667	0.514428	-1.28046	-0.863333	0.13899	-1.81924	-1.02333	0.0609071	-2.03261	-0.16	0.816236	-1.11729
AN9366	conserved hypothetical protein	1.19333	0.00163436	2.2868	0.35	0.253683	1.27456	-0.316667	0.313074	-1.24545	-0.843333	0.0232101	-1.79419	-1.51	0.000426169	-2.8481	-0.666667	0.064605	-1.5874
AN9365	beta-1,4-endoxylanase, xlnB	-0.873333	0.0157727	-1.83189	0.153333	0.654949	1.11214	0.263333	0.439312	1.20025	1.02667	0.0138604	2.03731	1.13667	0.0040519	2.19872	0.11	0.797951	1.07923
AN9364	conserved hypothetical protein	0.0633333	0.78024	1.04488	0.0366667	0.879441	1.02574	-0.7	0.00674045	-1.6245	-0.0266667	0.918626	-1.01866	-0.763333	0.00365302	-1.69741	-0.736667	0.00920545	-1.66632
AN9363	catechol dioxygenase	-1.86333	0.000310384	-3.63847	-1.73	0.000562645	-3.31728	-0.0566667	0.89377	-1.04006	0.133333	0.760879	1.09682	1.80667	0.00050013	3.49833	1.67333	0.00190226	3.18951
AN9362	splicing factor U2AF 23 kDa subunit	1.21	2.27404e-05	2.31338	0.756667	0.000743355	1.68958	0.483333	0.0133223	1.39797	-0.453333	0.0272851	-1.3692	-0.726667	0.00110908	-1.65481	-0.273333	0.165154	-1.2086
AN9361	conserved hypothetical protein	0.246667	0.263829	1.18646	-0.09	0.699417	-1.06437	-0.483333	0.0440522	-1.39797	-0.336667	0.168402	-1.26284	-0.73	0.00530082	-1.65864	-0.393333	0.126672	-1.31342
AN9360	C2H2 finger domain-containing protein	1.22667	2.63361e-05	2.34026	0.08	0.663101	1.05702	-0.256667	0.160515	-1.19472	-1.14667	0.000419531	-2.21402	-1.48333	1.14901e-05	-2.79594	-0.336667	0.10195	-1.26284
AN9359	chromatin remodeling complex subunit	0.213333	0.197554	1.15936	-0.113333	0.50201	-1.08172	0.22	0.197968	1.16473	-0.326667	0.0817271	-1.25411	0.00666667	0.970361	1.00463	0.333333	0.0859575	1.25992
AN9358	CBF/NF-Y family transcription factor	0.846667	0.000279757	1.79834	0.936667	0.000148	1.9141	0.883333	0.000300162	1.84463	0.09	0.639785	1.06437	0.0366667	0.834514	1.02574	-0.0533333	0.807073	-1.03766
AN9357	short-chain dehydrogenase	-0.613333	0.00188313	-1.52979	-0.386667	0.0255083	-1.30737	-0.176667	0.284223	-1.13027	0.226667	0.197528	1.17013	0.436667	0.0143738	1.35347	0.21	0.256414	1.15669
AN9356	FAD dependent oxidoreductase superfamily	-0.583333	0.00320924	-1.49831	-0.243333	0.148187	-1.18372	0.216667	0.205871	1.16205	0.34	0.0722399	1.26576	0.8	0.000503391	1.7411	0.46	0.0243412	1.37554
AN9355	conserved hypothetical protein	-1.35667	6.48785e-05	-2.56093	-2.12333	2.66e-06	-4.35699	-2.00667	5.69454e-06	-4.01853	-0.766667	0.00800181	-1.70133	-0.65	0.00939455	-1.56917	0.116667	0.673277	1.08423
AN9354	conserved hypothetical protein	0.0766667	0.869671	1.05458	-0.43	0.337688	-1.34723	-0.26	0.578152	-1.19748	-0.506667	0.300058	-1.42076	-0.336667	0.447414	-1.26284	0.17	0.768614	1.12506
AN9353	conserved hypothetical protein	0.153333	0.51333	1.11214	-0.473333	0.05243	-1.38831	-0.703333	0.00952693	-1.62826	-0.626667	0.025987	-1.54399	-0.856667	0.0027596	-1.81085	-0.23	0.400639	-1.17283
AN9352	conserved hypothetical protein	-0.01	0.97805	-1.00696	0.13	0.713225	1.09429	-0.08	0.829125	-1.05702	0.14	0.71976	1.10191	-0.07	0.842328	-1.04972	-0.21	0.611395	-1.15669
AN9351	conserved hypothetical protein	-0.8	0.00842645	-1.7411	-2.14667	1.03e-05	-4.42804	-0.933333	0.00429288	-1.90968	-1.34667	0.00128107	-2.54324	-0.133333	0.61995	-1.09682	1.21333	0.00176528	2.31873
AN9350	conserved hypothetical protein	-2.48	2.80825e-05	-5.57897	-2.34	4.76e-05	-5.06303	-1.80667	0.000411623	-3.49833	0.14	0.738523	1.10191	0.673333	0.0694589	1.59475	0.533333	0.197491	1.44727
AN9349	conserved hypothetical protein	0.38	0.393342	1.30134	0.166667	0.722906	1.12246	0.15	0.755639	1.10957	-0.213333	0.678477	-1.15936	-0.23	0.606871	-1.17283	-0.0166667	0.979565	-1.01162
AN9348	conserved hypothetical protein	-0.173333	0.704779	-1.12766	1.05333	0.0275053	2.07532	2.50667	0.000186095	5.68305	1.22667	0.0232101	2.34026	2.68	0.000112454	6.40856	1.45333	0.0108795	2.7384
AN9347	3-oxoacyl-[acyl-carrier-protein] reductase	0.393333	0.0394104	1.31342	-0.316667	0.0893194	-1.24545	-0.276667	0.143072	-1.21139	-0.71	0.00451973	-1.6358	-0.67	0.00269939	-1.59107	0.04	0.867317	1.02811
AN9346	conserved hypothetical protein	0.343333	0.108821	1.26868	-0.256667	0.227423	-1.19472	-0.0466667	0.842463	-1.03288	-0.6	0.0205798	-1.51572	-0.39	0.0730831	-1.31039	0.21	0.397136	1.15669
AN9345	12-oxophytodienoate reductase 1	-0.206667	0.590516	-1.15402	-0.56	0.146245	-1.47427	-0.84	0.0415648	-1.79005	-0.353333	0.401935	-1.27751	-0.633333	0.101101	-1.55114	-0.28	0.542808	-1.21419
AN9344	ABC transporter CDR4	0.376667	0.0547474	1.29834	0.183333	0.33427	1.1355	-0.12	0.541388	-1.08673	-0.193333	0.351933	-1.1434	-0.496667	0.0169532	-1.41095	-0.303333	0.164022	-1.23399
AN9343	conserved hypothetical protein	-0.133333	0.724636	-1.09682	-0.17	0.655648	-1.12506	-0.373333	0.322062	-1.29534	-0.0366667	0.933742	-1.02574	-0.24	0.510999	-1.18099	-0.203333	0.657786	-1.15136
AN9342	ABC multidrug transporter	0.716667	0.0253779	1.64338	-0.37	0.21907	-1.29235	0.0633333	0.848772	1.04488	-1.08667	0.00655538	-2.12383	-0.653333	0.0388944	-1.5728	0.433333	0.207628	1.35035
AN9341	conserved hypothetical protein	2.28667	1.26581e-06	4.87927	0.75	0.00399993	1.68179	0.603333	0.0155113	1.51922	-1.53667	0.000326479	-2.90123	-1.68333	2.14693e-05	-3.21169	-0.146667	0.582833	-1.10701
AN9340	acid trehalase	2.34333	3.92558e-06	5.07474	2.30333	5.13e-06	4.93597	1.92667	2.79217e-05	3.80176	-0.04	0.898512	-1.02811	-0.416667	0.115007	-1.33484	-0.376667	0.209956	-1.29834
AN9339	catalase B catB	-1.29333	0.00116659	-2.45094	-0.476667	0.135618	-1.39152	-0.41	0.20661	-1.32869	0.816667	0.0300528	1.76133	0.883333	0.0123173	1.84463	0.0666667	0.8725	1.04729
AN9336	conserved hypothetical protein	0.446667	0.115579	1.36289	-0.12	0.682556	-1.08673	0.116667	0.697904	1.08423	-0.566667	0.0758763	-1.4811	-0.33	0.235829	-1.25701	0.236667	0.47912	1.17827
AN9335	conserved hypothetical protein	-1.31333	0.000257185	-2.48515	-1.03667	0.0014071	-2.05148	0.513333	0.0611993	1.42734	-0.316667	0.28413	-1.24545	1.82667	3.57867e-05	3.54717	1.55	0.000348554	2.92817
AN9333	permease homologue	0.92	0.0113976	1.89212	0.356667	0.275986	1.28046	-0.443333	0.188586	-1.35974	-0.563333	0.121208	-1.47768	-1.36333	0.0012589	-2.57279	-0.8	0.0412831	-1.7411
AN9332	conserved hypothetical protein	0.323333	0.306126	1.25122	0.693333	0.0396359	1.61702	1.25667	0.00196796	2.38943	0.37	0.287869	1.29235	0.933333	0.00976255	1.90968	0.563333	0.126481	1.47768
AN9331	conserved hypothetical protein	-0.293333	0.310123	-1.22547	-0.583333	0.0550954	-1.49831	-0.453333	0.134565	-1.3692	-0.29	0.365561	-1.22264	-0.16	0.580435	-1.11729	0.13	0.72675	1.09429
AN9330	lipase/esterase	0.946667	0.000931325	1.92741	-0.01	0.968183	-1.00696	-1.05	0.000627969	-2.07053	-0.956667	0.00279704	-1.94082	-1.99667	7.53145e-06	-3.99077	-1.04	0.00147375	-2.05623
AN9329	conserved hypothetical protein	-0.14	0.686778	-1.10191	-0.0266667	0.945362	-1.01866	-0.186667	0.600848	-1.13813	0.113333	0.774136	1.08172	-0.0466667	0.89506	-1.03288	-0.16	0.709133	-1.11729
AN9328	conserved hypothetical protein	1.13667	0.00284575	2.19872	1.17667	0.00240653	2.26054	1.37	0.0011238	2.58471	0.04	0.916803	1.02811	0.233333	0.459166	1.17555	0.193333	0.621904	1.1434
AN9327	chitin deacetylase 1	0.636667	0.0081076	1.55473	0.766667	0.00281719	1.70133	1.28	0.000117948	2.42839	0.13	0.589279	1.09429	0.643333	0.00819846	1.56193	0.513333	0.0436101	1.42734
AN9326	glutamyl-tRNA(Gln) amidotransferase subunit A	-1.03667	0.0100126	-2.05148	-1.55667	0.000859402	-2.94173	-1.23667	0.00451402	-2.35653	-0.52	0.186624	-1.43396	-0.2	0.575509	-1.1487	0.32	0.450736	1.24833
AN9325	conserved hypothetical protein	-2.3	9.64328e-07	-4.92458	-2.16667	1.94e-06	-4.48985	-2.26333	1.97644e-06	-4.80099	0.133333	0.583253	1.09682	0.0366667	0.870007	1.02574	-0.0966667	0.723335	-1.0693
AN9324	conserved hypothetical protein	0.29	0.251116	1.22264	-0.166667	0.52065	-1.12246	0.0966667	0.722647	1.0693	-0.456667	0.108338	-1.37237	-0.193333	0.442582	-1.1434	0.263333	0.374516	1.20025
AN9323	conserved hypothetical protein	-1.04667	0.00403811	-2.06575	-1.99333	5.13e-05	-3.98156	-0.65	0.0505615	-1.56917	-0.946667	0.0149024	-1.92741	0.396667	0.198122	1.31646	1.34333	0.0022631	2.53737
AN9322	conserved hypothetical protein	-0.436667	0.0211396	-1.35347	-0.533333	0.0078386	-1.44727	-0.903333	0.000350614	-1.87038	-0.0966667	0.629473	-1.0693	-0.466667	0.0160316	-1.38191	-0.37	0.0727594	-1.29235
AN9321	predicted protein	0.35	0.0264731	1.27456	-0.283333	0.0644099	-1.217	-0.82	0.000205773	-1.76541	-0.633333	0.00279704	-1.55114	-1.17	1.70019e-05	-2.25012	-0.536667	0.00626008	-1.45062
AN9320	conserved hypothetical protein	0.633333	0.0061208	1.55114	0.546667	0.0140381	1.46071	0.173333	0.401054	1.12766	-0.0866667	0.709628	-1.06191	-0.46	0.0317418	-1.37554	-0.373333	0.109533	-1.29534
AN9319	conserved hypothetical protein	0.0466667	0.9144	1.03288	-0.15	0.728477	-1.10957	-0.533333	0.20801	-1.44727	-0.196667	0.677295	-1.14605	-0.58	0.158112	-1.49485	-0.383333	0.427696	-1.30435
AN9318	conserved hypothetical protein	1.29	0.0510021	2.44528	5.05667	1.06e-05	33.2819	4.52667	3.52542e-05	23.0495	3.76667	0.000639859	13.6107	3.23667	0.000348855	9.42614	-0.53	0.484106	-1.44393
AN9317	conserved hypothetical protein	-0.116667	0.651573	-1.08423	-0.156667	0.547917	-1.11471	-0.263333	0.313195	-1.20025	-0.04	0.895284	-1.02811	-0.146667	0.56273	-1.10701	-0.106667	0.742918	-1.07674
AN9316	MFS multidrug transporter	0.946667	0.00144306	1.92741	0.613333	0.0184526	1.52979	0.56	0.0316134	1.47427	-0.333333	0.200717	-1.25992	-0.386667	0.108586	-1.30737	-0.0533333	0.864689	-1.03766
AN9315	conserved hypothetical protein	-2.00667	0.00254988	-4.01853	-2.02333	0.002547	-4.06522	-2.86	0.000329077	-7.26015	-0.0166667	0.981765	-1.01162	-0.853333	0.12419	-1.80667	-0.836667	0.187114	-1.78592
AN9314	terpene synthase	-0.0233333	0.950021	-1.0163	0.25	0.48479	1.18921	-0.33	0.36112	-1.25701	0.273333	0.486874	1.2086	-0.306667	0.377682	-1.23685	-0.58	0.153595	-1.49485
AN9313	cytochrome P450 oxygenase	0.796667	0.00366297	1.73708	1.25667	0.000183666	2.38943	1.25	0.000253693	2.37841	0.46	0.0800165	1.37554	0.453333	0.0593163	1.3692	-0.00666667	0.983952	-1.00463
AN9311	conserved hypothetical protein	0.613333	0.027551	1.52979	0.07	0.802679	1.04972	0.00333333	0.991731	1.00231	-0.543333	0.0680989	-1.45734	-0.61	0.0290614	-1.52626	-0.0666667	0.845712	-1.04729
AN9310	conserved hypothetical protein	0.146667	0.60306	1.10701	2.35667	6.86e-06	5.12186	-0.95	0.00481318	-1.93187	2.21	0.00018504	4.62675	-1.09667	0.00181185	-2.1386	-3.30667	2.95449e-05	-9.89477
AN9309	conserved hypothetical protein	1.38	0.00990196	2.60268	1.11333	0.0294114	2.16345	0.66	0.180705	1.58008	-0.266667	0.624206	-1.20303	-0.72	0.133157	-1.64718	-0.453333	0.418239	-1.3692
AN9308	FAD binding domain-containing protein	-1.84333	6.08207e-06	-3.58838	-1.88333	5.87e-06	-3.68926	-0.836667	0.00236372	-1.78592	-0.04	0.878305	-1.02811	1.00667	0.000660615	2.00926	1.04667	0.00124679	2.06575
AN9307	conserved hypothetical protein	0.07	0.860942	1.04972	-0.3	0.439263	-1.23114	-0.38	0.333634	-1.30134	-0.37	0.380452	-1.29235	-0.45	0.235192	-1.36604	-0.08	0.873921	-1.05702
AN9306	conserved hypothetical protein	-0.893333	0.182496	-1.85746	-1.50333	0.0349913	-2.83497	-1.83333	0.0157633	-3.56359	-0.61	0.411869	-1.52626	-0.94	0.160439	-1.91853	-0.33	0.69623	-1.25701
AN9305	conserved hypothetical protein	-0.55	0.534388	-1.46409	-2.61	0.00885687	-6.10504	-2.92	0.00553339	-7.56846	-2.06	0.0448006	-4.16986	-2.37	0.0148775	-5.16941	-0.31	0.785688	-1.23971
AN9304	translation elongation factor eEF-1B gamma subunit	-0.55	0.350789	-1.46409	1.30333	0.0382783	2.46798	0.97	0.117241	1.95884	1.85333	0.0134789	3.61334	1.52	0.0191358	2.86791	-0.333333	0.652184	-1.25992
AN9303	methyltransferase	0.803333	0.00638663	1.74513	0.136667	0.605593	1.09936	-0.163333	0.540629	-1.11987	-0.666667	0.0297793	-1.5874	-0.966667	0.00237158	-1.95432	-0.3	0.313466	-1.23114
AN9302	conserved hypothetical protein	1.86333	7.38597e-05	3.63847	1.37667	0.000693704	2.59668	1.24667	0.00165973	2.37293	-0.486667	0.15136	-1.4012	-0.616667	0.0541122	-1.53333	-0.13	0.740575	-1.09429
AN9301	conserved hypothetical protein	5.99	5.03277e-08	63.5579	3.08333	5.39e-06	8.4757	1.42333	0.00171137	2.68204	-2.90667	0.000156124	-7.49884	-4.56667	1.09633e-06	-23.6976	-1.66	0.00140451	-3.16017
AN9300	conserved hypothetical protein	2.53333	1.46959e-06	5.78908	1.50667	8.14e-05	2.84153	0.593333	0.0298265	1.50873	-1.02667	0.00344745	-2.03731	-1.94	1.94648e-05	-3.83706	-0.913333	0.00596551	-1.88339
AN9299	glutathione S-transferase	-1.19667	0.00493723	-2.29209	-0.0933333	0.812402	-1.06683	-0.463333	0.218523	-1.37872	1.10333	0.0158104	2.14851	0.733333	0.0541119	1.66248	-0.37	0.387362	-1.29235
AN9298	GDP-mannose transporter 2	2.08333	4.30219e-05	4.23785	1.85	0.000112062	3.605	0.676667	0.0486276	1.59844	-0.233333	0.51348	-1.17555	-1.40667	0.000881549	-2.65124	-1.17333	0.00588659	-2.25532
AN9297	myosin-cross-reactive antigen family protein	-3.32333	3.61252e-05	-10.0097	-5.95	6.16e-07	-61.8199	-4.86667	3.50866e-06	-29.1751	-2.62667	0.00101096	-6.17597	-1.54333	0.00727956	-2.91467	1.08333	0.0651151	2.11893
AN9296	pisatin demethylase	-1.25333	6.89043e-05	-2.38392	-1.05	0.000273737	-2.07053	-0.963333	0.000634601	-1.94981	0.203333	0.367125	1.15136	0.29	0.156703	1.22264	0.0866667	0.740575	1.06191
AN9295	conserved hypothetical protein	-3.29	2.02511e-05	-9.78112	-4.3	3.24e-06	-19.6983	-3.81333	1.09858e-05	-14.0581	-1.01	0.0556648	-2.01391	-0.523333	0.247437	-1.43727	0.486667	0.359914	1.4012
AN9294	conserved hypothetical protein	-1.55333	0.000160503	-2.93494	-1.33	0.0005169	-2.51403	-0.59	0.0533387	-1.50525	0.223333	0.482338	1.16743	0.963333	0.00448088	1.94981	0.74	0.0325006	1.67018
AN9293	conserved hypothetical protein	-0.436667	0.0690998	-1.35347	-0.0866667	0.723643	-1.06191	0.0866667	0.729067	1.06191	0.35	0.172201	1.27456	0.523333	0.0346896	1.43727	0.173333	0.538811	1.12766
AN9292	conserved hypothetical protein	-0.45	0.0391567	-1.36604	-0.71	0.00393493	-1.6358	-0.216667	0.309267	-1.16205	-0.26	0.25044	-1.19748	0.233333	0.255513	1.17555	0.493333	0.0466938	1.40769
AN9291	membrane transporter	0.166667	0.415799	1.12246	0.783333	0.00200445	1.7211	0.393333	0.0706353	1.31342	0.616667	0.0161294	1.53333	0.226667	0.264376	1.17013	-0.39	0.103387	-1.31039
AN9290	conserved hypothetical protein	0.86	0.102318	1.81504	3.83667	1.82e-05	14.2874	3.10333	0.000124741	8.59402	2.97667	0.000734329	7.87165	2.24333	0.00100018	4.7349	-0.733333	0.218449	-1.66248
AN9289	membrane transporter	-1.50333	3.95664e-05	-2.83497	-0.413333	0.0782261	-1.33176	0.203333	0.384392	1.15136	1.09	0.00161882	2.12874	1.70667	2.47893e-05	3.26406	0.616667	0.0270903	1.53333
AN9288	alcohol dehydrogenase	-2.96667	4.08003e-06	-7.81728	-2.87	5.93e-06	-7.31065	-1.68	0.000399241	-3.20428	0.0966667	0.802657	1.0693	1.28667	0.00202216	2.43964	1.19	0.00685446	2.28153
AN9287	lipolytic enzyme	-0.446667	0.0494205	-1.36289	-0.896667	0.00123238	-1.86176	-1.20667	0.000213528	-2.30804	-0.45	0.0703823	-1.36604	-0.76	0.00378006	-1.69349	-0.31	0.21591	-1.23971
AN9286	alpha-glucuronidase	-1.42	7.52584e-05	-2.67586	-1.13667	0.000406787	-2.19872	0.0333333	0.900687	1.02337	0.283333	0.269132	1.217	1.45333	9.3512e-05	2.7384	1.17	0.000993352	2.25012
AN9285	conserved hypothetical protein	0.12	0.387083	1.08673	0.133333	0.341143	1.09682	-0.09	0.53447	-1.06437	0.0133333	0.936823	1.00928	-0.21	0.134224	-1.15669	-0.223333	0.165154	-1.16743
AN9284	conserved hypothetical protein	0.246667	0.222398	1.18646	0.173333	0.397817	1.12766	-0.27	0.196946	-1.20581	-0.0733333	0.757251	-1.05214	-0.516667	0.0196543	-1.43065	-0.443333	0.0640145	-1.35974
AN9283	predicted protein	-0.116667	0.803195	-1.08423	-0.28	0.541322	-1.21419	-0.0233333	0.965684	-1.0163	-0.163333	0.755064	-1.11987	0.0933333	0.842198	1.06683	0.256667	0.645596	1.19472
AN9282	conserved hypothetical protein	1.01	0.00101402	2.01391	0.896667	0.0023319	1.86176	0.116667	0.648633	1.08423	-0.113333	0.682928	-1.08172	-0.893333	0.00260155	-1.85746	-0.78	0.0113642	-1.71713
AN9281	conserved hypothetical protein	1.12333	0.00141694	2.1785	1.5	0.000208743	2.82843	1.35333	0.000548597	2.55502	0.376667	0.220926	1.29834	0.23	0.40901	1.17283	-0.146667	0.678556	-1.10701
AN9280	histidine permease	0.48	0.0676998	1.39474	0.16	0.540028	1.11729	0.523333	0.0551741	1.43727	-0.32	0.249841	-1.24833	0.0433333	0.871108	1.03049	0.363333	0.214915	1.28639
AN9279	conserved hypothetical protein	0.946667	0.000352576	1.92741	0.353333	0.0773942	1.27751	-0.126667	0.529286	-1.09177	-0.593333	0.0149024	-1.50873	-1.07333	0.000202277	-2.10429	-0.48	0.0397612	-1.39474
AN9278	conserved hypothetical protein	0.61	0.0231484	1.52626	0.546667	0.0390772	1.46071	-0.12	0.651504	-1.08673	-0.0633333	0.828989	-1.04488	-0.73	0.0100074	-1.65864	-0.666667	0.0290226	-1.5874
AN9277	conserved hypothetical protein	2.22	0.00220004	4.65893	0.896667	0.137533	1.86176	0.576667	0.345832	1.4914	-1.32333	0.0548569	-2.50244	-1.64333	0.0133587	-3.12387	-0.32	0.669491	-1.24833
AN9276	endo-1,4-beta-mannosidase	-0.79	0.00425112	-1.72907	-0.62	0.0166831	-1.53688	-0.68	0.0120777	-1.60214	0.17	0.519737	1.12506	0.11	0.642388	1.07923	-0.06	0.846159	-1.04247
AN9275	conserved hypothetical protein	-1.69333	0.0274185	-3.23403	-1.41	0.059778	-2.65737	-2.24667	0.00790566	-4.74585	0.283333	0.73528	1.217	-0.553333	0.437411	-1.46747	-0.836667	0.316112	-1.78592
AN9274	pathogenesis associated protein Pep2	-2.13333	2.84148e-05	-4.3873	-3.27667	1.44e-06	-9.69114	-3.15667	2.55319e-06	-8.91767	-1.14333	0.00609781	-2.20891	-1.02333	0.00515548	-2.03261	0.12	0.763672	1.08673
AN9273	conserved hypothetical protein	0.376667	0.10093	1.29834	0.733333	0.00541417	1.66248	-0.163333	0.484994	-1.11987	0.356667	0.152458	1.28046	-0.54	0.0265225	-1.45397	-0.896667	0.00384171	-1.86176
AN9272	conserved hypothetical protein	1.15333	0.00254376	2.22427	0.223333	0.487591	1.16743	0.34	0.295608	1.26576	-0.93	0.0177689	-1.90528	-0.813333	0.0188978	-1.75727	0.116667	0.776604	1.08423
AN9271	conserved hypothetical protein	-0.803333	0.126541	-1.74513	-1.16	0.0363615	-2.23457	0.13	0.821181	1.09429	-0.356667	0.543144	-1.28046	0.933333	0.0805112	1.90968	1.29	0.0397616	2.44528
AN9270	C6 finger domain-containing protein	-0.706667	0.0138038	-1.63203	-1.22333	0.000494022	-2.33486	-1.17	0.000853086	-2.25012	-0.516667	0.079754	-1.43065	-0.463333	0.0818078	-1.37872	0.106667	0.819797	1.07674
AN9269	ubiquitin carboxyl-terminal hydrolase isozyme L1	2.63667	1.72179e-06	6.21893	1.84667	2.79e-05	3.59668	1.17	0.000951853	2.25012	-0.79	0.0165576	-1.72907	-1.46667	0.000199689	-2.76383	-0.676667	0.0347824	-1.59844
AN9268	extracellular dioxygenase	-0.0233333	0.940988	-1.0163	-0.00666667	0.984563	-1.00463	-0.186667	0.54642	-1.13813	0.0166667	0.96413	1.01162	-0.163333	0.580759	-1.11987	-0.18	0.623503	-1.13288
AN9267	predicted protein	0.746667	0.0137562	1.67791	0.15	0.596289	1.10957	-0.193333	0.496892	-1.1434	-0.596667	0.0591992	-1.51222	-0.94	0.0041872	-1.91853	-0.343333	0.279216	-1.26868
AN9266	conserved hypothetical protein	-1.15333	0.0414873	-2.22427	-2.99	0.000155516	-7.94474	-2.73667	0.0003855	-6.66529	-1.83667	0.00883012	-3.57184	-1.58333	0.009738	-2.99661	0.253333	0.710474	1.19196
AN9265	conserved hypothetical protein	0.05	0.789207	1.03526	-0.116667	0.523956	-1.08423	-0.66	0.00301962	-1.58008	-0.166667	0.400968	-1.12246	-0.71	0.0017275	-1.6358	-0.543333	0.0157846	-1.45734
AN9264	conserved hypothetical protein	0.163333	0.574908	1.11987	0.106667	0.724725	1.07674	0.416667	0.163131	1.33484	-0.0566667	0.868658	-1.04006	0.253333	0.373674	1.19196	0.31	0.355671	1.23971
AN9263	conserved hypothetical protein	-3.23333	0.000812087	-9.40438	-5.67	1.51e-05	-50.9143	-5.08333	4.9475e-05	-33.9028	-2.43667	0.0108993	-5.41389	-1.85	0.0224062	-3.605	0.586667	0.511896	1.50177
AN9262	HET domain-containing protein	-0.4	0.117566	-1.31951	-1.00333	0.00155999	-2.00463	-0.676667	0.0176583	-1.59844	-0.603333	0.0420603	-1.51922	-0.276667	0.269013	-1.21139	0.326667	0.262765	1.25411
AN9261	conserved hypothetical protein	0.36	0.317899	1.28343	0.0733333	0.853554	1.05214	-0.0133333	0.975518	-1.00928	-0.286667	0.479005	-1.21982	-0.373333	0.298241	-1.29534	-0.0866667	0.856156	-1.06191
AN9260	esterase	-0.37	0.258297	-1.29235	-0.0366667	0.920907	-1.02574	-0.203333	0.553309	-1.15136	0.333333	0.357478	1.25992	0.166667	0.612675	1.12246	-0.166667	0.687083	-1.12246
AN9259	conserved hypothetical protein	-0.22	0.590529	-1.16473	-0.576667	0.159175	-1.4914	-0.273333	0.515657	-1.2086	-0.356667	0.42859	-1.28046	-0.0533333	0.899676	-1.03766	0.303333	0.534965	1.23399
AN9258	conserved hypothetical protein	-0.55	0.0245907	-1.46409	-1.05	0.000575791	-2.07053	-1.19333	0.000313622	-2.2868	-1.43667	0.00662011	-2.70695	-1.63	0.00139257	-3.09513	-0.143333	0.609708	-1.10445
AN9257	conserved hypothetical protein	0.343333	0.437329	1.26868	-0.1	0.835228	-1.07177	-0.93	0.0505279	-1.90528	-0.443333	0.363132	-1.35974	-1.27333	0.0108605	-2.41719	-0.83	0.107205	-1.77769
AN9256	hypothetical protein	-0.12	0.737377	-1.08673	0.4	0.249434	1.31951	-0.51	0.155408	-1.42405	0.52	0.171429	1.43396	-0.39	0.254641	-1.31039	-0.91	0.0308418	-1.87905
AN9255	aryl-alcohol dehydrogenase Aad14	0.136667	0.69428	1.09936	-0.463333	0.174931	-1.37872	-0.563333	0.111862	-1.47768	-0.6	0.112904	-1.51572	-0.7	0.0483059	-1.6245	-0.1	0.820757	-1.07177
AN9254	conserved hypothetical protein	-0.3	0.577662	-1.23114	-1.08333	0.0523549	-2.11893	-0.843333	0.129165	-1.79419	-0.783333	0.18128	-1.7211	-0.543333	0.302941	-1.45734	0.24	0.724522	1.18099
AN9253	conserved hypothetical protein	0.32	0.446888	1.24833	0.0866667	0.85105	1.06191	-0.526667	0.224743	-1.4406	-0.233333	0.627612	-1.17555	-0.846667	0.0539012	-1.79834	-0.613333	0.205444	-1.52979
AN9252	conserved hypothetical protein	-1.12333	0.243134	-2.1785	-1.41	0.149902	-2.65737	-1.21667	0.221564	-2.32409	-0.286667	0.798673	-1.21982	-0.0933333	0.927258	-1.06683	0.193333	0.879887	1.1434
AN9251	conserved hypothetical protein	0.796667	0.0226275	1.73708	0.0566667	0.875152	1.04006	0.296667	0.373395	1.2283	-0.74	0.0499297	-1.67018	-0.5	0.126419	-1.41421	0.24	0.54122	1.18099
AN9250	conserved hypothetical protein	1.02	7.13376e-05	2.02792	0.67	0.00147231	1.59107	0.263333	0.131068	1.20025	-0.35	0.0673226	-1.27456	-0.756667	0.000757379	-1.68958	-0.406667	0.0429662	-1.32562
AN9249	conserved hypothetical protein	-0.69	0.0157168	-1.61328	-0.983333	0.00215311	-1.97703	-0.97	0.00285548	-1.95884	-0.293333	0.304309	-1.22547	-0.28	0.277748	-1.21419	0.0133333	0.971848	1.00928
AN9248	conserved hypothetical protein	-0.39	0.203527	-1.31039	0.483333	0.121915	1.39797	0.233333	0.461294	1.17555	0.873333	0.0204057	1.83189	0.623333	0.0517122	1.54043	-0.25	0.495385	-1.18921
AN9247	conserved hypothetical protein	-0.26	0.205481	-1.19748	-1.06	0.000264694	-2.08493	-1.23667	0.000120574	-2.35653	-0.8	0.00465819	-1.7411	-0.976667	0.000550443	-1.96791	-0.176667	0.469395	-1.13027
AN9246	conserved hypothetical protein	-1.7	6.93058e-05	-3.24901	-2.62667	3.12e-06	-6.17597	-2.47	6.75847e-06	-5.54044	-0.926667	0.00980443	-1.90088	-0.77	0.0130912	-1.70527	0.156667	0.651548	1.11471
AN9245	conserved hypothetical protein	0.42	0.544105	1.33793	-0.0233333	0.975821	-1.0163	-0.853333	0.226835	-1.80667	-0.443333	0.566939	-1.35974	-1.27333	0.0715792	-2.41719	-0.83	0.295725	-1.77769
AN9244	peptide synthetase	0.556667	0.140343	1.47087	-0.156667	0.690354	-1.11471	-0.4	0.300087	-1.31951	-0.713333	0.092	-1.63959	-0.956667	0.0197394	-1.94082	-0.243333	0.596379	-1.18372
AN9243	conserved hypothetical protein	0.273333	0.146981	1.2086	0.06	0.764048	1.04247	-0.186667	0.333382	-1.13813	-0.213333	0.299385	-1.15936	-0.46	0.0236423	-1.37554	-0.246667	0.254111	-1.18646
AN9242	conserved hypothetical protein	-0.94	0.167654	-1.91853	-2.34667	0.00374235	-5.08648	-1.57667	0.0338001	-2.9828	-1.40667	0.069797	-2.65124	-0.636667	0.343655	-1.55473	0.77	0.328852	1.70527
AN9241	conserved hypothetical protein	-0.546667	0.00415733	-1.46071	-0.87	0.000200715	-1.82766	-1.1	5.16686e-05	-2.14355	-0.323333	0.079196	-1.25122	-0.553333	0.00430554	-1.46747	-0.23	0.217653	-1.17283
AN9236	conserved hypothetical protein	-0.58	0.0329909	-1.49485	-0.403333	0.122664	-1.32256	-0.746667	0.0116772	-1.67791	0.176667	0.541045	1.13027	-0.166667	0.514601	-1.12246	-0.343333	0.246025	-1.26868
AN9235	isochorismatase family hydrolase	2.64667	6.24114e-05	6.26219	6.82	9.45e-08	112.986	6.97	7.95822e-08	125.366	4.17333	4.83716e-05	18.0426	4.32333	3.58277e-06	20.0195	0.15	0.786677	1.10957
AN9234	oxidoreductase associated with secondary metabolism	4.19333	1.47658e-06	18.2944	8.24333	2.56e-08	303.033	8.40333	1.81624e-08	338.575	4.05	4.83716e-05	16.5642	4.21	3.37991e-06	18.507	0.16	0.763241	1.11729
AN9233	conserved hypothetical protein	2.45	0.000650891	5.46416	6.05	1.05e-06	66.257	7.41	3.51811e-07	170.072	3.6	0.000398729	12.1257	4.96	6.95681e-06	31.125	1.36	0.0392572	2.56685
AN9232	MFS transporter	1.62	0.00800308	3.07375	5.63667	1.53e-06	49.7514	6.21667	1.05906e-06	74.3709	4.01667	0.000238829	16.1859	4.59667	1.0519e-05	24.1955	0.58	0.354587	1.49485
AN9231	conserved hypothetical protein	0.646667	0.306206	1.56555	2.42667	0.00200963	5.3765	3.47667	0.000231341	11.1322	1.78	0.0218075	3.43426	2.83	0.000834812	7.11074	1.05	0.153291	2.07053
AN9230	monooxygenase associated with secondary metabolism	0.0766667	0.93837	1.05458	-0.283333	0.775086	-1.217	4.27	0.00074686	19.2929	-0.36	0.739561	-1.28343	4.19333	0.000766005	18.2944	4.55333	0.00110941	23.4796
AN11202	putative (DMATS) type aromatic prenyltransferase	0.4	0.61551	1.31951	4.07333	0.000254398	16.8343	5.93	1.60296e-05	60.9688	3.67333	0.00183087	12.758	5.75667	2.09329e-05	54.0666	2.8	0.00531254	6.9644
AN9228	predicted protein	0.363333	0.621793	1.28639	3.39333	0.000509888	10.5074	5.53667	2.13506e-05	46.4197	3.03	0.00322027	8.1681	5.17333	3.4669e-05	36.0851	2.14333	0.0178833	4.41782
AN9227	dioxygenase associated with secondary metabolism	0.406667	0.637368	1.32562	4.73667	0.000149349	26.6611	6.80667	1.50079e-05	111.947	4.33	0.00118898	20.1122	6.4	2.41475e-05	84.4485	2.07	0.0424646	4.19887
AN9226	enniatin synthetase	-0.146667	0.848583	-1.10701	2.19333	0.00861535	4.57361	3.30333	0.000845331	9.87194	2.34	0.0121817	5.06303	3.45	0.000586087	10.9283	1.11	0.188857	2.15846
AN9225	conserved hypothetical protein	1.04333	0.225942	2.06098	4.96333	0.00012064	31.197	6.58667	2.15209e-05	96.1135	3.92	0.00212523	15.1369	5.54333	7.33424e-05	46.6347	1.62333	0.1068	3.08086
AN9224	predicted monooxygenase	-0.64	0.264888	-1.55833	3.86667	3.87e-05	14.5876	5.57333	3.87495e-06	47.6146	4.50667	0.000205256	22.7322	6.21333	2.64716e-06	74.1993	1.70667	0.0179354	3.26406
AN9223	conserved hypothetical protein	-1.57333	0.0487554	-2.97592	2.23667	0.00975021	4.71307	3.93667	0.00035424	15.3128	3.81	0.00132567	14.0257	5.51	3.26897e-05	45.5696	1.7	0.0605882	3.24901
AN9222	conserved hypothetical protein	-3.09667	2.0774e-06	-8.5544	-4.37	2.51e-07	-20.6776	-3.04	4.1211e-06	-8.22491	-1.88667	0.000814678	-3.6978	-1.29333	0.00217001	-2.45094	1.33	0.00281063	2.51403
AN9221	conserved hypothetical protein	-0.88	0.000299173	-1.84038	-1.07333	7.73e-05	-2.10429	-0.883333	0.00041524	-1.84463	-0.193333	0.31624	-1.1434	-0.00333333	0.986272	-1.00231	0.19	0.354074	1.14076
AN9220	toxin biosynthesis protein	-4.95333	2.07506e-06	-30.9815	-5.78667	8.38e-07	-55.2027	-5.51333	1.67115e-06	-45.675	-0.833333	0.13899	-1.7818	-0.56	0.265949	-1.47427	0.273333	0.669545	1.2086
AN9219	MFS transporter	-2.77	4.21289e-05	-6.82108	-3.73333	5.02e-06	-13.2998	-4.06333	4.02385e-06	-16.718	-0.963333	0.0500616	-1.94981	-1.29333	0.00788389	-2.45094	-0.33	0.515784	-1.25701
AN9218	conserved hypothetical protein	-1.83667	0.00619031	-3.57184	-0.613333	0.294347	-1.52979	-1.53667	0.0189947	-2.90123	1.22333	0.0664669	2.33486	0.3	0.606867	1.23114	-0.923333	0.169999	-1.89649
AN9217	putative polyketide synthase	-0.776667	0.0115911	-1.71317	1.05667	0.00024104	2.08012	-0.96	0.000806164	-1.94531	-0.59	0.0221462	-1.50525	-0.686667	0.00567994	-1.60956	-0.16	0.50917	-1.11729
AN9216	4-coumarate-CoA ligase	-0.71	0.00799319	-1.6358	-0.926667	0.00166015	-1.90088	-0.886667	0.00268041	-1.8489	-0.216667	0.407139	-1.16205	-0.176667	0.450428	-1.13027	0.04	0.899576	1.02811
AN9215	conserved hypothetical protein	1.14667	0.208491	2.21402	-0.283333	0.771144	-1.217	-0.0533333	0.961236	-1.03766	-1.43	0.155248	-2.69447	-1.2	0.187336	-2.2974	0.23	0.847847	1.17283
AN9214	conserved hypothetical protein	-2.43333	2.71462e-07	-5.4014	-2.31333	5.4e-07	-4.9703	-1.59333	1.04002e-05	-3.01746	0.12	0.576004	1.08673	0.84	0.000857294	1.79005	0.72	0.00493014	1.64718
AN9213	conserved hypothetical protein	0.653333	0.00319034	1.5728	-0.06	0.76201	-1.04247	-0.0266667	0.899748	-1.01866	-0.713333	0.00495628	-1.63959	-0.68	0.00283814	-1.60214	0.0333333	0.893217	1.02337
AN9212	conserved hypothetical protein	2.53	0.00165465	5.77572	1.09333	0.0998553	2.13366	0.676667	0.310312	1.59844	-1.43667	0.0554831	-2.70695	-1.85333	0.0113012	-3.61334	-0.416667	0.600071	-1.33484
AN9210	conserved hypothetical protein	0.183333	0.564433	1.1355	0.00666667	0.985224	1.00463	-0.62	0.0643425	-1.53688	-0.176667	0.623614	-1.13027	-0.803333	0.0196306	-1.74513	-0.626667	0.0893469	-1.54399
AN9209	conserved hypothetical protein	0.07	0.849387	1.04972	-0.723333	0.0503485	-1.65099	-0.743333	0.0497615	-1.67404	-0.793333	0.0522191	-1.73307	-0.813333	0.0308006	-1.75727	-0.02	0.969038	-1.01396
AN9208	conserved hypothetical protein	0.733333	0.081903	1.66248	-0.44	0.28653	-1.3566	-0.566667	0.183157	-1.4811	-1.17333	0.0202168	-2.25532	-1.3	0.00660789	-2.46229	-0.126667	0.813792	-1.09177
AN9207	extracellular guanyl-specific ribonuclease	-0.143333	0.816565	-1.10445	-1.09333	0.0737949	-2.13366	-0.13	0.84332	-1.09429	-0.95	0.146057	-1.93187	0.0133333	0.983645	1.00928	0.963333	0.158716	1.94981
AN9206	conserved hypothetical protein	0.106667	0.627171	1.07674	-0.856667	0.00157802	-1.81085	-0.923333	0.00120913	-1.89649	-0.963333	0.00233898	-1.94981	-1.03	0.000541378	-2.04202	-0.0666667	0.813723	-1.04729
AN9205	integral membrane protein	0.596667	0.0471365	1.51222	0.0933333	0.760699	1.06683	0.126667	0.67975	1.09177	-0.503333	0.117188	-1.41748	-0.47	0.107148	-1.38511	0.0333333	0.931994	1.02337
AN9204	conserved hypothetical protein	-0.456667	0.285973	-1.37237	-0.923333	0.0424421	-1.89649	-0.69	0.124626	-1.61328	-0.466667	0.323292	-1.38191	-0.233333	0.586823	-1.17555	0.233333	0.666299	1.17555
AN9203	tannase and feruloyl esterase	1.94	0.0572494	3.83706	1.34	0.177076	2.53151	0.49	0.639337	1.40444	-0.6	0.591477	-1.51572	-1.45	0.142241	-2.73208	-0.85	0.466866	-1.8025
AN9202	conserved hypothetical protein	-1.62667	0.000189828	-3.08799	-2.73333	4.53e-06	-6.6499	-1.21	0.00193514	-2.31338	-1.10667	0.00659542	-2.15348	0.416667	0.171912	1.33484	1.52333	0.000991718	2.87454
AN9201	conserved hypothetical protein	-0.97	0.0165854	-1.95884	-0.86	0.0302767	-1.81504	-1.28	0.00446125	-2.42839	0.11	0.798432	1.07923	-0.31	0.397798	-1.23971	-0.42	0.328341	-1.33793
AN9200	conserved hypothetical protein	-1.52	0.000345614	-2.86791	-2.07333	3.94e-05	-4.20858	-1.48667	0.000564097	-2.80241	-0.553333	0.111202	-1.46747	0.0333333	0.919344	1.02337	0.586667	0.105039	1.50177
AN9199	integral membrane protein	1.59	0.000421512	3.01049	0.4	0.233509	1.31951	-0.763333	0.0359569	-1.69741	-1.19	0.00718046	-2.28153	-2.35333	3.79288e-05	-5.11004	-1.16333	0.00792267	-2.23974
AN9198	aldehyde dehydrogenase	3.28	0.000570544	9.71356	7.02333	2.47e-06	130.087	6.66667	5.15625e-06	101.594	3.74333	0.00106939	13.3923	3.38667	0.000581904	10.459	-0.356667	0.694205	-1.28046
AN9197	conserved hypothetical protein	1.34667	0.00474632	2.54324	0.993333	0.0244262	1.99078	1.75667	0.0011537	3.37916	-0.353333	0.43753	-1.27751	0.41	0.310434	1.32869	0.763333	0.108479	1.69741
AN9195	L-asparaginase II protein	0.426667	0.0975723	1.34412	0.25	0.325864	1.18921	-0.223333	0.391357	-1.16743	-0.176667	0.535504	-1.13027	-0.65	0.0190489	-1.56917	-0.473333	0.108278	-1.38831
AN9194	conserved hypothetical protein	0.826667	0.519396	1.77358	3.02667	0.0272513	8.14925	3.45	0.0166722	10.9283	2.2	0.121179	4.59479	2.62333	0.0490734	6.16172	0.423333	0.798217	1.34102
AN9193	conserved hypothetical protein	0.323333	0.444242	1.25122	1.00333	0.0275255	2.00463	1.72	0.00163873	3.29436	0.68	0.145831	1.60214	1.39667	0.00518981	2.63293	0.716667	0.143498	1.64338
AN9192	conserved hypothetical protein	-0.393333	0.172616	-1.31342	0.0433333	0.892335	1.03049	-0.463333	0.122953	-1.37872	0.436667	0.168108	1.35347	-0.07	0.815614	-1.04972	-0.506667	0.128768	-1.42076
AN9191	alkanesulfonate monooxygenase	-0.63	0.0269516	-1.54756	0.286667	0.28377	1.21982	-0.586667	0.0421109	-1.50177	0.916667	0.0084928	1.88775	0.0433333	0.876676	1.03049	-0.873333	0.0108093	-1.83189
AN9189	squalene-hopene cyclase	0.913333	0.000623083	1.88339	0.653333	0.00563624	1.5728	0.34	0.109345	1.26576	-0.26	0.24042	-1.19748	-0.573333	0.0118854	-1.48796	-0.313333	0.18018	-1.24258
AN9188	conserved hypothetical protein	0.0233333	0.949382	1.0163	-0.286667	0.415483	-1.21982	-0.22	0.543014	-1.16473	-0.31	0.422228	-1.23971	-0.243333	0.480842	-1.18372	0.0666667	0.884703	1.04729
AN9187	conserved hypothetical protein	0.396667	0.21813	1.31646	-0.43	0.186527	-1.34723	-1.04333	0.00657048	-2.06098	-0.826667	0.0317646	-1.77358	-1.44	0.000825237	-2.71321	-0.613333	0.103538	-1.52979
AN9186	acid phosphatase AphA	-2.67333	7.82791e-06	-6.37901	-3.07	3.33e-06	-8.39773	-3.51	1.82012e-06	-11.3924	-0.396667	0.267488	-1.31646	-0.836667	0.01949	-1.78592	-0.44	0.243615	-1.3566
AN9185	conserved hypothetical protein	-2.51333	1.68865e-05	-5.70938	-2.34333	3.14e-05	-5.07474	-2.88	1.00244e-05	-7.3615	0.17	0.663888	1.12506	-0.366667	0.27715	-1.28937	-0.536667	0.172534	-1.45062
AN9184	high affinity glucose transporter	-1.14	0.0290595	-2.20381	-3.62	1.84e-05	-12.295	-5.51333	1.27362e-06	-45.675	-2.48	0.00123258	-5.57897	-4.37333	7.77163e-06	-20.7255	-1.89333	0.00447858	-3.71493
AN9183	beta-glucosidase	-0.86	0.0175884	-1.81504	-1.88	0.000134021	-3.68075	-2.01	0.000116941	-4.02782	-1.02	0.0147236	-2.02792	-1.15	0.00393417	-2.21914	-0.13	0.761702	-1.09429
AN9182	predicted protein	-2.3	5.23228e-06	-4.92458	-3.18667	6.16e-07	-9.10505	-3.37333	5.76282e-07	-10.3627	-0.886667	0.0099334	-1.8489	-1.07333	0.00156842	-2.10429	-0.186667	0.564673	-1.13813
AN9181	conserved hypothetical protein	-2.90333	5.43659e-06	-7.48153	-2.06333	7.67e-05	-4.17951	-1.42	0.0013374	-2.67586	0.84	0.0356321	1.79005	1.48333	0.000916074	2.79594	0.643333	0.102982	1.56193
AN9180	transketolase	-0.693333	0.148441	-1.61702	-0.96	0.0547453	-1.94531	-2.06333	0.00112182	-4.17951	-0.266667	0.624853	-1.20303	-1.37	0.011069	-2.58471	-1.10333	0.0522828	-2.14851
AN9179	aldo/keto reductase	0.156667	0.414794	1.11471	-0.13	0.507863	-1.09429	-0.946667	0.000474281	-1.92741	-0.286667	0.175539	-1.21982	-1.10333	0.000160395	-2.14851	-0.816667	0.00258371	-1.76133
AN9178	xanthine dehydrogenase	-0.176667	0.579115	-1.13027	-0.973333	0.00719143	-1.96337	-0.223333	0.493991	-1.16743	-0.796667	0.033494	-1.73708	-0.0466667	0.88723	-1.03288	0.75	0.0466888	1.68179
AN9177	12-oxophytodienoate reductase 1	-0.876667	0.0278214	-1.83613	-0.766667	0.0503485	-1.70133	-0.906667	0.027566	-1.87471	0.11	0.799742	1.07923	-0.03	0.938783	-1.02101	-0.14	0.772824	-1.10191
AN9176	conserved hypothetical protein	-2.28	2.67772e-05	-4.85678	-2.69	8.75e-06	-6.45313	-2.27	4.01876e-05	-4.82323	-0.41	0.252579	-1.32869	1.68667	0.000333028	3.21912	2.09667	0.000258221	4.2772
AN9175	conserved hypothetical protein	-0.846667	0.0398261	-1.79834	-2.04	0.000247382	-4.11246	-1.59	0.00165524	-3.01049	-1.19333	0.015237	-2.2868	-0.783333	0.0342192	-1.7211	0.45	0.322482	1.36604
AN9174	amino acid transporter	0.83	0.0626536	1.77769	0.396667	0.360958	1.31646	-1.25333	0.0117403	-2.38392	-0.433333	0.361962	-1.35035	-2.08333	0.000495382	-4.23785	-1.65	0.00474286	-3.13834
AN9173	sugar transporter	-1.66	0.003873	-3.16017	-1.56333	0.00577364	-2.95536	-2.68	0.000221923	-6.40856	0.0966667	0.867652	1.0693	-1.02	0.0461269	-2.02792	-1.11667	0.0538318	-2.16845
AN9172	conserved hypothetical protein	-0.16	0.518135	-1.11729	-0.04	0.883543	-1.02811	-0.3	0.235532	-1.23114	0.12	0.671291	1.08673	-0.14	0.567735	-1.10191	-0.26	0.36435	-1.19748
AN9171	pigment biosynthesis protein yellowish-green 1	0.11	0.903965	1.07923	-1.63667	0.0687648	-3.10947	-0.353333	0.703527	-1.27751	-1.74667	0.0766488	-3.35582	-0.463333	0.592531	-1.37872	1.28333	0.198676	2.43401
AN9170	multicopper oxidase type 1	-0.28	0.753916	-1.21419	-0.74	0.394068	-1.67018	-1.38667	0.121889	-2.61474	-0.46	0.640224	-1.37554	-1.10667	0.19597	-2.15348	-0.646667	0.532922	-1.56555
AN9169	major facilitator superfamily transporter protein	0.46	0.252734	1.37554	-0.116667	0.787286	-1.08423	0.0766667	0.865153	1.05458	-0.576667	0.193103	-1.4914	-0.383333	0.337451	-1.30435	0.193333	0.705362	1.1434
AN9167	conserved hypothetical protein	0.26	0.151143	1.19748	0.28	0.126922	1.21419	0.463333	0.021425	1.37872	0.02	0.926689	1.01396	0.203333	0.254845	1.15136	0.183333	0.385207	1.1355
AN9166	cellulase	0.79	0.00568514	1.72907	0.286667	0.248188	1.21982	-0.736667	0.0102035	-1.66632	-0.503333	0.0735875	-1.41748	-1.52667	9.45245e-05	-2.88119	-1.02333	0.00299465	-2.03261
AN9165	conserved hypothetical protein	-0.77	0.00813391	-1.70527	0.59	0.0316373	1.50525	-0.196667	0.457474	-1.14605	1.36	0.000989314	2.56685	0.573333	0.0352692	1.48796	-0.786667	0.0149986	-1.72508
AN9164	conserved hypothetical protein	-0.0333333	0.901475	-1.02337	0.14	0.595853	1.10191	-0.34	0.197881	-1.26576	0.173333	0.54748	1.12766	-0.306667	0.227445	-1.23685	-0.48	0.107205	-1.39474
AN9163	conserved hypothetical protein	0.74	0.014341	1.67018	0.956667	0.00351812	1.94082	-0.03	0.92492	-1.02101	0.216667	0.479485	1.16205	-0.77	0.0123319	-1.70527	-0.986667	0.00665435	-1.9816
AN9162	putative acyl-coA dehydrogenase	-1.02	9.48772e-05	-2.02792	-1.14333	4.4e-05	-2.20891	-0.623333	0.00358557	-1.54043	-0.123333	0.527783	-1.08925	0.396667	0.0324048	1.31646	0.52	0.0169202	1.43396
AN9161	FAD binding domain-containing protein	-1.20667	0.00014954	-2.30804	-1.12667	0.000267705	-2.18354	-0.783333	0.00361309	-1.7211	0.08	0.754799	1.05702	0.423333	0.0617712	1.34102	0.343333	0.173878	1.26868
AN9160	FAD binding domain-containing protein	-1.44667	0.0016284	-2.72578	-1.53333	0.00117274	-2.89454	-0.72	0.0670863	-1.64718	-0.106667	0.671382	-1.07674	0.57	0.0176536	1.48452	0.676667	0.0143138	1.59844
AN9159	conserved hypothetical protein	0.27	0.153152	1.20581	0.41	0.0399093	1.32869	0.86	0.00077516	1.81504	0.14	0.506645	1.10191	0.59	0.00690827	1.50525	0.45	0.0459578	1.36604
AN9158	short chain dehydrogenase	-1.34	0.00114524	-2.53151	-1.47333	0.000641995	-2.77663	-0.566667	0.0970968	-1.4811	-0.133333	0.724428	-1.09682	0.773333	0.0270505	1.70921	0.906667	0.0236689	1.87471
AN9157	glutaminyl-tRNA synthetase	-1.77333	5.87443e-05	-3.41843	-1.36333	0.000421652	-2.57279	-0.636667	0.0385866	-1.55473	0.41	0.187112	1.32869	1.13667	0.0016041	2.19872	0.726667	0.0344025	1.65481
AN9156	endonuclease/exonuclease/phosphatase	-1.22	1.98378e-05	-2.32947	-1.51333	4.52e-06	-2.85469	-0.98	0.000155036	-1.97247	-0.293333	0.119308	-1.22547	0.24	0.155607	1.18099	0.533333	0.0129319	1.44727
AN9155	conserved hypothetical protein	0.533333	0.0544023	1.44727	0.54	0.0532653	1.45397	-0.13	0.647064	-1.09429	0.00666667	0.985306	1.00463	-0.663333	0.0221856	-1.58374	-0.67	0.0376916	-1.59107
AN9154	conserved hypothetical protein	-0.243333	0.539762	-1.18372	-0.376667	0.340469	-1.29834	-0.22	0.594807	-1.16473	-0.133333	0.771459	-1.09682	0.0233333	0.955358	1.0163	0.156667	0.756488	1.11471
AN9153	alpha/beta superfamily hydrolase	-0.553333	0.0027344	-1.46747	0.08	0.6141	1.05702	1.58333	0.0611509	2.99661	0.633333	0.00344745	1.55114	0.626667	0.00144794	1.54399	1.35	0.141426	2.54912
AN9152	conserved hypothetical protein	-0.266667	0.153516	-1.20303	-0.29	0.125731	-1.22264	-0.286667	0.139197	-1.21982	-0.0233333	0.917106	-1.0163	-0.02	0.919344	-1.01396	0.00333333	0.989868	1.00231
AN9151	mitochondrial exoribonuclease Cyt-4	2.29333	2.66437e-06	4.90187	1.42	0.000107822	2.67586	0.81	0.00553339	1.75321	-0.873333	0.00692215	-1.83189	-1.48333	0.000105032	-2.79594	-0.61	0.0378629	-1.52626
AN9150	C6 transcription factor	-1.46333	3.11095e-05	-2.75745	-1.72333	1.02e-05	-3.30198	-2.01	4.86086e-06	-4.02782	0.526667	0.089043	1.4406	-1.12	0.000212429	-2.17347	-0.856667	0.00271129	-1.81085
AN9149	membrane bound C2 domain-containing protein	-0.0866667	0.646352	-1.06191	0.146667	0.43574	1.10701	0.0666667	0.738024	1.04729	0.233333	0.249356	1.17555	0.153333	0.404308	1.11214	-0.08	0.736357	-1.05702
AN9148	UDP-glucose pyrophosphorylase	-0.42	0.0236456	-1.33793	-0.293333	0.0974396	-1.22547	-0.566667	0.00603588	-1.4811	0.126667	0.512672	1.09177	-0.236667	0.327396	-1.17827	-0.273333	0.170464	-1.2086
AN9147	hypothetical protein	-0.713333	0.0141847	-1.63959	-0.643333	0.0241103	-1.56193	-0.05	0.865332	-1.03526	0.07	0.820488	1.04972	0.663333	0.0210325	1.58374	0.593333	0.0580178	1.50873
AN9146	integral membrane protein	0.666667	0.00104899	1.5874	0.383333	0.0258931	1.30435	0.513333	0.00675894	1.42734	-0.283333	0.112478	-1.217	-0.153333	0.331149	-1.11214	0.13	0.495385	1.09429
AN9145	conserved hypothetical protein	0.0533333	0.848246	1.03766	-0.73	0.013449	-1.65864	-0.413333	0.135244	-1.33176	-0.783333	0.0175096	-1.7211	-0.466667	0.0857581	-1.38191	0.316667	0.30373	1.24545
AN9144	cystathionine gamma-synthase	-0.896667	0.00100635	-1.86176	-1.12333	0.000227718	-2.1785	0.436667	0.0656458	1.35347	-0.226667	0.333125	-1.17013	1.17	0.000216507	2.25012	1.39667	0.000231729	2.63293
AN9143	ThiS family protein	-0.536667	0.00680131	-1.45062	-0.21	0.228171	-1.15669	0.593333	0.00468611	1.50873	0.326667	0.0938063	1.25411	1.13	6.47317e-05	2.18859	0.803333	0.00152175	1.74513
AN9142	conserved hypothetical protein	-1.8	6.23347e-06	-3.4822	-2.53333	6.4e-07	-5.78908	-2.14667	2.83317e-06	-4.42804	-0.733333	0.00852209	-1.66248	-0.346667	0.108939	-1.27162	0.386667	0.11893	1.30737
AN9141	conserved hypothetical protein	-1.10667	0.00186785	-2.15348	-0.47	0.111712	-1.38511	1.06	0.00313805	2.08493	0.636667	0.0566128	1.55473	2.16667	2.49617e-05	4.48985	1.53	0.000696983	2.88786
AN9140	MFS transporter Fmp42	-0.35	0.217553	-1.27456	0.65	0.0324713	1.56917	0.953333	0.00530754	1.93634	1	0.00768962	2	1.30333	0.000697043	2.46798	0.303333	0.359588	1.23399
AN9139	conserved hypothetical protein	-0.186667	0.409593	-1.13813	0.0766667	0.750349	1.05458	0.316667	0.177736	1.24545	0.263333	0.28944	1.20025	0.503333	0.0364504	1.41748	0.24	0.364526	1.18099
AN9138	acetamidase	0.356667	0.30676	1.28046	0.266667	0.454625	1.20303	1.01	0.0123329	2.01391	-0.09	0.826616	-1.06437	0.653333	0.0710084	1.5728	0.743333	0.0719605	1.67404
AN9137	conserved hypothetical protein	0.743333	0.00686352	1.67404	0.416667	0.090955	1.33484	0.186667	0.451196	1.13813	-0.326667	0.214079	-1.25411	-0.556667	0.0303102	-1.47087	-0.23	0.415187	-1.17283
AN9135	sugar transporter	-2.03667	1.56697e-05	-4.10296	-0.843333	0.00837393	-1.79419	-0.493333	0.0943372	-1.40769	1.27667	0.00185033	2.42279	1.88	4.52345e-05	3.68075	0.603333	0.0622035	1.51922
AN9134	rhamnogalacturonase	-0.796667	0.00203182	-1.73708	-0.753333	0.00303503	-1.68568	-0.983333	0.000673339	-1.97703	0.0433333	0.863029	1.03049	-0.186667	0.370412	-1.13813	-0.23	0.348442	-1.17283
AN9133	sulfite transporter Ssu1	-0.21	0.373861	-1.15669	0.0166667	0.950719	1.01162	0.16	0.516257	1.11729	0.226667	0.387918	1.17013	0.37	0.122374	1.29235	0.143333	0.625152	1.10445
AN9132	conserved hypothetical protein	0.723333	0.00424579	1.65099	0.59	0.0137136	1.50525	0.693333	0.00674553	1.61702	-0.133333	0.586045	-1.09682	-0.03	0.894059	-1.02101	0.103333	0.704853	1.07425
AN9131	3-hydroxymethyl-3-methylglutaryl-Coenzyme A lyase	2.09	0.000121735	4.25748	3.64	2.32e-06	12.4666	2.28667	9.64472e-05	4.87927	1.55	0.00311813	2.92817	0.196667	0.592531	1.14605	-1.35333	0.00595456	-2.55502
AN9130	cholinesterase	0.456667	0.129979	1.37237	0.673333	0.0347486	1.59475	1.08	0.00345629	2.11404	0.216667	0.518637	1.16205	0.623333	0.0471052	1.54043	0.406667	0.237765	1.32562
AN9129	non-ribosomal peptide synthetase	0.323333	0.218808	1.25122	-0.0366667	0.900543	-1.02574	-0.19	0.486059	-1.14076	-0.36	0.212112	-1.28343	-0.513333	0.0602688	-1.42734	-0.153333	0.640374	-1.11214
AN9128	enoyl-CoA hydratase/isomerase	-0.16	0.618127	-1.11729	0.216667	0.501523	1.16205	-0.803333	0.0225216	-1.74513	0.376667	0.275826	1.29834	-0.643333	0.0514057	-1.56193	-1.02	0.0116219	-2.02792
AN9127	short-chain oxidoreductase	0.37	0.235099	1.29235	-0.413333	0.189746	-1.33176	-0.39	0.225486	-1.31039	-0.783333	0.0344903	-1.7211	-0.76	0.0245851	-1.69349	0.0233333	0.957818	1.0163
AN9126	PHD finger domain-containing protein	1.4	9.904e-06	2.63902	0.596667	0.00430759	1.51222	0.213333	0.240824	1.15936	-0.803333	0.00212197	-1.74513	-1.18667	5.32718e-05	-2.27626	-0.383333	0.0666203	-1.30435
AN9125	DNA-directed RNA polymerase III subunit Rpc34	2.35	1.37217e-06	5.09824	1.52	4.04e-05	2.86791	0.48	0.0505272	1.39474	-0.83	0.00654977	-1.77769	-1.87	1.39253e-05	-3.65533	-1.04	0.00169708	-2.05623
AN9124	heat shock protein	0.46	0.0430536	1.37554	-0.24	0.270487	-1.18099	-0.18	0.421031	-1.13288	-0.7	0.011542	-1.6245	-0.64	0.0095399	-1.55833	0.06	0.832397	1.04247
AN9121	conserved hypothetical protein	0.216667	0.266052	1.16205	0.533333	0.0141334	1.44727	0.826667	0.0013043	1.77358	0.316667	0.143785	1.24545	0.61	0.00716673	1.52626	0.293333	0.193783	1.22547
AN9120	DNA-dependent RNA polymerase II RPB140	1.23333	1.02967e-05	2.3511	0.58	0.00244415	1.49485	0.396667	0.0229971	1.31646	-0.653333	0.00327185	-1.5728	-0.836667	0.00025956	-1.78592	-0.183333	0.313962	-1.1355
AN9119	DUF1716 domain-containing protein	-0.366667	0.0297977	-1.28937	-0.46	0.0101125	-1.37554	-0.173333	0.287449	-1.12766	-0.0933333	0.605459	-1.06683	0.193333	0.219858	1.1434	0.286667	0.119494	1.21982
AN9118	hypothetical protein	1.25333	5.47121e-05	2.38392	1.16	0.000105224	2.23457	0.323333	0.118305	1.25122	-0.0933333	0.682928	-1.06683	-0.93	0.000595568	-1.90528	-0.836667	0.00265522	-1.78592
AN9117	C6 transcription factor	-1.62333	9.13866e-06	-3.08086	-1.54	1.54e-05	-2.90795	-0.963333	0.000605275	-1.94981	0.0833333	0.724428	1.05946	0.66	0.00565486	1.58008	0.576667	0.0217908	1.4914
AN9116	nicotinate phosphoribosyltransferase	-0.583333	0.120799	-1.49831	-0.513333	0.171734	-1.42734	-1.06333	0.0127318	-2.08975	0.07	0.874894	1.04972	-0.48	0.19552	-1.39474	-0.55	0.198743	-1.46409
AN9115	conserved hypothetical protein	-0.706667	0.00396479	-1.63203	-0.503333	0.0250606	-1.41748	-0.396667	0.0721387	-1.31646	0.203333	0.375799	1.15136	0.31	0.138522	1.23971	0.106667	0.683586	1.07674
AN9114	S-(hydroxymethyl)glutathione dehydrogenase	-1.56333	0.0122819	-2.95536	0.83	0.145487	1.77769	0.873333	0.136022	1.83189	2.39333	0.00294125	5.2537	2.43667	0.000994014	5.41389	0.0433333	0.956899	1.03049
AN9113	F-box domain-containing protein	-1.08	0.000709429	-2.11404	-1.01333	0.00116478	-2.01857	0.04	0.884389	1.02811	0.0666667	0.814641	1.04729	1.12	0.000695068	2.17347	1.05333	0.00234193	2.07532
AN9112	alcohol dehydrogenase	-1.42	0.00200828	-2.67586	-0.593333	0.00800241	-1.50873	-0.55	0.0139217	-1.46409	-0.493333	0.0338837	-1.40769	-0.45	0.0314049	-1.36604	0.123333	0.800454	1.08925
AN9111	RTA1 domain-containing protein	0.93	0.00157145	1.90528	-0.0666667	0.792646	-1.04729	0.316667	0.195108	1.24545	-0.996667	0.0031147	-1.99538	-0.613333	0.0182185	-1.52979	0.383333	0.160785	1.30435
AN9110	conserved hypothetical protein	2.28667	1.97214e-06	4.87927	-0.873333	0.00233303	-1.83189	-0.8	0.00478589	-1.7411	-1.85333	0.00018504	-3.61334	-2.91333	1.30083e-06	-7.53357	-1.06	0.0017119	-2.08493
AN9109	nuclear pore complex subunit Nup85	0.873333	0.00136953	1.83189	0.296667	0.176689	1.2283	0.143333	0.5261	1.10445	-0.576667	0.0275136	-1.4914	-0.73	0.00470761	-1.65864	-0.153333	0.562517	-1.11214
AN9108	indoleamine 2,3-dioxygenase	0.856667	0.057781	1.81085	0.996667	0.0323438	1.99538	1.63667	0.00269575	3.10947	0.14	0.783311	1.10191	0.78	0.0805875	1.71713	0.64	0.201558	1.55833
AN9107	conserved hypothetical protein	0.146667	0.344717	1.10701	-0.27	0.0916549	-1.20581	0.05	0.766894	1.03526	-0.416667	0.0267625	-1.33484	-0.0966667	0.534663	-1.0693	0.32	0.080446	1.24833
AN9106	triacylglycerol lipase	-1.58	4.93277e-05	-2.9897	-0.706667	0.0107393	-1.63203	-1.74667	3.65886e-05	-3.35582	0.873333	0.00737849	1.83189	-0.166667	0.496116	-1.12246	-1.04	0.00265463	-2.05623
AN9105	arrestin domain-containing protein	-0.546667	0.0199538	-1.46071	0.323333	0.141421	1.25122	0.146667	0.514848	1.10701	0.87	0.0039909	1.82766	0.693333	0.00617243	1.61702	-0.176667	0.495383	-1.13027
AN9104	conserved hypothetical protein	0.266667	0.125702	1.20303	0.14	0.423179	1.10191	0.256667	0.152135	1.19472	-0.126667	0.512168	-1.09177	-0.01	0.956284	-1.00696	0.116667	0.577697	1.08423
AN9103	rubredoxin-NAD(+) reductase	-0.353333	0.0515818	-1.27751	-0.143333	0.416816	-1.10445	-0.17	0.342982	-1.12506	0.21	0.270167	1.15669	0.183333	0.288508	1.1355	-0.0266667	0.909886	-1.01866
AN9102	RNA polymerase I subunit Rpa43	4.66333	6.30797e-08	25.3398	3.69333	3.92e-07	12.9361	0.986667	0.00464398	1.9816	-0.97	0.00931986	-1.95884	-3.67667	1.15452e-06	-12.7875	-2.70667	4.95019e-05	-6.52812
AN9101	conserved hypothetical protein	-1.03667	5.918e-05	-2.05148	-0.563333	0.00409184	-1.47768	0.0466667	0.796576	1.03288	0.473333	0.0200327	1.38831	1.08333	6.37719e-05	2.11893	0.61	0.00586253	1.52626
AN9100	DUF1711 domain-containing protein	0.833333	0.000172416	1.7818	0.44	0.0110776	1.3566	0.31	0.0598145	1.23971	-0.393333	0.0323239	-1.31342	-0.523333	0.00442176	-1.43727	-0.13	0.479361	-1.09429
AN9099	conserved hypothetical protein	-0.91	0.000878976	-1.87905	-1.02	0.000428164	-2.02792	1.12667	0.00224293	2.18354	0.42	0.188351	1.33793	0.763333	0.00316778	1.69741	0.873333	0.00312641	1.83189
AN9098	conserved hypothetical protein	-0.3	0.136666	-1.23114	-0.1	0.62971	-1.07177	0.38	0.0732641	1.30134	0.2	0.364982	1.1487	0.68	0.00441296	1.60214	0.48	0.0455094	1.39474
AN9097	37S ribosomal protein S24	0.0166667	0.903965	1.01162	0.0633333	0.642487	1.04488	0.06	0.668476	1.04247	0.0466667	0.761572	1.03288	0.0433333	0.749023	1.03049	-0.00333333	0.985762	-1.00231
AN9096	conserved hypothetical protein	0.04	0.93835	1.02811	-0.62	0.202427	-1.53688	1.26667	0.019455	2.40605	-0.66	0.212061	-1.58008	1.22667	0.0200413	2.34026	1.88667	0.00420629	3.6978
AN9095	peptidyl-prolyl cis-trans isomerase-like 4	2.18	6.89558e-06	4.53154	0.976667	0.00234756	1.96791	0.45	0.102174	1.36604	-1.20333	0.00200628	-2.30271	-1.73	5.97692e-05	-3.31728	-0.526667	0.0867486	-1.4406
AN9094	UDP-N-acetylglucosamine pyrophosphorylase	-1.74	0.000651939	-3.34035	0.1	0.810975	1.07177	0.333333	0.404958	1.25992	1.84	0.00171799	3.5801	2.07333	0.000260662	4.20858	0.233333	0.627948	1.17555
AN9093	zinc knuckle domain-containing protein	1.36667	0.000100454	2.57874	0.583333	0.0220701	1.49831	0	1	1	-0.783333	0.00980135	-1.7211	-1.36667	0.000144343	-2.57874	-0.583333	0.0392313	-1.49831
AN9092	ribosomal small subunit assembly protein	2.92667	2.27325e-07	7.60352	2.37333	1.25e-06	5.18137	1.13333	0.000354909	2.19365	-0.553333	0.0342744	-1.46747	-1.79333	1.4549e-05	-3.46615	-1.24	0.000507061	-2.36199
AN9091	conserved hypothetical protein	-1.41	1.12824e-05	-2.65737	-0.896667	0.000353659	-1.86176	-0.536667	0.0106411	-1.45062	0.513333	0.020883	1.42734	0.873333	0.000505891	1.83189	0.36	0.0900235	1.28343
AN9090	mRNA binding post-transcriptional regulator	0.273333	0.156832	1.2086	0.03	0.888482	1.02101	-0.263333	0.18584	-1.20025	-0.243333	0.246611	-1.18372	-0.536667	0.0127112	-1.45062	-0.293333	0.185704	-1.22547
AN9089	conserved hypothetical protein	3.03	0.000673009	8.1681	6.34667	3.45e-06	81.3836	6.05667	6.75245e-06	66.5638	3.31667	0.00147114	9.9636	3.02667	0.000837694	8.14925	-0.29	0.739266	-1.22264
AN9088	conserved hypothetical protein	1.73667	1.97414e-05	3.33264	1.1	0.000596419	2.14355	0.53	0.0417429	1.44393	-0.636667	0.0274921	-1.55473	-1.20667	0.000384864	-2.30804	-0.57	0.0471361	-1.48452
AN9087	cAMP-dependent protein kinase pathway protein	-0.06	0.745159	-1.04247	-0.31	0.0893092	-1.23971	-0.0566667	0.767939	-1.04006	-0.25	0.199126	-1.18921	0.00333333	0.986338	1.00231	0.253333	0.214915	1.19196
AN9086	TRAPP complex component Bet3	-1.80333	2.04731e-05	-3.49026	-1.28667	0.00027384	-2.43964	-0.173333	0.505248	-1.12766	0.516667	0.0707778	1.43065	1.63	6.65619e-05	3.09513	1.11333	0.00197663	2.16345
AN9085	U5 snRNP complex subunit	1.50333	3.58258e-06	2.83497	0.986667	9.33e-05	1.9816	-0.0666667	0.706984	-1.04729	-0.516667	0.0137305	-1.43065	-1.57	5.29772e-06	-2.96905	-1.05333	0.000265368	-2.07532
AN11163	conserved hypothetical protein	-1.09333	0.000450651	-2.13366	4.49667	0.000116077	22.5752	4.25667	0.000231228	19.1154	4.16333	0.000963911	17.9179	3.92333	0.000377339	15.1719	0.15	0.596553	1.10957
AN9083	adenine phosphoribosyltransferase 1	0.123333	0.503326	1.08925	-0.55	0.0084849	-1.46409	0.01	0.964114	1.00696	-0.673333	0.00624783	-1.59475	-0.113333	0.535489	-1.08172	0.56	0.0152855	1.47427
AN9082	conserved hypothetical protein	0.373333	0.0239281	1.29534	0.516667	0.00442107	1.43065	0.706667	0.000749865	1.63203	0.143333	0.400968	1.10445	0.333333	0.0401874	1.25992	0.19	0.285723	1.14076
AN9081	luciferase	0.833333	0.000712013	1.7818	0.59	0.00666751	1.50525	0.41	0.044253	1.32869	-0.243333	0.23791	-1.18372	-0.423333	0.0346691	-1.34102	-0.18	0.416611	-1.13288
AN9080	L-PSP endoribonuclease	-2.54333	1.87907e-05	-5.82934	-1.51667	0.000859516	-2.86129	-1.13333	0.00643257	-2.19365	1.02667	0.0178099	2.03731	1.41	0.00155848	2.65737	0.383333	0.344993	1.30435
AN9079	C2 domain-containing protein	-0.276667	0.0905471	-1.21139	-0.576667	0.00291288	-1.4914	0.02	0.913288	1.01396	-0.3	0.0962384	-1.23114	0.296667	0.0724724	1.2283	0.596667	0.00551618	1.51222
AN9078	NADH:ubiquinone oxidoreductase 20.1kD subunit	-0.26	0.123491	-1.19748	-0.183333	0.274513	-1.1355	-0.183333	0.285871	-1.1355	0.0766667	0.691687	1.05458	0.0766667	0.648806	1.05458	0	1	1
AN9077	helicase swr1	2.06667	7.79317e-07	4.18918	1.16667	6.6e-05	2.24492	0.503333	0.0172889	1.41748	-0.9	0.001588	-1.86607	-1.56333	1.2265e-05	-2.95536	-0.663333	0.00723546	-1.58374
AN9076	conserved hypothetical protein	1.98333	0.00353793	3.95406	1.13333	0.0582184	2.19365	1.46	0.0223111	2.75108	-0.85	0.177742	-1.8025	-0.523333	0.35601	-1.43727	0.326667	0.648178	1.25411
AN9074	conserved hypothetical protein	1.06	7.91688e-05	2.08493	0.956667	0.00018427	1.94082	0.95	0.000257203	1.93187	-0.103333	0.607371	-1.07425	-0.11	0.531839	-1.07923	-0.00666667	0.979495	-1.00463
AN9073	hypothetical protein	-0.47	0.0375724	-1.38511	-1.14	0.000213	-2.20381	-0.98	0.000773083	-1.97247	-0.67	0.0135563	-1.59107	-0.51	0.0270611	-1.42405	0.16	0.53701	1.11729
AN9071	conserved hypothetical protein	-0.186667	0.308654	-1.13813	-0.59	0.00589009	-1.50525	-1.16667	8.40931e-05	-2.24492	-0.403333	0.0579124	-1.32256	-0.98	0.000267331	-1.97247	-0.576667	0.0136354	-1.4914
AN9070	conserved hypothetical protein	-1.47	4.69363e-05	-2.77022	-1.5	4.33e-05	-2.82843	-1.85	1.34537e-05	-3.605	-0.03	0.913239	-1.02101	-0.38	0.100387	-1.30134	-0.35	0.182322	-1.27456
AN9069	polysaccharide synthase Cps1	0.963333	0.00321993	1.94981	0.946667	0.00375149	1.92741	0.516667	0.074997	1.43065	-0.0166667	0.960421	-1.01162	-0.446667	0.108208	-1.36289	-0.43	0.174432	-1.34723
AN9068	conserved hypothetical protein	-0.91	0.023165	-1.87905	-0.0666667	0.872137	-1.04729	0.283333	0.461294	1.217	0.843333	0.0513177	1.79419	1.19333	0.00612103	2.2868	0.35	0.424378	1.27456
AN9067	NIMA-interacting protein TinC	-0.973333	0.000548681	-1.96337	-0.876667	0.00119577	-1.83613	-0.0333333	0.889525	-1.02337	0.0966667	0.693463	1.0693	0.94	0.000859335	1.91853	0.843333	0.00379599	1.79419
AN9066	D-lactate dehydrogenase	-2.33	6.78618e-07	-5.02805	-2.29667	1.05e-06	-4.91321	-1.33667	7.40525e-05	-2.52567	0.0333333	0.893487	1.02337	0.993333	0.000529808	1.99078	0.96	0.00154922	1.94531
AN9065	mRNA processing protein	-0.493333	0.015133	-1.40769	-1.42	1.4e-05	-2.67586	-1.71667	5.14607e-06	-3.28676	-0.926667	0.00129124	-1.90088	-1.22333	5.85621e-05	-2.33486	-0.296667	0.164547	-1.2283
AN9064	xylitol dehydrogenase	-1.60667	0.000235654	-3.04547	-0.956667	0.00732122	-1.94082	-0.22	0.494404	-1.16473	0.65	0.0673308	1.56917	1.38667	0.000824539	2.61474	0.736667	0.0473346	1.66632
AN9063	oxysterol binding protein	-0.26	0.0700971	-1.19748	-0.176667	0.207859	-1.13027	-0.126667	0.375922	-1.09177	0.0833333	0.599648	1.05946	0.133333	0.333195	1.09682	0.05	0.782341	1.03526
AN9062	mitochondrial molecular chaperone	2.50667	1.16299e-05	5.68305	0.94	0.0100906	1.91853	-0.86	0.0183039	-1.81504	-1.56667	0.00153008	-2.9622	-3.36667	3.11778e-06	-10.315	-1.8	0.000540805	-3.4822
AN9061	hypothetical protein	1.46667	0.000355204	2.76383	0.13	0.679059	1.09429	-0.28	0.364745	-1.21419	-1.33667	0.00235926	-2.52567	-1.74667	0.000146703	-3.35582	-0.41	0.236014	-1.32869
AN9060	conserved hypothetical protein	-0.0266667	0.881295	-1.01866	-0.453333	0.0156894	-1.3692	-0.143333	0.413361	-1.10445	-0.426667	0.0343349	-1.34412	-0.116667	0.489876	-1.08423	0.31	0.116453	1.23971
AN9059	F-box domain-containing protein	-0.523333	0.00315356	-1.43727	-0.19	0.204041	-1.14076	-0.246667	0.112711	-1.18646	0.333333	0.0529246	1.25992	0.276667	0.070819	1.21139	-0.0566667	0.768299	-1.04006
AN9058	hypothetical protein	3.47333	2.6984e-07	11.1065	2.63	2.47e-06	6.19026	1.49667	0.000208149	2.8219	-0.843333	0.0134485	-1.79419	-1.97667	2.89389e-05	-3.93583	-1.13333	0.00271932	-2.19365
AN9057	conserved hypothetical protein	0.446667	0.0131623	1.36289	0.153333	0.349068	1.11214	0.553333	0.0049144	1.46747	-0.293333	0.108056	-1.22547	0.106667	0.510642	1.07674	0.4	0.0410491	1.31951
AN9056	conserved hypothetical protein	-2.96333	1.32262e-05	-7.79924	-2.88333	1.82e-05	-7.37853	-0.966667	0.025057	-1.95432	0.08	0.863087	1.05702	1.99667	0.000337359	3.99077	1.91667	0.00108257	3.7755
AN9055	conserved hypothetical protein	-0.523333	0.187441	-1.43727	-0.533333	0.182599	-1.44727	-0.993333	0.0240734	-1.99078	-0.01	0.985298	-1.00696	-0.47	0.23277	-1.38511	-0.46	0.318044	-1.37554
AN9054	conserved hypothetical protein	3.06	2.12704e-05	8.33973	6.77667	1.01e-07	109.643	8.13333	3.11653e-08	280.787	3.71667	0.00011086	13.147	5.07333	1.62113e-06	33.6686	1.35667	0.0127045	2.56093
AN9053	conserved hypothetical protein	-0.126667	0.685167	-1.09177	-0.26	0.399376	-1.19748	-0.2	0.528008	-1.1487	-0.133333	0.706344	-1.09682	-0.0733333	0.817407	-1.05214	0.06	0.881449	1.04247
AN9052	conserved hypothetical protein	0.346667	0.305994	1.27162	0.1	0.783594	1.07177	-0.123333	0.73611	-1.08925	-0.246667	0.518637	-1.18646	-0.47	0.167692	-1.38511	-0.223333	0.591084	-1.16743
AN9051	aldo-keto reductase	0.763333	0.00820466	1.69741	-0.0733333	0.787962	-1.05214	-0.223333	0.394312	-1.16743	-0.836667	0.0106602	-1.78592	-0.986667	0.00200377	-1.9816	-0.15	0.63586	-1.10957
AN9050	conserved hypothetical protein	1.14	0.00835297	2.20381	-0.696667	0.0770106	-1.62076	-0.38	0.333097	-1.30134	-1.83667	0.00157853	-3.57184	-1.52	0.00168231	-2.86791	0.316667	0.486713	1.24545
AN9049	conserved hypothetical protein	0.19	0.56773	1.14076	-0.22	0.51295	-1.16473	0.513333	0.134565	1.42734	-0.41	0.254107	-1.32869	0.323333	0.321045	1.25122	0.733333	0.0601447	1.66248
AN9048	conserved hypothetical protein	0.533333	0.215879	1.44727	0.283333	0.520809	1.217	0.293333	0.512936	1.22547	-0.25	0.611498	-1.18921	-0.24	0.576489	-1.18099	0.01	0.987148	1.00696
AN9047	conserved hypothetical protein	1.11333	0.00185385	2.16345	0.823333	0.0114948	1.76949	-0.143333	0.642697	-1.10445	-0.29	0.365221	-1.22264	-1.25667	0.00100361	-2.38943	-0.966667	0.0100518	-1.95432
AN9045	exo-polygalacturonase	0.81	0.00532815	1.75321	0.09	0.733268	1.06437	0.0766667	0.778044	1.05458	-0.72	0.019568	-1.64718	-0.733333	0.00993502	-1.66248	-0.0133333	0.970795	-1.00928
AN9044	conserved hypothetical protein	0.42	0.05006	1.33793	0.416667	0.0529659	1.33484	0.573333	0.0144147	1.48796	-0.00333333	0.990444	-1.00231	0.153333	0.452763	1.11214	0.156667	0.527584	1.11471
AN9043	conserved hypothetical protein	0.553333	0.0510425	1.46747	1.02	0.00225899	2.02792	1.46667	0.000256272	2.76383	0.466667	0.123718	1.38191	0.913333	0.00471006	1.88339	0.446667	0.155897	1.36289
AN9042	mutanase	7.98	5.3833e-10	252.476	8.06333	4.8e-10	267.489	8.32	3.39804e-10	319.573	0.0833333	0.736767	1.05946	0.34	0.11368	1.26576	0.256667	0.296539	1.19472
AN9041	conserved hypothetical protein	0.99	0.00349787	1.98618	1	0.0034365	2	1.19667	0.00136316	2.29209	0.01	0.978439	1.00696	0.206667	0.466447	1.15402	0.196667	0.571217	1.14605
AN9040	conserved hypothetical protein	-0.476667	0.105551	-1.39152	-0.463333	0.117517	-1.37872	-0.986667	0.00490675	-1.9816	0.0133333	0.970666	1.00928	-0.51	0.0857581	-1.42405	-0.523333	0.120551	-1.43727
AN9039	conserved hypothetical protein	0.76	0.0021149	1.69349	2.17	0.0152866	4.50023	-0.326667	0.122284	-1.25411	-0.803333	0.00422699	-1.74513	-1.08667	0.000249794	-2.12383	-2.46	0.0157127	-5.50217
AN9038	molybdenum cofactor biosynthesis protein	0.163333	0.686053	1.11987	0.42	0.288421	1.33793	-0.17	0.686681	-1.12506	0.256667	0.56419	1.19472	-0.333333	0.393229	-1.25992	-0.59	0.193826	-1.50525
AN9037	nitrate reductase	0.01	0.987698	1.00696	0.416667	0.486172	1.33484	-1	0.104607	-2	0.406667	0.539008	1.32562	-1.01	0.0921692	-2.01391	-1.41667	0.0444872	-2.66968
AN9036	conserved hypothetical protein	0.566667	0.0115672	1.4811	-0.08	0.705333	-1.05702	-0.466667	0.0340062	-1.38191	-0.646667	0.0118467	-1.56555	-1.03333	0.000336435	-2.04675	-0.386667	0.100613	-1.30737
AN9035	alpha-galactosidase C	-0.0366667	0.848583	-1.02574	0.44	0.0260006	1.3566	0.206667	0.272655	1.15402	0.476667	0.029802	1.39152	0.243333	0.183496	1.18372	-0.233333	0.270579	-1.17555
AN9034	aldehyde dehydrogenase ALDH	-1.97333	0.000154386	-3.92674	-1.19333	0.00472399	-2.2868	-0.716667	0.0615488	-1.64338	0.78	0.059581	1.71713	1.25667	0.00372867	2.38943	0.476667	0.249744	1.39152
AN9033	amino acid transporter	0.656667	0.0399102	1.57644	0.19	0.541969	1.14076	-0.193333	0.541166	-1.1434	-0.466667	0.163343	-1.38191	-0.85	0.0125517	-1.8025	-0.383333	0.275313	-1.30435
AN9032	trihydroxytoluene oxygenase	-2.1	7.72075e-05	-4.28709	-1.95333	0.000143619	-3.87268	-2.43667	4.08158e-05	-5.41389	0.146667	0.716769	1.10701	-0.336667	0.328527	-1.26284	-0.483333	0.227903	-1.39797
AN9031	fumarylacetoacetate hydrolase	-0.0566667	0.904459	-1.04006	-0.923333	0.0501875	-1.89649	-1.07667	0.0292467	-2.10916	-0.866667	0.0877465	-1.82344	-1.02	0.0331049	-2.02792	-0.153333	0.792527	-1.11214
AN9030	conserved hypothetical protein	0.346667	0.271522	1.27162	-4.44e-16	1	-1	0.136667	0.686779	1.09936	-0.346667	0.318827	-1.27162	-0.21	0.506014	-1.15669	0.136667	0.736429	1.09936
AN9029	conserved hypothetical protein	0.466667	0.198411	1.38191	-0.02	0.961444	-1.01396	0.296667	0.428378	1.2283	-0.486667	0.220216	-1.4012	-0.17	0.64169	-1.12506	0.316667	0.461732	1.24545
AN9028	conserved hypothetical protein	-0.603333	0.0667888	-1.51922	-1.46	0.00060046	-2.75108	-0.65	0.0568839	-1.56917	-0.856667	0.0262166	-1.81085	-0.0466667	0.888601	-1.03288	0.81	0.0359217	1.75321
AN9027	conserved hypothetical protein	1.43667	0.0223879	2.70695	0.176667	0.776698	1.13027	0.48	0.425577	1.39474	-1.26	0.0605432	-2.39496	-0.956667	0.106303	-1.94082	0.303333	0.679405	1.23399
AN9023	ferric-chelate reductase	0.0866667	0.607527	1.06191	0.0433333	0.808955	1.03049	0.396667	0.0300831	1.31646	-0.0433333	0.823602	-1.03049	0.31	0.0710286	1.23971	0.353333	0.0714843	1.27751
AN9016	DUF88 domain-containing protein	0.83	0.00802773	1.77769	-0.07	0.813496	-1.04972	-1.04333	0.00259211	-2.06098	-0.9	0.0109527	-1.86607	-1.87333	4.89882e-05	-3.66378	-0.973333	0.00739568	-1.96337
AN9014	FMN-dependent dehydrogenase	-0.486667	0.229265	-1.4012	-0.536667	0.189816	-1.45062	-1.07333	0.01874	-2.10429	-0.05	0.918159	-1.03526	-0.586667	0.149391	-1.50177	-0.536667	0.251097	-1.45062
AN9013	C6 transcription factor	0.146667	0.795033	1.10701	0.0566667	0.925946	1.04006	-0.33	0.558731	-1.25701	-0.09	0.889341	-1.06437	-0.476667	0.37229	-1.39152	-0.386667	0.556314	-1.30737
AN9012	dihydrodipicolinate synthetase	-0.173333	0.450827	-1.12766	0.00333333	0.989917	1.00231	-0.15	0.530662	-1.10957	0.176667	0.493001	1.13027	0.0233333	0.923755	1.0163	-0.153333	0.583924	-1.11214
AN9011	conserved hypothetical protein	-0.06	0.827945	-1.04247	-0.243333	0.360354	-1.18372	1.50667	0.000175817	2.84153	-0.183333	0.537866	-1.1355	1.56667	0.00012813	2.9622	1.75	0.000213975	3.36359
AN9010	MFS nicotinic acid transporter Tna1	-3.40667	3.0295e-05	-10.605	-3.10333	6.62e-05	-8.59402	-1.52	0.00900616	-2.86791	0.303333	0.592219	1.23399	1.88667	0.00230765	3.6978	1.58333	0.0125674	2.99661
AN9009	conserved hypothetical protein	-2.75333	2.41385e-06	-6.74273	-2.91	1.98e-06	-7.51618	-2.01667	4.09856e-05	-4.04648	-0.156667	0.634789	-1.11471	0.736667	0.0195527	1.66632	0.893333	0.0143138	1.85746
AN9008	phytochrome domain-containing protein	0.196667	0.475404	1.14605	0.926667	0.00430989	1.90088	1.12667	0.00155291	2.18354	0.73	0.0273405	1.65864	0.93	0.00448689	1.90528	0.2	0.548317	1.1487
AN9007	benzoate 4-monooxygenase cytochrome P450	2.50333	1.22985e-05	5.66994	2.92333	4.52e-06	7.58597	3.55	1.61877e-06	11.7127	0.42	0.238521	1.33793	1.04667	0.00603455	2.06575	0.626667	0.100081	1.54399
AN9006	conserved hypothetical protein	-0.196667	0.561749	-1.14605	-0.00333333	0.992892	-1.00231	1.89333	0.000186181	3.71493	0.193333	0.613656	1.1434	2.09	8.96301e-05	4.25748	1.89667	0.000495814	3.72352
AN9005	polyketide synthase	0.84	0.12657	1.79005	0.586667	0.28341	1.50177	1.83333	0.00520581	3.56359	-0.253333	0.687901	-1.19196	0.993333	0.0760781	1.99078	1.24667	0.0542782	2.37293
AN9004	xenobiotic compound monooxygenase	-0.24	0.291998	-1.18099	-0.946667	0.00119693	-1.92741	-1.05667	0.000729949	-2.08012	-0.706667	0.0143984	-1.63203	-0.816667	0.00333361	-1.76133	-0.11	0.704702	-1.07923
AN9003	conserved hypothetical protein	-0.293333	0.360171	-1.22547	-0.433333	0.182406	-1.35035	-0.23	0.490491	-1.17283	-0.14	0.708323	-1.10191	0.0633333	0.851484	1.04488	0.203333	0.607704	1.15136
AN9002	oxidoreductase	2.16333	0.000402859	4.47949	-0.00333333	0.995031	-1.00231	0.116667	0.814372	1.08423	-2.16667	0.00159583	-4.48985	-2.04667	0.000742231	-4.1315	0.12	0.838836	1.08673
AN9001	conserved hypothetical protein	-0.943333	0.118545	-1.92297	-1.26333	0.0450263	-2.4005	-0.643333	0.295108	-1.56193	-0.32	0.640368	-1.24833	0.3	0.616157	1.23114	0.62	0.374751	1.53688
AN9000	MFS transporter	-1.21667	0.000195838	-2.32409	-1.79333	1.21e-05	-3.46615	-1.00667	0.00100458	-2.00926	-0.576667	0.0340779	-1.4914	0.21	0.354423	1.15669	0.786667	0.0086137	1.72508
AN8999	conserved hypothetical protein	1.42333	0.00713857	2.68204	0.233333	0.626484	1.17555	-0.95	0.055363	-1.93187	-1.19	0.0313112	-2.28153	-2.37333	0.000337359	-5.18137	-1.18333	0.0349806	-2.27101
AN8998	catechol dioxygenase	0.03	0.957722	1.02101	-0.836667	0.121738	-1.78592	-0.773333	0.160515	-1.70921	-0.866667	0.140401	-1.82344	-0.803333	0.132826	-1.74513	0.0633333	0.930261	1.04488
AN8997	conserved hypothetical protein	-0.153333	0.828321	-1.11214	-0.293333	0.678834	-1.22547	0.246667	0.734853	1.18646	-0.14	0.862251	-1.10191	0.4	0.554075	1.31951	0.54	0.506379	1.45397
AN8996	conserved hypothetical protein	0.496667	0.247095	1.41095	0.0833333	0.86018	1.05946	0.153333	0.740213	1.11214	-0.413333	0.385275	-1.33176	-0.343333	0.421323	-1.26868	0.07	0.904018	1.04972
AN8995	conserved hypothetical protein	6.25	6.64471e-06	76.1093	3.50667	0.000507091	11.3661	1.07333	0.166415	2.10429	-2.74333	0.00629725	-6.69616	-5.17667	4.32228e-05	-36.1686	-2.43333	0.0112218	-5.4014
AN8994	conserved hypothetical protein	0.1	0.773909	1.07177	-0.786667	0.028353	-1.72508	-0.713333	0.0473516	-1.63959	-0.886667	0.0273405	-1.8489	-0.813333	0.0243766	-1.75727	0.0733333	0.867584	1.05214
AN8993	conserved hypothetical protein	-0.0933333	0.6821	-1.06683	-0.606667	0.0140287	-1.52274	-0.476667	0.0469403	-1.39152	-0.513333	0.047774	-1.42734	-0.383333	0.0915133	-1.30435	0.13	0.639197	1.09429
AN8992	conserved hypothetical protein	0.586667	0.12574	1.50177	-0.416667	0.274373	-1.33484	-0.513333	0.190766	-1.42734	-1.00333	0.0278244	-2.00463	-1.1	0.0104941	-2.14355	-0.0966667	0.846315	-1.0693
AN8991	conserved hypothetical protein	-0.01	0.976623	-1.00696	0.49	0.127944	1.40444	0.386667	0.235259	1.30737	0.5	0.152162	1.41421	0.396667	0.207717	1.31646	-0.103333	0.801587	-1.07425
AN8990	amino acid permease	-0.906667	0.0129215	-1.87471	-0.9	0.0138626	-1.86607	0.25	0.461882	1.18921	0.00666667	0.988407	1.00463	1.15667	0.00364503	2.22942	1.15	0.00785664	2.21914
AN8989	glyoxalase	-2.93	8.07798e-05	-7.6211	-2.97667	7.84e-05	-7.87165	-2.47333	0.000396119	-5.55325	-0.0466667	0.936957	-1.03288	0.456667	0.345075	1.37237	0.503333	0.378628	1.41748
AN8988	conserved hypothetical protein	-1.15333	0.000305442	-2.22427	-1.17333	0.00029683	-2.25532	-1.49	7.38022e-05	-2.80889	-0.02	0.943453	-1.01396	-0.336667	0.146948	-1.26284	-0.316667	0.234456	-1.24545
AN8987	conserved hypothetical protein	-0.0633333	0.807827	-1.04488	0.15	0.556382	1.10957	0.226667	0.37395	1.17013	0.213333	0.440752	1.15936	0.29	0.239052	1.22264	0.0766667	0.813611	1.05458
AN8986	conserved hypothetical protein	-0.463333	0.245729	-1.37872	0.6	0.13983	1.51572	0.43	0.296725	1.34723	1.06333	0.0273976	2.08975	0.893333	0.0356239	1.85746	-0.17	0.740449	-1.12506
AN8985	conserved hypothetical protein	1.81	0.0112002	3.50642	5.51667	5.93e-06	45.7807	4.98333	1.83632e-05	31.6324	3.70667	0.000707379	13.0562	3.17333	0.000417097	9.02129	-0.533333	0.484572	-1.44727
AN8984	conserved hypothetical protein	-1.76667	0.000327256	-3.40267	-2.20333	7.2e-05	-4.60542	-2.43	5.08835e-05	-5.38893	-0.436667	0.263778	-1.35347	-0.663333	0.0719984	-1.58374	-0.226667	0.606109	-1.17013
AN8983	MFS transporter	-3.02667	2.41908e-05	-8.14925	-3.97667	3.68e-06	-15.7433	-2.75	7.72231e-05	-6.72717	-0.95	0.0558636	-1.93187	0.276667	0.518227	1.21139	1.22667	0.0212776	2.34026
AN8982	fructosyl amine:oxygen oxidoreductase	-2.11333	0.000120156	-4.3269	-3.47	3.45e-06	-11.0809	-1.87333	0.000406234	-3.66378	-1.35667	0.00645455	-2.56093	0.24	0.517135	1.18099	1.59667	0.002401	3.02444
AN8981	conserved hypothetical protein	-4.66	8.57881e-08	-25.2813	-6.13333	2.38e-08	-70.1968	-6.2	1.81624e-08	-73.5167	-1.47333	0.00149196	-2.77663	-1.54	0.000358271	-2.90795	-0.0666667	0.867503	-1.04729
AN8980	conserved hypothetical protein	-3.40667	1.12669e-05	-10.605	-6.28333	1.84e-07	-77.8882	-6.48	1.68747e-07	-89.2636	-2.87667	0.00040053	-7.34451	-3.07333	3.94728e-05	-8.41716	-0.196667	0.725493	-1.14605
AN8979	alcohol dehydrogenase I, alcA	-3.92	3.84099e-06	-15.1369	-7.05333	9.45e-08	-132.82	-7.09	8.13175e-08	-136.239	-3.13333	0.000295814	-8.7746	-3.17	3.08597e-05	-9.00047	-0.0366667	0.952594	-1.02574
AN8978	regulatory protein alcR	-2.91	1.67129e-07	-7.51618	-3.79	4.22e-08	-13.8326	-1.26	0.00011731	-2.39496	-0.88	0.00307886	-1.84038	1.65	1.73388e-05	3.13834	2.53	2.91014e-05	5.77572
AN8977	conserved hypothetical protein	0.356667	0.280267	1.28046	-0.156667	0.650196	-1.11471	2.10667	8.28571e-05	4.30695	-0.513333	0.161055	-1.42734	1.75	0.000283027	3.36359	2.26333	0.000188808	4.80099
AN8976	conserved hypothetical protein	0.3	0.442244	1.23114	-0.393333	0.316001	-1.31342	-0.76	0.0671368	-1.69349	-0.693333	0.112532	-1.61702	-1.06	0.014594	-2.08493	-0.366667	0.424755	-1.28937
AN8975	conserved hypothetical protein	-0.966667	0.000330331	-1.95432	-0.586667	0.0086079	-1.50177	-1.95667	3.03588e-06	-3.88164	0.38	0.0864525	1.30134	-0.99	0.000373126	-1.98618	-1.37	0.000169051	-2.58471
AN8974	conserved hypothetical protein	0.14	0.777971	1.10191	0.133333	0.794292	1.09682	-2.35333	0.000460443	-5.11004	-0.00666667	0.990889	-1.00463	-2.49333	0.000292111	-5.63077	-2.48667	0.000754908	-5.60481
AN8973	C6 zinc finger domain-containing protein	-0.916667	0.000228433	-1.88775	-0.576667	0.00521005	-1.4914	-0.76	0.00114597	-1.69349	0.34	0.0882598	1.26576	0.156667	0.369259	1.11471	-0.183333	0.374177	-1.1355
AN8972	MFS monosaccharide transporter	-0.42	0.360349	-1.33793	-0.786667	0.0961979	-1.72508	-1.45667	0.00749352	-2.74473	-0.366667	0.477148	-1.28937	-1.03667	0.0345885	-2.05148	-0.67	0.20665	-1.59107
AN8971	integral membrane protein	1.47333	0.000388351	2.77663	0.606667	0.0573601	1.52274	-0.143333	0.659887	-1.10445	-0.866667	0.0207405	-1.82344	-1.61667	0.000276055	-3.06666	-0.75	0.0412831	-1.68179
AN8970	conserved hypothetical protein	-0.773333	0.0107282	-1.70921	-1.70667	6.1e-05	-3.26406	-1.43333	0.000291805	-2.7007	-0.933333	0.0084928	-1.90968	-0.66	0.024407	-1.58008	0.273333	0.389253	1.2086
AN8969	N,O-diacetylmuramidase	-0.973333	0.00800308	-1.96337	-1.12667	0.00352268	-2.18354	-1.6	0.000455315	-3.03143	-0.153333	0.680489	-1.11214	-0.626667	0.0613018	-1.54399	-0.473333	0.20296	-1.38831
AN8968	isoflavone reductase	-2.56333	3.49414e-05	-5.91072	-2.21333	0.000113038	-4.63746	-2.42333	8.21259e-05	-5.36409	0.35	0.408798	1.27456	0.14	0.720415	1.10191	-0.21	0.660894	-1.15669
AN8967	24-dehydrocholesterol reductase	1.57333	5.55582e-05	2.97592	0.66	0.0162422	1.58008	0.536667	0.0459122	1.45062	-0.913333	0.00630055	-1.88339	-1.03667	0.00129265	-2.05148	-0.123333	0.69507	-1.08925
AN8966	sodium-dependent noradrenaline transporter	-0.00666667	0.973665	-1.00463	-0.813333	0.000870304	-1.75727	-0.66	0.00402511	-1.58008	-0.806667	0.00279294	-1.74917	-0.653333	0.00380888	-1.5728	0.153333	0.494212	1.11214
AN8965	conserved hypothetical protein	-0.216667	0.272487	-1.16205	-0.81	0.00131086	-1.75321	-0.0833333	0.695685	-1.05946	-0.593333	0.0165782	-1.50873	0.133333	0.499725	1.09682	0.726667	0.00610153	1.65481
AN8964	conserved hypothetical protein	-2.09	0.000388351	-4.25748	-2.03333	0.000506305	-4.0935	-0.936667	0.0454446	-1.9141	0.0566667	0.913878	1.04006	1.15333	0.0161194	2.22427	1.09667	0.0366088	2.1386
AN8963	conserved hypothetical protein	0.766667	0.00437524	1.70133	0.196667	0.397132	1.14605	-0.186667	0.430687	-1.13813	-0.57	0.0357548	-1.48452	-0.953333	0.00130512	-1.93634	-0.383333	0.148938	-1.30435
AN8962	conserved hypothetical protein	0.453333	0.383178	1.3692	1.12333	0.0419563	2.1785	-0.77	0.155654	-1.70527	0.67	0.240449	1.59107	-1.22333	0.0290006	-2.33486	-1.89333	0.0063956	-3.71493
AN8961	conserved hypothetical protein	-0.413333	0.221671	-1.33176	-0.63	0.0724724	-1.54756	-0.403333	0.246652	-1.32256	-0.216667	0.572003	-1.16205	0.01	0.978724	1.00696	0.226667	0.58238	1.17013
AN8960	conserved hypothetical protein	0.353333	0.100747	1.27751	8.88e-16	1	1	-0.183333	0.400288	-1.1355	-0.353333	0.132579	-1.27751	-0.536667	0.0202767	-1.45062	-0.183333	0.466121	-1.1355
AN8959	benzodiazepine receptor family protein	0.313333	0.532773	1.24258	0.416667	0.40823	1.33484	-0.7	0.174454	-1.6245	0.103333	0.861659	1.07425	-1.01333	0.0513596	-2.01857	-1.11667	0.0585178	-2.16845
AN8958	conserved hypothetical protein	2.79333	3.3744e-06	6.9323	0.676667	0.0370792	1.59844	0.563333	0.0804691	1.47768	-2.11667	0.000330738	-4.33691	-2.23	2.99314e-05	-4.69134	-0.113333	0.775381	-1.08172
AN8957	multidrug resistance-associated protein	2.56667	0.000568026	5.92439	3.51333	6.44e-05	11.4188	3.47	9.98843e-05	11.0809	0.946667	0.129373	1.92741	0.903333	0.112213	1.87038	-0.0433333	0.956899	-1.03049
AN8956	phosphate-repressible phosphate permease	-0.643333	0.138688	-1.56193	0	1	1	0.91	0.0500634	1.87905	0.643333	0.175539	1.56193	1.55333	0.00315827	2.93494	0.91	0.0731133	1.87905
AN8955	conserved hypothetical protein	-1.76	6.19755e-05	-3.38698	0.44	0.126538	1.3566	2.88	2.58231e-06	7.3615	2.2	0.000209803	4.59479	4.64	3.21098e-07	24.9333	2.44	6.29756e-05	5.42642
AN8954	conserved hypothetical protein	0.72	0.128571	1.64718	1.48667	0.0062512	2.80241	0.503333	0.297497	1.41748	0.766667	0.14054	1.70133	-0.216667	0.647216	-1.16205	-0.983333	0.074969	-1.97703
AN8953	alpha-glucosidase B	-1.90667	0.00425112	-3.74942	-3.24	0.000127208	-9.44794	-3.20667	0.000186095	-9.23215	-1.33333	0.0449003	-2.51984	-1.3	0.0320508	-2.46229	0.0333333	0.967967	1.02337
AN8952	benzoate 4-monooxygenase cytochrome P450	-1.02	0.0204746	-2.02792	-1.85667	0.000610792	-3.6217	-1.53	0.00268075	-2.88786	-0.836667	0.0712183	-1.78592	-0.51	0.207451	-1.42405	0.326667	0.502221	1.25411
AN8951	conserved hypothetical protein	0.526667	0.181281	1.4406	-0.223333	0.581579	-1.16743	-0.11	0.798275	-1.07923	-0.75	0.0912357	-1.68179	-0.636667	0.110105	-1.55473	0.113333	0.825107	1.08172
AN8950	conserved hypothetical protein	0.19	0.266627	1.14076	0.06	0.741787	1.04247	-0.0933333	0.606507	-1.06683	-0.13	0.500019	-1.09429	-0.283333	0.104665	-1.217	-0.153333	0.451497	-1.11214
AN8948	conserved hypothetical protein	0.883333	0.187441	1.84463	-0.176667	0.80604	-1.13027	-0.236667	0.74223	-1.17827	-1.06	0.15145	-2.08493	-1.12	0.0999084	-2.17347	-0.06	0.948397	-1.04247
AN8947	conserved hypothetical protein	-0.0166667	0.956116	-1.01162	-1.07667	0.00207843	-2.10916	-0.543333	0.0707858	-1.45734	-1.06	0.00568672	-2.08493	-0.526667	0.0714927	-1.4406	0.533333	0.106589	1.44727
AN8946	1,3-beta-glucanosyltransferase	-0.413333	0.13966	-1.33176	-1.01	0.00276027	-2.01391	-1.00667	0.00340687	-2.00926	-0.596667	0.0618309	-1.51222	-0.593333	0.0428838	-1.50873	0.00333333	0.99271	1.00231
AN8945	TAM domain methyltransferase	0.193333	0.318016	1.1434	-0.613333	0.00642411	-1.52979	0.0933333	0.652324	1.06683	-0.806667	0.00337938	-1.74917	-0.1	0.607747	-1.07177	0.706667	0.00635963	1.63203
AN8944	conserved hypothetical protein	-0.366667	0.0670601	-1.28937	-0.58	0.00867167	-1.49485	-0.21	0.292798	-1.15669	-0.213333	0.315956	-1.15936	0.156667	0.415458	1.11471	0.37	0.102654	1.29235
AN8943	integral membrane protein	1.94	0.000157706	3.83706	-0.07	0.857116	-1.04972	-1.81333	0.000367311	-3.51453	-2.01	0.000762679	-4.02782	-3.75333	2.9217e-06	-13.4855	-1.74333	0.00108539	-3.34808
AN8942	conserved hypothetical protein	-2.57	7.59089e-06	-5.93809	-2.26333	2.21e-05	-4.80099	-1.45667	0.0006927	-2.74473	0.306667	0.375224	1.23685	1.11333	0.00341	2.16345	0.806667	0.0340533	1.74917
AN8941	Na/K ATPase alpha 1 isoform	0.1	0.6286	1.07177	-0.406667	0.0558746	-1.32562	-0.44	0.045239	-1.3566	-0.506667	0.0354476	-1.42076	-0.54	0.0162915	-1.45397	-0.0333333	0.903232	-1.02337
AN8940	conserved hypothetical protein	-0.1	0.708646	-1.07177	-0.403333	0.126807	-1.32256	0.0733333	0.796093	1.05214	-0.303333	0.28604	-1.23399	0.173333	0.502373	1.12766	0.476667	0.113937	1.39152
AN8939	conserved hypothetical protein	0.623333	0.00204024	1.54043	0.413333	0.0213321	1.33176	-0.11	0.521322	-1.07923	-0.21	0.244197	-1.15669	-0.733333	0.000846914	-1.66248	-0.523333	0.0127221	-1.43727
AN8938	conserved hypothetical protein	-0.546667	0.0131623	-1.46071	-0.433333	0.040149	-1.35035	0.106667	0.612223	1.07674	0.113333	0.618402	1.08172	0.653333	0.0053846	1.5728	0.54	0.0271765	1.45397
AN8937	3-oxoacyl-(acyl-carrier-protein) reductase 2	1.28333	0.141677	2.43401	-0.263333	0.776472	-1.20025	-0.73	0.415139	-1.65864	-1.54667	0.111655	-2.92141	-2.01333	0.0303102	-4.03714	-0.466667	0.669847	-1.38191
AN8936	pantothenate transporter liz1	-0.91	0.000109373	-1.87905	-0.616667	0.001747	-1.53333	0.756667	0.000568034	1.68958	0.293333	0.0987297	1.22547	1.66667	2.94526e-06	3.1748	1.37333	6.29756e-05	2.59068
AN8935	dihydroxyacetone synthase	-0.72	0.447024	-1.64718	-0.666667	0.489678	-1.5874	-0.656667	0.504631	-1.57644	0.0533333	0.964112	1.03766	0.0633333	0.949432	1.04488	0.01	0.993156	1.00696
AN8934	conserved hypothetical protein	0.64	0.181133	1.55833	0.426667	0.376187	1.34412	-0.163333	0.751045	-1.11987	-0.213333	0.699905	-1.15936	-0.803333	0.0985567	-1.74513	-0.59	0.285723	-1.50525
AN8932	TIM-barrel enzyme family protein	-2.06667	3.59841e-06	-4.18918	-1.95667	6.17e-06	-3.88164	-0.636667	0.0143478	-1.55473	0.11	0.674987	1.07923	1.43	8.59366e-05	2.69447	1.32	0.000435512	2.49666
AN8931	conserved hypothetical protein	-1.65667	5.40637e-05	-3.15287	-1.92	1.92e-05	-3.78423	-0.25	0.352499	-1.18921	-0.263333	0.360575	-1.20025	1.40667	0.000245131	2.65124	1.67	0.000258221	3.18215
AN8930	conserved hypothetical protein	-0.146667	0.664263	-1.10701	0.66	0.0569623	1.58008	0.123333	0.729067	1.08925	0.806667	0.0391205	1.74917	0.27	0.411609	1.20581	-0.536667	0.161514	-1.45062
AN8929	structural toxin protein RtxA	-1.69333	9.06738e-06	-3.23403	-2.49667	6.62e-07	-5.6438	-2.58667	2.28456e-05	-6.00709	-0.803333	0.00521381	-1.74513	-1.45333	0.00112493	-2.7384	-2.07333	0.000336728	-4.20858
AN8928	ABC multidrug transporter	-2.29667	6.39113e-07	-4.91321	-2.50333	5.09e-07	-5.66994	-2.56333	5.91133e-07	-5.91072	-0.206667	0.355286	-1.15402	-0.266667	0.187934	-1.20303	-0.06	0.820757	-1.04247
AN8927	conserved hypothetical protein	0.296667	0.363253	1.2283	0.236667	0.478381	1.17827	0.0233333	0.952308	1.0163	-0.06	0.878822	-1.04247	-0.273333	0.4	-1.2086	-0.213333	0.594925	-1.15936
AN8926	conserved hypothetical protein	-0.123333	0.706166	-1.08925	0.88	0.0128584	1.84038	0.456667	0.165374	1.37237	1.00333	0.0128121	2.00463	0.58	0.0755813	1.49485	-0.423333	0.247196	-1.34102
AN8925	conserved hypothetical protein	-0.0433333	0.855065	-1.03049	-0.456667	0.0552305	-1.37237	-0.943333	0.00146171	-1.92297	-0.413333	0.105973	-1.33176	-0.9	0.00177855	-1.86607	-0.486667	0.0698944	-1.4012
AN8924	conserved hypothetical protein	-0.0133333	0.955414	-1.00928	0.136667	0.550142	1.09936	1.59	3.52542e-05	3.01049	0.15	0.550289	1.10957	1.60333	3.30473e-05	3.03845	1.45333	0.000234378	2.7384
AN8923	conserved hypothetical protein	0.273333	0.362336	1.2086	0.206667	0.501523	1.15402	2.33667	1.92057e-05	5.05134	-0.0666667	0.852323	-1.04729	2.06333	4.65579e-05	4.17951	2.13	0.000163787	4.37717
AN8922	conserved hypothetical protein	0.64	0.408472	1.55833	0.0933333	0.915068	1.06683	0.473333	0.559324	1.38831	-0.546667	0.531526	-1.46071	-0.166667	0.837493	-1.12246	0.38	0.698921	1.30134
AN8921	dehydrogenase	0.463333	0.123014	1.37872	0.0133333	0.968183	1.00928	-0.363333	0.235137	-1.28639	-0.45	0.169182	-1.36604	-0.826667	0.012917	-1.77358	-0.376667	0.272986	-1.29834
AN8920	cytochrome b5	1.69333	0.00266474	3.23403	1.28333	0.0135782	2.43401	-0.27	0.582163	-1.20581	-0.41	0.431035	-1.32869	-1.96333	0.00122396	-3.89962	-1.55333	0.0101324	-2.93494
AN8919	cytochrome P450 monooxygenase	2.49667	0.00566028	5.6438	2.06667	0.0162394	4.18918	-0.0466667	0.960265	-1.03288	-0.43	0.629634	-1.34723	-2.54333	0.00555244	-5.82934	-2.11333	0.0272049	-4.3269
AN8918	conserved hypothetical protein	0.66	0.0969144	1.58008	-0.476667	0.225349	-1.39152	-0.863333	0.0415366	-1.81924	-1.13667	0.0186142	-2.19872	-1.52333	0.00192016	-2.87454	-0.386667	0.399405	-1.30737
AN8917	DUF636 domain-containing protein	-1.59667	1.85023e-05	-3.02444	-1.39667	5.51e-05	-2.63293	-0.95	0.00108737	-1.93187	0.2	0.410364	1.1487	0.646667	0.00947095	1.56555	0.446667	0.0819335	1.36289
AN8916	conserved hypothetical protein	0.61	0.0117295	1.52626	0.143333	0.519172	1.10445	0.356667	0.116723	1.28046	-0.466667	0.0616861	-1.38191	-0.253333	0.240174	-1.19196	0.213333	0.404013	1.15936
AN8915	conserved hypothetical protein	0.65	0.025464	1.56917	0.0666667	0.82036	1.04729	-0.01	0.975518	-1.00696	-0.583333	0.061459	-1.49831	-0.66	0.0246242	-1.58008	-0.0766667	0.828998	-1.05458
AN8914	conserved hypothetical protein	1.05	0.00105041	2.07053	0.853333	0.00414727	1.80667	0.866667	0.00453098	1.82344	-0.196667	0.483914	-1.14605	-0.183333	0.462909	-1.1355	0.0133333	0.970878	1.00928
AN8913	conserved hypothetical protein	-3.49667	1.18663e-05	-11.2876	-3.71	8.74e-06	-13.0864	-3.87333	9.18014e-06	-14.6551	-0.213333	0.682926	-1.15936	-0.376667	0.400827	-1.29834	-0.163333	0.781533	-1.11987
AN8912	myo-inositol transporter	0.556667	0.0766215	1.47087	-0.16	0.613188	-1.11729	0.946667	0.00838482	1.92741	-0.716667	0.04528	-1.64338	0.39	0.200975	1.31039	1.10667	0.00647703	2.15348
AN8911	conserved hypothetical protein	1.56667	0.000337503	2.9622	1.16333	0.00266359	2.23974	1.01333	0.00721677	2.01857	-0.403333	0.246378	-1.32256	-0.553333	0.0893401	-1.46747	-0.15	0.710201	-1.10957
AN8910	polyketide synthase	-1.91	1.37207e-05	-3.75809	-2.43	2.7e-06	-5.38893	-2.56333	2.58231e-06	-5.91072	-0.52	0.0705787	-1.43396	-0.653333	0.0182273	-1.5728	-0.133333	0.674606	-1.09682
AN8909	conserved hypothetical protein	2.39667	0.00747629	5.26585	6.38667	9.23e-06	83.6716	5.98	2.18987e-05	63.1189	3.99	0.00120501	15.8895	3.58333	0.000718884	11.9865	-0.406667	0.680788	-1.32562
AN8908	conserved hypothetical protein	-0.733333	0.0399911	-1.66248	-0.446667	0.192111	-1.36289	-0.41	0.240473	-1.32869	0.286667	0.449683	1.21982	0.323333	0.335672	1.25122	0.0366667	0.936558	1.02574
AN8907	C-4 methylsterol oxidase	-1.61	0.164416	-3.05252	-4.54	0.00166015	-23.2636	-5.64667	0.000493026	-50.0975	-2.93	0.0329808	-7.6211	-4.03667	0.00372867	-16.4119	-1.10667	0.414829	-2.15348
AN8906	conserved hypothetical protein	0.3	0.0692461	1.23114	0.336667	0.0461491	1.26284	0.893333	0.0002029	1.85746	0.0366667	0.84692	1.02574	0.593333	0.00265509	1.50873	0.556667	0.00806588	1.47087
AN8905	conserved hypothetical protein	-2.05333	3.3744e-06	-4.15064	-2.02	4.44e-06	-4.05584	-1.48333	6.16097e-05	-2.79594	0.0333333	0.901234	1.02337	0.57	0.0200603	1.48452	0.536667	0.0459482	1.45062
AN8904	glucoamylase	-1.19	0.00210638	-2.28153	-1.44	0.000630154	-2.71321	0.85	0.00917689	1.8025	-0.25	0.479684	-1.18921	1.16667	0.00127086	2.24492	1.17667	0.00559087	2.26054
AN8903	oligopeptide transporter	-0.116667	0.625529	-1.08423	-0.633333	0.0149839	-1.55114	0.17	0.485297	1.12506	-0.516667	0.0570897	-1.43065	0.286667	0.220512	1.21982	0.803333	0.00885035	1.74513
AN8902	conserved hypothetical protein	-0.14	0.675534	-1.10191	0.5	0.132765	1.41421	1.38	0.00131224	2.60268	0.64	0.0841836	1.55833	1.52	0.0006419	2.86791	0.88	0.0281242	1.84038
AN8901	MFS transporter	0.23	0.297661	1.17283	-0.183333	0.414882	-1.1355	0.47	0.0491729	1.38511	-0.413333	0.0975512	-1.33176	0.24	0.275201	1.18099	0.653333	0.0183474	1.5728
AN8900	putative extracellular lipase	0.653333	0.017599	1.5728	1.37333	0.000179637	2.59068	1.24	0.000478171	2.36199	0.72	0.0202074	1.64718	0.586667	0.0299581	1.50177	-0.133333	0.67496	-1.09682
AN8899	1-aminocyclopropane-1-carboxylate deaminase	-1.53333	0.0184965	-2.89454	-3.09	0.000262919	-8.51496	-1.85333	0.0083082	-3.61334	-1.55667	0.029735	-2.94173	-0.32	0.592118	-1.24833	1.23667	0.0782146	2.35653
AN8898	flavin-binding monooxygenase	0.98	0.0346958	1.97247	1.39333	0.00613168	2.62685	1.99333	0.00080113	3.98156	0.413333	0.394865	1.33176	1.01333	0.0307973	2.01857	0.6	0.2348	1.51572
AN8897	lipase/thioesterase	0.33	0.436734	1.25701	0.67	0.121135	1.59107	0.553333	0.206382	1.46747	0.34	0.473633	1.26576	0.223333	0.597946	1.16743	-0.116667	0.833184	-1.08423
AN8896	short-chain dehydrogenase/reductase 2	-0.31	0.450616	-1.23971	0.593333	0.154446	1.50873	0.356667	0.399827	1.28046	0.903333	0.0571447	1.87038	0.666667	0.109793	1.5874	-0.236667	0.644774	-1.17827
AN8894	conserved hypothetical protein	0.58	0.389737	1.49485	0.17	0.81578	1.12506	-0.693333	0.31927	-1.61702	-0.41	0.594967	-1.32869	-1.27333	0.068577	-2.41719	-0.863333	0.269902	-1.81924
AN8892	ABC multidrug transporter	1.86333	4.07031e-05	3.63847	0.06	0.846633	1.04247	-0.363333	0.213475	-1.28639	-1.80333	0.000456119	-3.49026	-2.22667	1.82247e-05	-4.68051	-0.423333	0.194194	-1.34102
AN8891	exopolygalacturonase	0.61	0.00501225	1.52626	1.11333	9.23e-05	2.16345	1.42667	2.13517e-05	2.68825	0.503333	0.0257945	1.41748	0.816667	0.000938523	1.76133	0.313333	0.147343	1.24258
AN8890	conserved hypothetical protein	1.73	0.000672862	3.31728	3.35	5.93e-06	10.1965	3.79	3.58162e-06	13.8326	1.62	0.00325749	3.07375	2.06	0.000269776	4.16986	0.44	0.328852	1.3566
AN8889	sugar transporter	0.716667	0.00157807	1.64338	0.35	0.0648436	1.27456	0.75	0.00152859	1.68179	-0.366667	0.077066	-1.28937	0.0333333	0.861652	1.02337	0.4	0.0636052	1.31951
AN8888	conserved hypothetical protein	-0.506667	0.00764214	-1.42076	-0.0133333	0.944699	-1.00928	-0.56	0.00525962	-1.47427	0.493333	0.0172335	1.40769	-0.0533333	0.756404	-1.03766	-0.546667	0.0108093	-1.46071
AN8887	alphaN-acetylglucosamine transferase	0.516667	0.00611056	1.43065	0.656667	0.00145072	1.57644	0.91	0.000205773	1.87905	0.23	0.155345	1.17283	0.423333	0.0107595	1.34102	0.253333	0.179546	1.19196
AN8886	repressor protein	-1.71667	2.34174e-06	-3.28676	-1.56667	5.39e-06	-2.9622	-0.676667	0.00261209	-1.59844	0.15	0.453385	1.10957	1.04	0.000147098	2.05623	0.89	0.00101418	1.85318
AN8885	C6 transcription factor	-0.963333	0.00592099	-1.94981	-0.163333	0.602368	-1.11987	0.446667	0.156172	1.36289	0.8	0.0280626	1.7411	1.41	0.000637826	2.65737	0.61	0.086445	1.52626
AN8884	hypothetical protein	1.46333	0.000129922	2.75745	2.46333	3.11e-06	5.51489	2.40333	5.30988e-06	5.29024	1	0.00494324	2	-1.12	0.000127264	-2.17347	-0.623333	0.0104406	-1.54043
AN8883	translation machinery-associated protein 22	-1.43667	1.39347e-05	-2.70695	-0.96	0.000305186	-1.94531	-0.19	0.331086	-1.14076	0.476667	0.034418	1.39152	1.24667	6.24799e-05	2.37293	0.77	0.00341694	1.70527
AN8882	conserved hypothetical protein	0.6	0.0170848	1.51572	0.166667	0.477324	1.12246	0.233333	0.324799	1.17555	-0.433333	0.0947607	-1.35035	-0.366667	0.115451	-1.28937	0.0666667	0.824202	1.04729
AN8881	mitochondrial carrier AMCA	2.01667	6.97939e-06	4.04648	0.983333	0.00138349	1.97703	0.03	0.914212	1.02101	-1.03333	0.0029669	-2.04675	-1.98667	1.41492e-05	-3.9632	-0.953333	0.00411611	-1.93634
AN8880	vacuolar protein sorting protein	0.2	0.146317	1.1487	0.336667	0.0232429	1.26284	0.813333	0.000132312	1.75727	0.136667	0.365501	1.09936	0.613333	0.000807129	1.52979	0.476667	0.00798483	1.39152
AN8879	exocyst complex component Sec10	-0.793333	0.00485502	-1.73307	-0.5	0.0489207	-1.41421	0.153333	0.541997	1.11214	0.293333	0.266359	1.22547	0.946667	0.00186577	1.92741	0.653333	0.0273678	1.5728
AN8878	conserved hypothetical protein	0.643333	0.00105984	1.56193	0.506667	0.0050294	1.42076	0.363333	0.0316134	1.28639	-0.136667	0.425476	-1.09936	-0.28	0.0771224	-1.21419	-0.143333	0.429965	-1.10445
AN8877	ELMO/CED-12 family protein	-0.553333	0.00261426	-1.46747	-0.52	0.00401652	-1.43396	-0.323333	0.0486526	-1.25122	0.0333333	0.85369	1.02337	0.23	0.133594	1.17283	0.196667	0.26336	1.14605
AN8876	conserved hypothetical protein	0.81	0.000208851	1.75321	0.3	0.0613514	1.23114	0.123333	0.43785	1.08925	-0.51	0.0102007	-1.42405	-0.686667	0.000829933	-1.60956	-0.176667	0.323055	-1.13027
AN8875	UPD-GlcNAc transporter	0.376667	0.101682	1.29834	-0.126667	0.587764	-1.09177	-0.286667	0.219303	-1.21982	-0.503333	0.0549572	-1.41748	-0.663333	0.00991082	-1.58374	-0.16	0.561445	-1.11729
AN8874	dynamin-like protein	0.606667	0.00261716	1.52274	0.196667	0.24167	1.14605	-0.0833333	0.638946	-1.05946	-0.41	0.0375321	-1.32869	-0.69	0.00135053	-1.61328	-0.28	0.147785	-1.21419
AN8873	actin binding protein	0.346667	0.0229231	1.27162	0.296667	0.0466511	1.2283	-0.323333	0.238866	-1.25122	-0.05	0.762781	-1.03526	-0.806667	0.0083848	-1.74917	-0.816667	0.0151401	-1.76133
AN8872	AMP deaminase	0.0766667	0.816803	1.05458	-0.136667	0.679749	-1.09936	-0.6	0.0736373	-1.51572	-0.213333	0.550096	-1.15936	-0.676667	0.0426079	-1.59844	-0.463333	0.203567	-1.37872
AN8870	conserved hypothetical protein	0.1	0.418544	1.07177	0.00666667	0.962003	1.00463	0.0166667	0.906026	1.01162	-0.0933333	0.500984	-1.06683	-0.0833333	0.498471	-1.05946	0.01	0.954698	1.00696
AN8869	cytosine deaminase-uracil phosphoribosyltransferase fusion protein	-0.0266667	0.891956	-1.01866	-0.513333	0.0135849	-1.42734	-0.763333	0.0016026	-1.69741	-0.486667	0.0297793	-1.4012	-0.736667	0.00181311	-1.66632	-0.25	0.246474	-1.18921
AN8868	rheb small monomeric GTPase RhbA	0.856667	0.000773356	1.81085	0.696667	0.00315289	1.62076	0.523333	0.0179682	1.43727	-0.16	0.465249	-1.11729	-0.333333	0.0953622	-1.25992	-0.173333	0.455448	-1.12766
AN8867	seryl-tRNA synthetase	-1.23	0.000568251	-2.34567	-1.35333	0.000316438	-2.55502	-0.41	0.143562	-1.32869	-0.123333	0.692119	-1.08925	0.82	0.0080832	1.76541	0.943333	0.00771704	1.92297
AN8866	D-3-phosphoglycerate dehydrogenase	0.486667	0.00670711	1.4012	0.09	0.577029	1.06437	-0.44	0.0139244	-1.3566	-0.396667	0.0332757	-1.31646	-0.926667	0.000130005	-1.90088	-0.53	0.00923827	-1.44393
AN8865	serine/threonine-protein kinase bur1	-0.133333	0.479048	-1.09682	0.236667	0.210464	1.17827	0.226667	0.240473	1.17013	0.37	0.082007	1.29235	0.36	0.0639805	1.28343	-0.01	0.970795	-1.00696
AN8864	P-type ATPase	0.0533333	0.716788	1.03766	0.706667	0.000344593	1.63203	0.623333	0.00102638	1.54043	0.653333	0.00200625	1.5728	0.57	0.00163369	1.48452	-0.0833333	0.638741	-1.05946
AN8863	nucleosome assembly protein Nap1	0.77	7.53415e-05	1.70527	0.263333	0.0490733	1.20025	-0.1	0.446611	-1.07177	-0.506667	0.0041861	-1.42076	-0.87	4.70676e-05	-1.82766	-0.363333	0.0212864	-1.28639
AN8862	class V myosin	0.646667	0.00209921	1.56555	-0.15	0.388484	-1.10957	-0.116667	0.514061	-1.08423	-0.796667	0.00191722	-1.73708	-0.763333	0.000854237	-1.69741	0.0333333	0.88355	1.02337
AN8861	non-canonical purine NTP pyrophosphatase	0.233333	0.520808	1.17555	1.47	0.00131284	2.77022	1.47333	0.00158758	2.77663	1.23667	0.00858308	2.35653	1.24	0.00409206	2.36199	0.00333333	0.993984	1.00231
AN8860	hemoglobin and proliferation regulated protein	0.0266667	0.937029	1.01866	0.466667	0.144263	1.38191	0.77	0.0268372	1.70527	0.44	0.202606	1.3566	0.743333	0.0281086	1.67404	0.303333	0.412741	1.23399
AN8859	aspartokinase	1.23667	0.000115014	2.35653	0.706667	0.00520091	1.63203	0.0366667	0.880322	1.02574	-0.53	0.0377768	-1.44393	-1.2	0.000199689	-2.2974	-0.67	0.0142862	-1.59107
AN8858	forkhead box protein L2	0.263333	0.149557	1.20025	-0.523333	0.0106094	-1.43727	-0.236667	0.207389	-1.17827	-0.786667	0.00270226	-1.72508	-0.5	0.01367	-1.41421	0.286667	0.172534	1.21982
AN8857	cell cycle control protein Cwf14/Bud31	0.833333	0.00088559	1.7818	0.78	0.00146643	1.71713	0.8	0.00152859	1.7411	-0.0533333	0.814139	-1.03766	-0.0333333	0.870052	-1.02337	0.02	0.93985	1.01396
AN8856	60S ribosomal protein L23	0.236667	0.063369	1.17827	0.143333	0.247565	1.10445	0.266667	0.0452662	1.20303	-0.0933333	0.499456	-1.06683	0.03	0.815614	1.02101	0.123333	0.394014	1.08925
AN8855	conserved hypothetical protein	1.97	7.67895e-07	3.91768	0.976667	0.000169536	1.96791	-0.123333	0.504631	-1.08925	-0.993333	0.000814678	-1.99078	-2.09333	1.73984e-06	-4.26733	-1.1	0.000310418	-2.14355
AN8854	conserved hypothetical protein	0.0366667	0.854195	1.02574	0.673333	0.00335062	1.59475	0.88	0.000747751	1.84038	0.636667	0.010033	1.55473	0.843333	0.000897633	1.79419	0.206667	0.354482	1.15402
AN8853	eukaryotic polypeptide releasing factor	0.846667	4.10854e-05	1.79834	0.44	0.00399993	1.3566	0	1	1	-0.406667	0.0128703	-1.32562	-0.846667	6.13525e-05	-1.79834	-0.44	0.00882461	-1.3566
AN8852	conserved hypothetical protein	-0.75	0.000295954	-1.68179	-0.51	0.00405905	-1.42405	-0.513333	0.00467163	-1.42734	0.53	0.125435	1.44393	0.823333	0.0164189	1.76949	0.293333	0.422071	1.22547
AN8851	centromere/microtubule binding protein CBF5	2.88	1.22465e-06	7.3615	1.95333	2.49e-05	3.87268	0.123333	0.674356	1.08925	-0.926667	0.00941921	-1.90088	-2.75667	3.89537e-06	-6.75833	-1.83	0.000213975	-3.55537
AN8850	conserved hypothetical protein	-1.47667	5.75195e-05	-2.78305	-0.886667	0.0021616	-1.8489	-0.366667	0.134382	-1.28937	0.59	0.0343349	1.50525	1.11	0.000573642	2.15846	0.52	0.0616428	1.43396
AN8849	conserved hypothetical protein	0.346667	0.0472348	1.27162	0.393333	0.028568	1.31342	0.326667	0.0661806	1.25411	0.0466667	0.810662	1.03288	-0.02	0.909835	-1.01396	-0.0666667	0.756488	-1.04729
AN8848	GDP-mannose transporter 1	1.65	4.68947e-06	3.13834	1.44333	1.42e-05	2.71948	0.92	0.000494988	1.89212	-0.206667	0.316555	-1.15402	-0.73	0.0019915	-1.65864	-0.523333	0.0239936	-1.43727
AN8847	NTP binding protein	0.176667	0.432477	1.13027	0.18	0.429879	1.13288	0.11	0.645807	1.07923	0.00333333	0.990692	1.00231	-0.0666667	0.774626	-1.04729	-0.07	0.812145	-1.04972
AN8846	1,3-beta-glucan biosynthesis protein	-1.77636e-15	1	-1	0.29	0.198988	1.22264	0.283333	0.219812	1.217	0.29	0.236699	1.22264	0.283333	0.203949	1.217	-0.00666667	0.983716	-1.00463
AN8845	conserved hypothetical protein	-0.39	0.128977	-1.31039	-0.02	0.94542	-1.01396	0.333333	0.204825	1.25992	0.37	0.186275	1.29235	0.723333	0.0116797	1.65099	0.353333	0.228113	1.27751
AN8844	ubiquitin ligase subunit HrtA	-0.84	0.0074376	-1.79005	-0.0633333	0.832251	-1.04488	0.106667	0.717835	1.07674	0.776667	0.021074	1.71317	0.946667	0.00407771	1.92741	0.17	0.616483	1.12506
AN8843	homoserine kinase	-0.523333	0.00390995	-1.43727	-0.33	0.0423277	-1.25701	-0.683333	0.000926443	-1.60585	0.193333	0.249356	1.1434	-0.16	0.293391	-1.11729	-0.353333	0.0534291	-1.27751
AN8842	calcium channel MID1	0.576667	0.00281769	1.4914	1.02667	5.46e-05	2.03731	0.696667	0.0010956	1.62076	0.45	0.0218075	1.36604	0.12	0.452186	1.08673	-0.33	0.0800981	-1.25701
AN8841	conserved hypothetical protein	-0.41	0.0142622	-1.32869	0.193333	0.205847	1.1434	0.28	0.0806033	1.21419	0.603333	0.00419656	1.51922	0.69	0.000732748	1.61328	0.0866667	0.647342	1.06191
AN8839	conserved hypothetical protein	0.746667	0.00241728	1.67791	1.13667	0.000145646	2.19872	1.31333	7.18219e-05	2.48515	0.39	0.0890843	1.31039	0.566667	0.0127034	1.4811	0.176667	0.463403	1.13027
AN8838	acyltransferase	0.606667	0.0201846	1.52274	2.40667	0.000439717	5.30248	2.37333	0.000625487	5.18137	1.91333	0.00516085	3.76678	1.88	0.00250316	3.68075	-0.296667	0.287639	-1.2283
AN8837	poly(p)/ATP NAD kinase	-1.22667	0.000484118	-2.34026	-0.873333	0.00466172	-1.83189	-0.986667	0.00269332	-1.9816	0.353333	0.218687	1.27751	0.24	0.355195	1.18099	-0.113333	0.735921	-1.08172
AN8836	serine/threonine-protein kinase CLA4	-0.456667	0.0203671	-1.37237	-0.453333	0.0217789	-1.3692	-0.05	0.802023	-1.03526	0.00333333	0.989422	1.00231	0.406667	0.035218	1.32562	0.403333	0.0610163	1.32256
AN8835	glycyl-tRNA synthetase	-0.853333	0.00957795	-1.80667	-1.00667	0.00383591	-2.00926	-0.5	0.103522	-1.41421	0.126667	0.588493	1.09177	0.353333	0.224327	1.27751	0.506667	0.135101	1.42076
AN8834	RNA processing factor 1	3.93667	2.50533e-07	15.3128	3.2	1.42e-06	9.18959	1.24	0.00153277	2.36199	-0.736667	0.0383913	-1.66632	-2.69667	7.74622e-06	-6.48302	-1.96	0.000238159	-3.89062
AN8833	conserved hypothetical protein	-0.263333	0.165064	-1.20025	-0.496667	0.0169485	-1.41095	-0.5	0.018767	-1.41421	-0.233333	0.258805	-1.17555	-0.236667	0.208458	-1.17827	-0.00333333	0.989868	-1.00231
AN8831	reduced viability upon starvation protein 161	-0.39	0.0687075	-1.31039	-0.34	0.109715	-1.26576	0.00333333	0.989588	1.00231	0.05	0.839424	1.03526	0.393333	0.0670805	1.31342	0.343333	0.153305	1.26868
AN8830	protein kinase	0.493333	0.0374621	1.40769	0.51	0.0336347	1.42405	-0.223333	0.3344	-1.16743	0.0166667	0.951365	1.01162	-0.716667	0.00629244	-1.64338	-0.733333	0.0111057	-1.66248
AN8828	TRAPP complex subunit	-1.24	3.72248e-05	-2.36199	-0.773333	0.00115669	-1.70921	-0.77	0.00147007	-1.70527	0.466667	0.0344515	1.38191	0.47	0.0206234	1.38511	0.00333333	0.989868	1.00231
AN8827	calcium/calmodulin-dependent protein kinase kinase	-1.04333	0.000251643	-2.06098	-0.736667	0.00280983	-1.66632	0.59	0.0118994	1.50525	0.306667	0.170766	1.23685	1.63333	1.61059e-05	3.10229	1.32667	0.000234378	2.50822
AN8826	conserved hypothetical protein	0.46	0.0860913	1.37554	0.5	0.066414	1.41421	0.77	0.0111289	1.70527	0.04	0.898935	1.02811	0.31	0.234003	1.23971	0.27	0.378687	1.20581
AN8825	histone-lysine N-methyltransferase	1.54	6.46556e-06	2.90795	1.17667	5.36e-05	2.26054	1.07	0.000150664	2.09943	-0.363333	0.0808342	-1.28639	-0.47	0.0193121	-1.38511	-0.106667	0.640761	-1.07674
AN8824	eukaryotic translation initiation factor 6	0.05	0.897109	1.03526	-0.593333	0.114277	-1.50873	-0.483333	0.202772	-1.39797	-0.643333	0.117426	-1.56193	-0.533333	0.148359	-1.44727	0.11	0.819226	1.07923
AN8823	conserved hypothetical protein	0.653333	0.00127105	1.5728	0.456667	0.0114418	1.37237	0.403333	0.0240344	1.32256	-0.196667	0.263438	-1.14605	-0.25	0.123692	-1.18921	-0.0533333	0.798703	-1.03766
AN8822	phospholipase/Carboxylesterase superfamily protein	0.296667	0.237843	1.2283	-0.81	0.00574709	-1.75321	-0.763333	0.00939429	-1.69741	-1.10667	0.00250866	-2.15348	-1.06	0.0012101	-2.08493	0.0466667	0.889481	1.03288
AN8821	conserved hypothetical protein	-0.736667	0.00793135	-1.66632	-0.6	0.0232429	-1.51572	-0.29	0.247316	-1.22264	0.136667	0.624206	1.09936	0.446667	0.0752119	1.36289	0.31	0.271984	1.23971
AN8820	serine/threonine-protein phosphatase 2B catalytic subunit	-0.646667	0.00413423	-1.56555	-0.67	0.00347996	-1.59107	-0.11	0.584892	-1.07923	-0.0233333	0.919112	-1.0163	0.536667	0.0125225	1.45062	0.56	0.0190543	1.47427
AN8819	carbonyl reductase	-0.533333	0.00669259	-1.44727	-0.666667	0.00179623	-1.5874	-0.143333	0.418058	-1.10445	-0.133333	0.486923	-1.09682	0.39	0.0329762	1.31039	0.523333	0.0153816	1.43727
AN8818	conserved hypothetical protein	0.416667	0.0156682	1.33484	-0.153333	0.332263	-1.11214	-0.39	0.0250845	-1.31039	-0.57	0.00660275	-1.48452	-0.806667	0.00033521	-1.74917	-0.236667	0.191368	-1.17827
AN8817	conserved hypothetical protein	1.53667	0.000139622	2.90123	0.633333	0.0319168	1.55114	1.32667	0.000549814	2.50822	-0.903333	0.0107734	-1.87038	-0.21	0.443152	-1.15669	0.693333	0.0375955	1.61702
AN8816	conserved hypothetical protein	0.94	0.0673721	1.91853	2.75667	0.000159121	6.75833	2.63333	0.000294	6.20458	1.81667	0.0064651	3.52266	1.69333	0.00439173	3.23403	-0.123333	0.850968	-1.08925
AN8815	isoflavone reductase	-0.18	0.628325	-1.13288	-0.98	0.0153672	-1.97247	-2.47667	5.22209e-05	-5.5661	-0.8	0.0579798	-1.7411	-2.29667	8.55648e-05	-4.91321	-1.49667	0.00324679	-2.8219
AN8814	MFS allantoate transporter	-2.73333	2.48863e-05	-6.6499	-2.46	5.99e-05	-5.50217	-1.19667	0.008718	-2.29209	0.273333	0.532938	1.2086	1.53667	0.0017959	2.90123	1.26333	0.0113791	2.4005
AN8813	ABC transporter	3.09667	6.30797e-08	8.5544	1.94	1.83e-06	3.83706	2.25667	8.89489e-07	4.77886	-1.15667	0.000560858	-2.22942	-0.84	0.000871877	-1.79005	0.316667	0.149662	1.24545
AN8812	ABC transporter	0.653333	0.0678127	1.5728	1.18333	0.00403345	2.27101	0.856667	0.0255795	1.81085	0.53	0.165427	1.44393	0.203333	0.557039	1.15136	-0.326667	0.4233	-1.25411
AN8811	conserved hypothetical protein	2.16667	8.04898e-06	4.48985	1.34	0.000314565	2.53151	0.0433333	0.885008	1.03049	-0.826667	0.0139835	-1.77358	-2.12333	1.6725e-05	-4.35699	-1.29667	0.00114345	-2.45661
AN8810	conserved hypothetical protein	-1.26	9.74248e-05	-2.39496	-0.823333	0.00199404	-1.76949	0.223333	0.313195	1.16743	0.436667	0.0749791	1.35347	1.48333	4.46241e-05	2.79594	1.04667	0.00115331	2.06575
AN8809	conserved hypothetical protein	0.416667	0.0637056	1.33484	0.47	0.0411781	1.38511	0.733333	0.00515144	1.66248	0.0533333	0.835513	1.03766	0.316667	0.146927	1.24545	0.263333	0.295725	1.20025
AN8808	conserved hypothetical protein	-0.503333	0.0186073	-1.41748	-0.676667	0.00382155	-1.59844	-0.31	0.130575	-1.23971	-0.173333	0.428294	-1.12766	0.193333	0.320543	1.1434	0.366667	0.109109	1.28937
AN8807	DNA damage response protein Rtt109	-1.22667	5.45264e-06	-2.34026	-1.07667	1.61e-05	-2.10916	-0.513333	0.00355114	-1.42734	0.15	0.339163	1.10957	0.713333	0.000401305	1.63959	0.563333	0.00398695	1.47768
AN8806	ceramide glucosyltransferase	0.123333	0.525984	1.08925	0.186667	0.336174	1.13813	0.14	0.483622	1.10191	0.0633333	0.778496	1.04488	0.0166667	0.934446	1.01162	-0.0466667	0.855077	-1.03288
AN8804	WW domain-containing protein	0.0266667	0.869726	1.01866	0.25	0.115584	1.18921	0.216667	0.178796	1.16205	0.223333	0.191057	1.16743	0.19	0.219602	1.14076	-0.0333333	0.871051	-1.02337
AN8803	rodlet protein precursor	-0.156667	0.585982	-1.11471	-0.47	0.106514	-1.38511	-0.496667	0.0967862	-1.41095	-0.313333	0.315257	-1.24258	-0.34	0.22911	-1.26576	-0.0266667	0.946047	-1.01866
AN8802	conserved hypothetical protein	0.926667	0.00206653	1.90088	0.1	0.69836	1.07177	-0.216667	0.392041	-1.16205	-0.826667	0.00948269	-1.77358	-1.14333	0.000636455	-2.20891	-0.316667	0.264432	-1.24545
AN8800	cysteinyl-tRNA synthetase	-0.6	0.00313748	-1.51572	-0.346667	0.0518985	-1.27162	0.153333	0.380167	1.11214	0.253333	0.175625	1.19196	0.753333	0.000862504	1.68568	0.5	0.0184655	1.41421
AN8799	tRNA (adenine-N(1)-)-methyltransferase catalytic subunit trm61	2.69	2.51785e-06	6.45313	2.12667	1.64e-05	4.36707	0.223333	0.44499	1.16743	-0.563333	0.0797255	-1.47768	-2.46667	9.2434e-06	-5.52765	-1.90333	0.000202071	-3.74076
AN8798	UBA/TS-N domain-containing protein	-0.163333	0.38395	-1.11987	0.176667	0.351451	1.13027	0.41	0.0441962	1.32869	0.34	0.107592	1.26576	0.573333	0.00811611	1.48796	0.233333	0.28428	1.17555
AN8797	conserved hypothetical protein	-1.19667	0.000614646	-2.29209	-1.38	0.000247724	-2.60268	-0.27	0.32174	-1.20581	-0.183333	0.539135	-1.1355	0.926667	0.00372867	1.90088	1.11	0.0027908	2.15846
AN8796	small monomeric GTPase	-0.98	0.00106865	-1.97247	-0.223333	0.345128	-1.16743	0.116667	0.640889	1.08423	0.756667	0.0117168	1.68958	1.09667	0.000626878	2.1386	0.34	0.208499	1.26576
AN8795	AP-1 complex subunit mu-1	0.146667	0.353882	1.10701	0.183333	0.25091	1.1355	0.31	0.0666757	1.23971	0.0366667	0.845582	1.02574	0.163333	0.299448	1.11987	0.126667	0.506338	1.09177
AN8794	RNase III domain-containing protein	2.28333	5.75047e-07	4.86801	1.57	1.11e-05	2.96905	1.34	5.28526e-05	2.53151	-0.713333	0.00687	-1.63959	-0.943333	0.000548636	-1.92297	-0.23	0.318044	-1.17283
AN8793	succinate dehydrogenase cytochrome b560 subunit	0.413333	0.0127996	1.33176	0.0633333	0.686491	1.04488	-0.06	0.70828	-1.04247	-0.35	0.0456699	-1.27456	-0.473333	0.00661514	-1.38831	-0.123333	0.490928	-1.08925
AN8792	conserved hypothetical protein	0.133333	0.630241	1.09682	1.25	0.000590948	2.37841	1.72	8.53029e-05	3.29436	1.11667	0.00355448	2.16845	1.58667	0.000144343	3.00355	0.47	0.136382	1.38511
AN8791	cation efflux family protein	-0.856667	0.00611056	-1.81085	-0.24	0.380752	-1.18099	-0.26	0.351171	-1.19748	0.616667	0.0504558	1.53333	0.596667	0.0377254	1.51222	-0.02	0.958303	-1.01396
AN8790	D-xylulose kinase	-0.916667	0.000212094	-1.88775	-0.68	0.00177662	-1.60214	-0.16	0.372705	-1.11729	0.236667	0.215766	1.17827	0.756667	0.000998295	1.68958	0.52	0.0173802	1.43396
AN8787	exportin-T	1.06667	0.000163385	2.09459	1.01333	0.000260568	2.01857	0.606667	0.00832734	1.52274	-0.0533333	0.815304	-1.03766	-0.46	0.028682	-1.37554	-0.406667	0.0772722	-1.32562
AN8786	conserved hypothetical protein	1.18	0.0117785	2.26577	2.50667	9.33e-05	5.68305	2.36	0.000195127	5.1337	1.32667	0.0130048	2.50822	1.18	0.0124179	2.26577	-0.146667	0.788294	-1.10701
AN8785	mitochondrial carrier protein	2.95667	2.15874e-07	7.76328	1.04333	0.000470017	2.06098	-0.526667	0.0294726	-1.4406	-1.91333	0.00011086	-3.76678	-3.48333	3.80004e-07	-11.1838	-1.57	0.000155027	-2.96905
AN8784	conserved hypothetical protein	1.13	0.000176264	2.18859	0.956667	0.000614919	1.94082	0.443333	0.0495107	1.35974	-0.173333	0.459363	-1.12766	-0.686667	0.00542987	-1.60956	-0.513333	0.0417388	-1.42734
AN8783	cell division-associated protein bimb	-0.706667	0.13803	-1.63203	0.65	0.173878	1.56917	0.7	0.154513	1.6245	1.35667	0.0198078	2.56093	1.40667	0.00920313	2.65124	0.05	0.937967	1.03526
AN8782	esterase	-1.65	9.85641e-05	-3.13834	-1.37333	0.000397626	-2.59068	-0.3	0.301895	-1.23114	0.276667	0.374765	1.21139	1.35	0.000533304	2.54912	1.07333	0.00494596	2.10429
AN8781	conserved hypothetical protein	-0.11	0.411136	-1.07923	-0.0566667	0.686556	-1.04006	0.176667	0.20171	1.13027	0.0533333	0.733266	1.03766	0.286667	0.0425222	1.21982	0.233333	0.133179	1.17555
AN8780	glycoprotease	0.9	0.000546722	1.86607	0.45	0.0318923	1.36604	-0.223333	0.267214	-1.16743	-0.45	0.048626	-1.36604	-1.12333	0.000160761	-2.1785	-0.673333	0.00856604	-1.59475
AN8779	5-oxoprolinase	0.423333	0.263829	1.34102	-0.02	0.962776	-1.01396	-0.18	0.657019	-1.13288	-0.443333	0.288103	-1.35974	-0.603333	0.117002	-1.51922	-0.16	0.742918	-1.11729
AN8778	conserved hypothetical protein	2.09	5.40232e-05	4.25748	0.976667	0.00907862	1.96791	2.47	2.47357e-05	5.54044	-1.11333	0.00929475	-2.16345	0.38	0.244916	1.30134	1.49333	0.00175674	2.81539
AN8777	acetamidase enzyme	-3.24333	5.57345e-06	-9.4698	-3.83	1.96e-06	-14.2215	-2.12	0.000197484	-4.34694	-0.586667	0.160217	-1.50177	1.12333	0.00931929	2.1785	1.71	0.00178821	3.27161
AN8776	conserved hypothetical protein	-1.15667	0.000662184	-2.22942	0.113333	0.675111	1.08172	-0.75	0.0119541	-1.68179	1.27	0.00142448	2.41162	0.406667	0.119935	1.32562	-0.863333	0.00995912	-1.81924
AN8775	conserved hypothetical protein	1.06333	0.0202899	2.08975	0.966667	0.0325589	1.95432	1.73333	0.00156028	3.32495	-0.0966667	0.847105	-1.0693	0.67	0.117009	1.59107	0.766667	0.118857	1.70133
AN8773	nitrilase	0.396667	0.364366	1.31646	-0.45	0.0827057	-1.36604	-0.803333	0.00708745	-1.74513	-0.59	0.0451487	-1.50525	-0.943333	0.00247087	-1.92297	-0.353333	0.222595	-1.27751
AN8772	conserved hypothetical protein	0.83	0.00108086	1.77769	0.586667	0.0094693	1.50177	0.936667	0.000649351	1.9141	-0.243333	0.264302	-1.18372	0.106667	0.592417	1.07674	0.35	0.130321	1.27456
AN8771	conserved hypothetical protein	3.42	6.2717e-07	10.7034	1.62	0.000196758	3.07375	0.516667	0.02132	1.43065	-1.8	0.000625916	-3.4822	-2.82	5.68678e-06	-7.06162	-1.02	0.00923827	-2.02792
AN8770	acetylglutamate kinase	1.87	1.5007e-05	3.65533	-0.0666667	0.803848	-1.04729	-0.323333	0.209115	-1.25122	-1.93667	0.000209803	-3.8282	-2.19333	8.75101e-06	-4.57361	-0.256667	0.378945	-1.19472
AN8769	conserved hypothetical protein	0.2	0.217685	1.1487	0.00333333	0.985491	1.00231	0.11	0.514735	1.07923	-0.196667	0.268063	-1.14605	-0.09	0.578083	-1.06437	0.106667	0.590836	1.07674
AN8768	conserved hypothetical protein	-0.643333	0.00510078	-1.56193	-1.34333	3.44e-05	-2.53737	-1.01667	0.00035319	-2.02324	-0.7	0.00741276	-1.6245	-0.373333	0.0673174	-1.29534	0.326667	0.152789	1.25411
AN8767	conserved hypothetical protein	0.15	0.475906	1.10957	-0.0333333	0.886407	-1.02337	-0.05	0.829125	-1.03526	-0.183333	0.432693	-1.1355	-0.2	0.335203	-1.1487	-0.0166667	0.955315	-1.01162
AN8766	CBP4 domain-containing protein	0.67	0.00117479	1.59107	0.176667	0.280827	1.13027	-0.143333	0.393359	-1.10445	-0.493333	0.0157438	-1.40769	-0.813333	0.000405155	-1.75727	-0.32	0.0938218	-1.24833
AN8765	chitin synthase activator	0.576667	0.013527	1.4914	0.0633333	0.778623	1.04488	0.376667	0.0903551	1.29834	-0.513333	0.0391205	-1.42734	-0.2	0.338478	-1.1487	0.313333	0.197701	1.24258
AN8764	aromatic ring-opening dioxygenase LigB subunit	-2.37333	0.000142644	-5.18137	-2.84	4.11e-05	-7.1602	-3.17333	2.65023e-05	-9.02129	-0.466667	0.31945	-1.38191	-0.8	0.0696949	-1.7411	-0.333333	0.516158	-1.25992
AN8763	NADH:ubiquinone oxidoreductase	-0.786667	0.00144255	-1.72508	-0.08	0.699737	-1.05702	0.0233333	0.918768	1.0163	0.706667	0.00705477	1.63203	0.81	0.00141445	1.75321	0.103333	0.677643	1.07425
AN8762	UPF0041 domain-containing protein	-0.863333	0.00052119	-1.81924	-0.733333	0.00166826	-1.66248	-0.693333	0.00288913	-1.61702	0.13	0.53632	1.09429	0.17	0.356893	1.12506	0.04	0.871051	1.02811
AN8761	exo-polygalacturonase	0.233333	0.304608	1.17555	0.316667	0.170215	1.24545	0.04	0.876341	1.02811	0.0833333	0.755415	1.05946	-0.193333	0.393228	-1.1434	-0.276667	0.295725	-1.21139
AN8760	conserved hypothetical protein	1.91667	2.08058e-06	3.7755	2.14333	1.17e-06	4.41782	2.83	2.117e-07	7.11074	0.226667	0.29318	1.17013	0.913333	0.000645506	1.88339	0.686667	0.00789552	1.60956
AN8759	short chain dehydrogenase/reductase	-0.0933333	0.597805	-1.06683	-0.253333	0.153066	-1.19196	-0.336667	0.0699816	-1.26284	-0.16	0.410242	-1.11729	-0.243333	0.164538	-1.18372	-0.0833333	0.706974	-1.05946
AN8758	C2H2 finger domain-containing protein	1.57667	1.71029e-05	2.9828	1.04	0.00039779	2.05623	1.87333	7.69105e-06	3.66378	-0.536667	0.0344351	-1.45062	0.296667	0.165809	1.2283	0.833333	0.00428169	1.7818
AN8757	flavin-binding monooxygenase	0.0266667	0.933228	1.01866	-0.0566667	0.861211	-1.04006	0.0933333	0.769252	1.06683	-0.0833333	0.807948	-1.05946	0.0666667	0.828994	1.04729	0.15	0.68542	1.10957
AN8756	phenol monooxygenase	-1.76333	6.52041e-06	-3.39482	-1.66333	1.13e-05	-3.16748	-0.586667	0.014501	-1.50177	0.1	0.680351	1.07177	1.17667	0.000191234	2.26054	1.07667	0.000858805	2.10916
AN8755	methylisocitrate lyase	0.49	0.110239	1.40444	0.486667	0.115462	1.4012	0.496667	0.116764	1.41095	-0.00333333	0.992612	-1.00231	0.00666667	0.983952	1.00463	0.01	0.981803	1.00696
AN8754	conserved hypothetical protein	0.0533333	0.868797	1.03766	-1.12667	0.00263649	-2.18354	-1.66	0.000256612	-3.16017	-1.18	0.00501198	-2.26577	-1.71333	0.000196849	-3.27918	-0.533333	0.135101	-1.44727
AN8753	C6 finger domain-containing protein	0.686667	0.00226414	1.60956	0.823333	0.000723917	1.76949	1.77	4.09221e-06	3.41054	0.136667	0.509304	1.09936	1.08333	0.000138846	2.11893	0.946667	0.000851467	1.92741
AN8752	ethanolamine utilization protein	0.0466667	0.853341	1.03288	0.85	0.00340234	1.8025	2.21	5.78918e-06	4.62675	0.803333	0.0101719	1.74513	2.16333	7.77357e-06	4.47949	1.36	0.000514601	2.56685
AN8751	serine/threonine-protein kinase sid2	0.183333	0.605752	1.1355	1.08667	0.00706193	2.12383	1.33667	0.00248199	2.52567	0.903333	0.0310747	1.87038	1.15333	0.00530025	2.22427	0.25	0.5578	1.18921
AN8749	conserved hypothetical protein	-0.293333	0.0783692	-1.22547	-0.656667	0.00138517	-1.57644	-0.596667	0.00309042	-1.51222	-0.363333	0.0536205	-1.28639	-0.303333	0.0701782	-1.23399	0.06	0.776305	1.04247
AN8748	acyl-protein thioesterase 1	-0.84	0.000790026	-1.79005	-0.623333	0.00557611	-1.54043	-0.193333	0.330014	-1.1434	0.216667	0.305696	1.16205	0.646667	0.00474267	1.56555	0.43	0.060073	1.34723
AN8746	nascent polypeptide-associated complex subunit beta	-0.23	0.0910466	-1.17283	-0.25	0.0706523	-1.18921	-0.08	0.566576	-1.05702	-0.02	0.900562	-1.01396	0.15	0.256366	1.10957	0.17	0.270395	1.12506
AN8745	MFS transporter	2.87667	3.13661e-07	7.34451	0.696667	0.00127525	1.62076	-1.43	9.10472e-05	-2.69447	-3.32667	8.33874e-06	-10.0329	-4.30667	2.04871e-07	-19.7895	-0.98	0.00240301	-1.97247
AN8744	oxidoreductase	-2.24667	2.48913e-06	-4.74585	-2.94	4.83e-07	-7.67411	-1.54333	6.69724e-05	-2.91467	-0.693333	0.0179484	-1.61702	0.703333	0.00910539	1.62826	1.39667	0.000392169	2.63293
AN8743	lipase	0.453333	0.0882314	1.3692	0.626667	0.0257237	1.54399	0.33	0.218969	1.25701	0.173333	0.555032	1.12766	-0.123333	0.638042	-1.08925	-0.296667	0.326608	-1.2283
AN8741	conserved hypothetical protein	1.75333	0.000191265	3.37137	0.236667	0.479784	1.17827	0.69	0.0511287	1.61328	-1.51667	0.00197008	-2.86129	-1.06333	0.00583751	-2.08975	0.453333	0.231475	1.3692
AN8740	conserved hypothetical protein	0.773333	0.00109604	1.70921	0.276667	0.143315	1.21139	0.2	0.296738	1.1487	-0.496667	0.0270391	-1.41095	-0.573333	0.00765294	-1.48796	-0.0766667	0.748302	-1.05458
AN8739	conserved hypothetical protein	-0.703333	0.129418	-1.62826	-2.42333	0.000227795	-5.36409	-1.86	0.00170071	-3.63008	-1.72	0.00569115	-3.29436	-1.15667	0.0210462	-2.22942	0.563333	0.290191	1.47768
AN8738	conserved hypothetical protein	-0.0566667	0.8766	-1.04006	-1.00333	0.0103861	-2.00463	-0.993333	0.0127186	-1.99078	-0.946667	0.0246017	-1.92741	-0.936667	0.0150432	-1.9141	0.01	0.983952	1.00696
AN8737	MFS monosaccharide transporter	2.02667	1.38544e-05	4.07462	2.11667	1.12e-05	4.33691	2.48667	5.15447e-06	5.60481	0.09	0.773578	1.06437	0.46	0.0923944	1.37554	0.37	0.229891	1.29235
AN8736	predicted protein	0.343333	0.403321	1.26868	0.2	0.640184	1.1487	-0.55	0.196317	-1.46409	-0.143333	0.76604	-1.10445	-0.893333	0.0400632	-1.85746	-0.75	0.117159	-1.68179
AN8735	isochorismatase family hydrolase	-1.43667	6.8681e-05	-2.70695	-2.06667	5.08e-06	-4.18918	-0.21	0.383027	-1.15669	-0.63	0.0260806	-1.54756	1.22667	0.000292111	2.34026	1.85667	9.3027e-05	3.6217
AN8734	conserved hypothetical protein	-0.416667	0.278365	-1.33484	-0.296667	0.450126	-1.2283	-1.68333	0.00106905	-3.21169	0.12	0.7904	1.08673	-1.26667	0.00541626	-2.40605	-1.38667	0.00677526	-2.61474
AN8733	aldo/keto reductase	-0.386667	0.202596	-1.30737	-1.26	0.00116215	-2.39496	-1.35667	0.000890018	-2.56093	-0.873333	0.0195098	-1.83189	-0.97	0.00619231	-1.95884	-0.0966667	0.806932	-1.0693
AN8732	conserved hypothetical protein	-0.69	0.0837433	-1.61328	-2.08	0.000208311	-4.22807	-1.60667	0.0015079	-3.04547	-1.39	0.00718216	-2.62079	-0.916667	0.0285317	-1.88775	0.473333	0.294557	1.38831
AN8731	conserved hypothetical protein	0.86	0.00599628	1.81504	1.15	0.00101219	2.21914	0.923333	0.00488714	1.89649	0.426667	0.262459	1.34412	-0.0833333	0.81847	-1.05946	-0.51	0.203483	-1.42405
AN8730	N-acetylMuramoyl-L-alanine amidase	0.973333	0.00209921	1.96337	0.433333	0.102102	1.35035	0.316667	0.234806	1.24545	-0.54	0.0680797	-1.45397	-0.656667	0.0201974	-1.57644	-0.116667	0.724504	-1.08423
AN8729	conserved hypothetical protein	-0.303333	0.347132	-1.23399	-0.913333	0.0118613	-1.88339	-0.69	0.0481585	-1.61328	-0.61	0.0946763	-1.52626	-0.386667	0.229848	-1.30737	0.223333	0.571112	1.16743
AN8728	conserved hypothetical protein	-2.74	7.41118e-06	-6.6807	-3.13	3.3e-06	-8.75435	-2.56667	2.02192e-05	-5.92439	-0.39	0.284967	-1.31039	0.173333	0.602603	1.12766	0.563333	0.144305	1.47768
AN8727	conserved hypothetical protein	-0.176667	0.336134	-1.13027	-0.88	0.000452234	-1.84038	-1.44667	1.76105e-05	-2.72578	-0.703333	0.00512965	-1.62826	-1.27	4.49065e-05	-2.41162	-0.566667	0.0149542	-1.4811
AN8726	GABA permease	-1.68	3.6331e-06	-3.20428	-2.54	2.55e-07	-5.81589	-1.61	8.34157e-06	-3.05252	-0.86	0.0019086	-1.81504	0.07	0.712098	1.04972	0.93	0.000969684	1.90528
AN8725	conserved hypothetical protein	-1.71333	0.00110701	-3.27918	-1.41	0.00404075	-2.65737	-1.07333	0.0204724	-2.10429	0.303333	0.512666	1.23399	0.64	0.124878	1.55833	0.336667	0.495606	1.26284
AN8724	conserved hypothetical protein	0.0133333	0.972932	1.00928	0.67	0.075756	1.59107	0.983333	0.0171728	1.97703	0.656667	0.108592	1.57644	0.97	0.0162013	1.95884	0.313333	0.470495	1.24258
AN8723	conserved hypothetical protein	0.566667	0.0212456	1.4811	0.92	0.00139454	1.89212	1.21	0.00028324	2.31338	0.353333	0.159501	1.27751	0.643333	0.0119656	1.56193	0.29	0.270407	1.22264
AN8722	ATP-dependent RNA helicase sub2	1.12	0.000137263	2.17347	0.0366667	0.869207	1.02574	-0.27	0.192936	-1.20581	-1.08333	0.000921868	-2.11893	-1.39	4.29436e-05	-2.62079	-0.306667	0.184647	-1.23685
AN8721	putative methyltransferase UPF0383	-0.676667	0.01292	-1.59844	0.22	0.374865	1.16473	-0.126667	0.626818	-1.09177	0.896667	0.00645455	1.86176	0.55	0.0351294	1.46409	-0.346667	0.219964	-1.27162
AN8720	phosphoglycerate mutase	-0.663333	0.0098776	-1.58374	0.24	0.296064	1.18099	-0.306667	0.194606	-1.23685	0.903333	0.00432953	1.87038	0.356667	0.122327	1.28046	-0.546667	0.0460188	-1.46071
AN8719	conserved hypothetical protein	0.3	0.312695	1.23114	0.21	0.489867	1.15669	-0.24	0.436827	-1.18099	-0.09	0.79608	-1.06437	-0.54	0.0784323	-1.45397	-0.45	0.191435	-1.36604
AN8718	2-dehydropantoate 2-reductase	0.68	0.0211569	1.60214	0.436667	0.116953	1.35347	-0.413333	0.145524	-1.33176	-0.243333	0.422691	-1.18372	-1.09333	0.00163354	-2.13366	-0.85	0.0139631	-1.8025
AN8717	conserved hypothetical protein	1.59	1.04804e-05	3.01049	1.47667	2.04e-05	2.78305	0.666667	0.00592355	1.5874	-0.113333	0.624233	-1.08172	-0.923333	0.000720739	-1.89649	-0.81	0.00367605	-1.75321
AN8716	salicylate hydroxylase	0.103333	0.567923	1.07425	0.243333	0.178391	1.18372	0	1	1	0.14	0.484352	1.10191	-0.103333	0.563196	-1.07425	-0.243333	0.2381	-1.18372
AN8715	actin associated protein Wsp1	2	2.77553e-06	4	1.74667	8.75e-06	3.35582	0.993333	0.000678177	1.99078	-0.253333	0.277137	-1.19196	-1.00667	0.000573935	-2.00926	-0.753333	0.00735244	-1.68568
AN8714	conserved hypothetical protein	0.116667	0.54002	1.08423	0.306667	0.111644	1.23685	-0.813333	0.00113392	-1.75727	0.19	0.360575	1.14076	-0.93	0.000435406	-1.90528	-1.12	0.000381631	-2.17347
AN8713	DNA repair protein RAD1	-0.153333	0.51853	-1.11214	0.676667	0.0107306	1.59844	0.433333	0.0815461	1.35035	0.83	0.00765318	1.77769	0.586667	0.0220719	1.50177	-0.243333	0.377198	-1.18372
AN8712	eukaryotic translation initiation factor 1A	0.286667	0.0891089	1.21982	-0.0866667	0.612002	-1.06191	0.0666667	0.706395	1.04729	-0.373333	0.0516751	-1.29534	-0.22	0.182441	-1.16473	0.153333	0.43047	1.11214
AN8711	conserved hypothetical protein	1.47333	7.38597e-05	2.77663	1.47667	7.93e-05	2.78305	1.09333	0.000853086	2.13366	0.00333333	0.990926	1.00231	-0.38	0.121169	-1.30134	-0.383333	0.171875	-1.30435
AN8710	chitin biosynthesis protein	0.0666667	0.791072	1.04729	0.673333	0.0123185	1.59475	0.89	0.00298423	1.85318	0.606667	0.0339293	1.52274	0.823333	0.00423625	1.76949	0.216667	0.446928	1.16205
AN8709	aspartate transaminase	1.17667	0.000284808	2.26054	0.916667	0.00168461	1.88775	1.20333	0.000351862	2.30271	-0.26	0.309755	-1.19748	0.0266667	0.91414	1.01866	0.286667	0.289045	1.21982
AN8708	predicted protein	0.2	0.303639	1.1487	0.443333	0.0336573	1.35974	1.15333	0.000138536	2.22427	0.243333	0.254457	1.18372	0.953333	0.000465691	1.93634	0.71	0.00635023	1.6358
AN8707	fumarate hydratase class II protein	-0.12	0.406735	-1.08673	-0.44	0.00796889	-1.3566	-0.0966667	0.521322	-1.0693	-0.32	0.0562119	-1.24833	0.0233333	0.878044	1.0163	0.343333	0.0476479	1.26868
AN8706	glucosamine 6-phosphate N-acetyltransferase	0.25	0.542626	1.18921	0.346667	0.399616	1.27162	0.216667	0.613938	1.16205	0.0966667	0.841119	1.0693	-0.0333333	0.937665	-1.02337	-0.13	0.806406	-1.09429
AN8705	hypothetical protein	0.616667	0.000320002	1.53333	0.35	0.0119743	1.27456	0.273333	0.0425929	1.2086	-0.266667	0.0619623	-1.20303	-0.343333	0.0134305	-1.26868	-0.0766667	0.617896	-1.05458
AN8704	60S ribosomal protein L24a	-0.446667	0.0856924	-1.36289	-0.256667	0.315032	-1.19472	-0.06	0.831144	-1.04247	0.136667	0.32984	1.09936	0.223333	0.0871757	1.16743	0.196667	0.520629	1.14605
AN8703	conserved hypothetical protein	1.77667	0.000818587	3.42634	1.44	0.00338287	2.71321	1.66333	0.00166819	3.16748	-0.336667	0.462109	-1.26284	-0.113333	0.789809	-1.08172	0.223333	0.664711	1.16743
AN8702	ubiquitin conjugating enzyme	-0.176667	0.286585	-1.13027	0.193333	0.248567	1.1434	0.106667	0.538946	1.07674	0.37	0.0552007	1.29235	0.283333	0.0953622	1.217	-0.0866667	0.679405	-1.06191
AN8701	WD repeat protein	-0.996667	0.000154334	-1.99538	-0.766667	0.00103474	-1.70133	0.266667	0.157047	1.20303	0.23	0.245925	1.17283	1.26333	4.1395e-05	2.4005	1.03333	0.000476902	2.04675
AN8700	MFS drug efflux pump	-0.606667	0.0177738	-1.52274	-1.18	0.000316438	-2.26577	-0.356667	0.14433	-1.28046	-0.573333	0.038375	-1.48796	0.25	0.282255	1.18921	0.823333	0.00768472	1.76949
AN8699	ubiquitin C-terminal hydrolase	-0.2	0.199579	-1.1487	-0.663333	0.00425398	-1.58374	-0.513333	0.0197114	-1.42734	-0.433333	0.0559695	-1.35035	0.323333	0.0479457	1.25122	0.58	0.00554069	1.49485
AN8698	arp2/3 complex 20 kDa subunit	-1.81	4.03293e-05	-3.50642	-1.3	0.00047362	-2.46229	-1.15667	0.00131776	-2.22942	0.51	0.0984559	1.42405	0.653333	0.02705	1.5728	0.143333	0.678312	1.10445
AN8697	conserved hypothetical protein	1.45	0.000548389	2.73208	0.926667	0.00955932	1.90088	1.22667	0.00221188	2.34026	-0.523333	0.135144	-1.43727	-0.223333	0.476625	-1.16743	0.3	0.419236	1.23114
AN8696	DUF207 domain-containing protein	1.94333	0.000812087	3.84593	0.493333	0.273092	1.40769	0.23	0.628265	1.17283	-1.45	0.0114135	-2.73208	-1.71333	0.00217567	-3.27918	-0.263333	0.637047	-1.20025
AN8695	conserved hypothetical protein	0.62	0.00196249	1.53688	0.433333	0.0160775	1.35035	0.853333	0.000315911	1.80667	-0.186667	0.296531	-1.13813	0.233333	0.153495	1.17555	0.42	0.0340591	1.33793
AN8694	C6 zinc finger domain-containing protein	1.49333	0.000510616	2.81539	-0.03	0.934696	-1.02101	0.436667	0.189536	1.35347	-1.52333	0.00171799	-2.87454	-1.05667	0.00535976	-2.08012	0.466667	0.20743	1.38191
AN8693	DUF1348 domain-containing protein	1.32667	1.02896e-05	2.50822	1.27	1.61e-05	2.41162	1.44333	9.18014e-06	2.71948	0.3	0.115227	1.23114	0.84	0.000435778	1.79005	0.54	0.0127463	1.45397
AN8692	putative peroxiredoxin pmp20	0.333333	0.402973	1.25992	-1.08667	0.0142203	-2.12383	-1.37667	0.00455556	-2.59668	-1.42	0.00732542	-2.67586	-1.71	0.00108139	-3.27161	-0.29	0.549749	-1.22264
AN8691	ribonuclease P complex subunit Pop1	1.66333	3.20678e-07	3.16748	1.22333	3.75e-06	2.33486	0.663333	0.000426374	1.58374	-0.44	0.0101482	-1.3566	-1	2.41475e-05	-2	-0.56	0.00267149	-1.47427
AN8690	DUF1690 domain-containing protein	0.136667	0.54542	1.09936	-0.226667	0.313477	-1.17013	-0.303333	0.189987	-1.23399	-0.363333	0.142538	-1.28639	-0.44	0.0584121	-1.3566	-0.0766667	0.792047	-1.05458
AN8689	glucokinase	-0.64	0.0328201	-1.55833	-0.593333	0.0463678	-1.50873	-0.62	0.0428489	-1.53688	0.0466667	0.890461	1.03288	0.02	0.946637	1.01396	-0.0266667	0.945639	-1.01866
AN8688	Mpv17/PMP22 family protein	-0.213333	0.520405	-1.15936	0.563333	0.0952597	1.47768	0.473333	0.165786	1.38831	0.776667	0.0441405	1.71317	0.686667	0.0469795	1.60956	-0.09	0.833816	-1.06437
AN8687	C2HC5 finger protein	0.82	0.0123822	1.76541	0.576667	0.0608399	1.4914	-0.0633333	0.846651	-1.04488	-0.243333	0.460465	-1.18372	-0.883333	0.00887599	-1.84463	-0.64	0.0666203	-1.55833
AN8685	transcriptional activator (PtaC)	0.513333	0.0230445	1.42734	1.04667	0.000334903	2.06575	1.18667	0.000184492	2.27626	0.533333	0.0328939	1.44727	0.673333	0.0060694	1.59475	0.14	0.583327	1.10191
AN8684	GNAT family acetyltransferase	-1.1	0.0146852	-2.14355	0.636667	0.126585	1.55473	1.00333	0.026529	2.00463	1.73667	0.00300874	3.33264	2.10333	0.000334316	4.29701	0.366667	0.449575	1.28937
AN8683	metalloreductase transmembrane component	-0.49	0.0106827	-1.40444	-0.583333	0.00409435	-1.49831	0.97	0.000183845	1.95884	-0.0933333	0.634002	-1.06683	1.46	1.06884e-05	2.75108	1.55333	5.36787e-05	2.93494
AN8682	3' exoribonuclease	3.06	2.95778e-07	8.33973	2.04	6.8e-06	4.11246	0.536667	0.0401183	1.45062	-1.02	0.00302535	-2.02792	-2.52333	3.01044e-06	-5.74909	-1.50333	0.000289913	-2.83497
AN8681	signal peptide peptidase	-0.57	0.00112484	-1.48452	-0.61	0.000757582	-1.52626	-0.583333	0.00128593	-1.49831	-0.04	0.803022	-1.02811	-0.0133333	0.927258	-1.00928	0.0266667	0.883636	1.01866
AN8680	peptidyl-prolyl cis-trans isomerase-like 1	-0.616667	0.000817063	-1.53333	-0.763333	0.000200536	-1.69741	-1.01333	3.57732e-05	-2.01857	-0.146667	0.349204	-1.10701	-0.396667	0.0127855	-1.31646	-0.25	0.129741	-1.18921
AN8679	rab geranylgeranyl transferase escort protein	1.10667	5.67953e-05	2.15348	0.686667	0.00173629	1.60956	0.49	0.0144628	1.40444	-0.42	0.0419844	-1.33793	-0.616667	0.00366809	-1.53333	-0.196667	0.335759	-1.14605
AN8678	conserved hypothetical protein	0.986667	0.0125009	1.9816	-0.266667	0.461328	-1.20303	0.35	0.339339	1.27456	-1.25333	0.00767216	-2.38392	-0.636667	0.0809905	-1.55473	0.616667	0.134981	1.53333
AN8677	conserved hypothetical protein	1.24333	0.00033731	2.36745	0.936667	0.00242756	1.9141	0.923333	0.00322356	1.89649	-0.306667	0.267018	-1.23685	-0.32	0.203595	-1.24833	-0.0133333	0.971081	-1.00928
AN8676	SRF-type transcription factor	0.126667	0.649605	1.09177	-0.11	0.701917	-1.07923	0.406667	0.153126	1.32562	-0.236667	0.43844	-1.17827	0.28	0.301953	1.21419	0.516667	0.105821	1.43065
AN8674	vacuolar ATP synthase subunit E	-0.396667	0.1228	-1.31646	-0.266667	0.296234	-1.20303	0.0733333	0.791707	1.05214	0.13	0.65583	1.09429	0.47	0.0728665	1.38511	0.34	0.246279	1.26576
AN8673	conserved hypothetical protein	0.153333	0.261897	1.11214	-0.21	0.132591	-1.15669	-0.153333	0.277578	-1.11214	-0.363333	0.0277914	-1.28639	-0.306667	0.0355073	-1.23685	0.0566667	0.747667	1.04006
AN8672	phospholipid-translocating P-type ATPase domain-containing protein	2.23333	1.92762e-06	4.70219	1.81	1.06e-05	3.50642	1.65667	3.0018e-05	3.15287	-0.423333	0.097045	-1.34102	-0.576667	0.0199963	-1.4914	-0.153333	0.577973	-1.11214
AN8670	conserved hypothetical protein	-4.19667	3.72303e-07	-18.3368	-2.99667	5.39e-06	-7.98154	-2.64	2.01775e-05	-6.23332	1.2	0.00787276	2.2974	1.55667	0.000734844	2.94173	0.356667	0.372895	1.28046
AN8669	conserved hypothetical protein	-1.11333	0.00235737	-2.16345	-0.8	0.0161791	-1.7411	-0.02	0.956115	-1.01396	0.313333	0.344992	1.24258	1.09333	0.00302332	2.13366	0.78	0.0333338	1.71713
AN8668	pre-rRNA-processing protein ipi1	1.96333	1.42868e-05	3.89962	1.5	0.00011895	2.82843	0.19	0.481094	1.14076	-0.463333	0.111984	-1.37872	-1.77333	4.83221e-05	-3.41843	-1.31	0.000949762	-2.47942
AN8667	regulatory protein areA	-0.1	0.659518	-1.07177	-0.32	0.156274	-1.24833	0.0133333	0.960265	1.00928	-0.22	0.370739	-1.16473	0.113333	0.611672	1.08172	0.333333	0.194311	1.25992
AN8666	C6 finger domain-containing protein	0.143333	0.508706	1.10445	-0.0833333	0.713517	-1.05946	-0.313333	0.161237	-1.24258	-0.226667	0.338307	-1.17013	-0.456667	0.0440092	-1.37237	-0.23	0.35941	-1.17283
AN8665	conserved hypothetical protein	0.223333	0.462721	1.16743	0.26	0.39821	1.19748	0.383333	0.221085	1.30435	0.0366667	0.919733	1.02574	0.16	0.597986	1.11729	0.123333	0.75208	1.08925
AN8664	dienelactone hydrolase	-1.29	0.000361278	-2.44528	-1.53	0.000117089	-2.88786	-1.93333	3.02113e-05	-3.81937	-0.24	0.41538	-1.18099	-0.643333	0.0247934	-1.56193	-0.403333	0.186726	-1.32256
AN8662	conserved hypothetical protein	-1.90667	4.52445e-05	-3.74942	-1.79	7.75e-05	-3.45815	-1.99333	5.10531e-05	-3.98156	0.116667	0.733322	1.08423	-0.0866667	0.77555	-1.06191	-0.203333	0.569629	-1.15136
AN8661	conserved hypothetical protein	-0.953333	0.00885196	-1.93634	-0.12	0.723475	-1.08673	0.0266667	0.94445	1.01866	0.833333	0.0306557	1.7818	0.98	0.0081557	1.97247	0.146667	0.721402	1.10701
AN8659	conserved hypothetical protein	0.136667	0.719659	1.09936	-0.23	0.543389	-1.17283	-0.343333	0.365485	-1.26868	-0.366667	0.367396	-1.28937	-0.48	0.192372	-1.39474	-0.113333	0.814192	-1.08172
AN8658	conserved hypothetical protein	1.36	0.0199727	2.56685	1.19667	0.0369786	2.29209	1.35333	0.0238975	2.55502	-0.163333	0.795141	-1.11987	-0.00666667	0.990627	-1.00463	0.156667	0.823896	1.11471
AN8657	fructosyl amino acid oxidase	-0.103333	0.774771	-1.07425	2.22	5.39e-05	4.65893	3.83	1.46087e-06	14.2215	2.32333	0.000358522	5.00487	3.93333	2.05666e-06	15.2775	1.61	0.00152153	3.05252
AN8656	Rieske domain-containing protein	5.18333	3.52582e-07	36.3361	8.57	2.38e-08	380.038	9.2	1.17639e-08	588.134	3.38667	0.000169984	10.459	4.01667	5.01214e-06	16.1859	0.63	0.192827	1.54756
AN8655	C6 transcription factor	2.59667	2.05152e-07	6.04887	2.96333	1.18e-07	7.79924	4.64667	5.51499e-09	25.0487	0.366667	0.0904322	1.28937	2.05	2.74463e-06	4.14106	1.68333	6.29756e-05	3.21169
AN8654	N,N-dimethylglycine oxidase	1.36	0.000832594	2.56685	3.40333	1.23e-06	10.5805	4.67	1.68705e-07	25.4572	2.04333	0.000419914	4.12197	3.31	2.94526e-06	9.91766	1.26667	0.00354717	2.40605
AN8653	glutamyl-tRNA(Gln) amidotransferase	0.81	0.000991857	1.75321	0.466667	0.0246087	1.38191	0	1	1	-0.343333	0.110641	-1.26868	-0.81	0.00119239	-1.75321	-0.466667	0.0431803	-1.38191
AN8652	conserved hypothetical protein	0.803333	0.00202312	1.74513	1.26333	9.41e-05	2.4005	-0.276667	0.206966	-1.21139	0.46	0.0600067	1.37554	-1.08	0.000357194	-2.11404	-1.54	0.000142245	-2.90795
AN8651	zinc-binding oxidoreductase ToxD	-0.326667	0.348133	-1.25411	2.51	0.000344571	5.6962	1.03	0.0569105	2.04202	2.22	0.00250866	4.65893	0.74	0.14497	1.67018	-1.48	0.0188488	-2.78949
AN8650	conserved hypothetical protein	-0.283333	0.286919	-1.217	-0.5	0.0712577	-1.41421	-0.66	0.0257486	-1.58008	-0.216667	0.468837	-1.16205	-0.376667	0.159659	-1.29834	-0.16	0.629756	-1.11729
AN8649	conserved hypothetical protein	-0.95	0.000135384	-1.93187	-0.343333	0.0535694	-1.26868	-0.223333	0.202511	-1.16743	0.606667	0.0071203	1.52274	0.726667	0.00108178	1.65481	0.12	0.561445	1.08673
AN8647	formate/nitrite transporter	-4.17	1.04822e-07	-18.0009	-5.09333	4.15e-08	-34.1386	-5.34	3.10022e-08	-40.5042	-0.923333	0.0102007	-1.89649	-1.17	0.00122638	-2.25012	-0.246667	0.455069	-1.18646
AN8645	conserved hypothetical protein	-2.55333	3.37863e-05	-5.86989	-3.27333	5.89e-06	-9.66878	-2.90333	2.08904e-05	-7.48153	-0.72	0.0919478	-1.64718	-0.35	0.350223	-1.27456	0.37	0.40591	1.29235
AN8644	conserved hypothetical protein	-0.6	0.0318932	-1.51572	-0.69	0.0171193	-1.61328	0.483333	0.0819748	1.39797	-0.09	0.769715	-1.06437	1.08333	0.00138613	2.11893	1.17333	0.00193425	2.25532
AN8643	conserved hypothetical protein	-1.09333	0.00670711	-2.13366	-1.34667	0.00198045	-2.54324	-1.57333	0.000888037	-2.97592	-0.253333	0.521479	-1.19196	-0.48	0.17236	-1.39474	-0.226667	0.598769	-1.17013
AN8642	NAD binding Rossmann fold oxidoreductase	-2.20667	9.86404e-05	-4.61608	-0.9	0.027018	-1.86607	-1.68	0.00092617	-3.20428	1.30667	0.0083884	2.47369	0.526667	0.163651	1.4406	-0.78	0.0786814	-1.71713
AN8641	conserved hypothetical protein	-0.533333	0.0319178	-1.44727	-0.0833333	0.735903	-1.05946	-0.66	0.013693	-1.58008	0.45	0.0888787	1.36604	-0.126667	0.587594	-1.09177	-0.576667	0.0406578	-1.4914
AN8640	conserved hypothetical protein	1.16333	0.0155883	2.23974	1.12667	0.0188341	2.18354	0.32	0.480903	1.24833	-0.0366667	0.945442	-1.02574	-0.843333	0.0631979	-1.79419	-0.806667	0.113258	-1.74917
AN8639	alpha,alpha-trehalose-phosphate synthase subunit	0.68	0.124301	1.60214	0.633333	0.153433	1.55114	-1.43667	0.00604932	-2.70695	-0.0466667	0.929301	-1.03288	-2.11667	0.000494687	-4.33691	-2.07	0.00137824	-4.19887
AN8638	HHE domain-containing protein	0.29	0.709545	1.22264	0.45	0.561884	1.36604	-1.16333	0.139197	-2.23974	0.16	0.858839	1.11729	-1.45333	0.0631134	-2.7384	-1.61333	0.0699048	-3.05958
AN8637	catalase A	0.173333	0.733078	1.12766	0.583333	0.238051	1.49831	-1.63	0.0056733	-3.09513	0.41	0.455013	1.32869	-1.80333	0.00280156	-3.49026	-2.21333	0.0018158	-4.63746
AN8636	C6 transcription factor	0.583333	0.0809952	1.49831	1.24667	0.00199404	2.37293	0.316667	0.344988	1.24545	0.663333	0.0741135	1.58374	-0.266667	0.409024	-1.20303	-0.93	0.0213459	-1.90528
AN8635	conserved hypothetical protein	1.85667	0.00022258	3.6217	0.663333	0.0720949	1.58374	0.283333	0.440749	1.217	-1.19333	0.00965895	-2.2868	-1.57333	0.000877814	-2.97592	-0.38	0.359742	-1.30134
AN8634	conserved hypothetical protein	-0.636667	0.00626035	-1.55473	-0.79	0.00174264	-1.72907	-1.15333	0.000176698	-2.22427	-0.153333	0.498885	-1.11214	-0.516667	0.0196031	-1.43065	-0.363333	0.122035	-1.28639
AN8633	conserved hypothetical protein	-0.903333	9.16992e-05	-1.87038	-0.773333	0.000305753	-1.70921	-0.246667	0.122848	-1.18646	0.13	0.446735	1.09429	0.656667	0.00106389	1.57644	0.526667	0.00852999	1.4406
AN8632	conserved hypothetical protein	0.263333	0.719336	1.20025	-0.9	0.20792	-1.86607	-0.12	0.880755	-1.08673	-1.16333	0.139103	-2.23974	-0.383333	0.588375	-1.30435	0.78	0.344495	1.71713
AN8631	conserved hypothetical protein	-0.57	0.00264653	-1.48452	-0.31	0.0588406	-1.23971	-0.33	0.0509198	-1.25701	0.26	0.135841	1.19748	0.24	0.130052	1.18099	-0.02	0.924818	-1.01396
AN8630	DUF953 domain-containing protein	-0.27	0.579808	-1.20581	0.71	0.146869	1.6358	0.733333	0.144275	1.66248	0.98	0.07459	1.97247	1.00333	0.0474996	2.00463	0.0233333	0.973892	1.0163
AN8629	DUF521 domain-containing protein	-0.0766667	0.829628	-1.05458	0.116667	0.747192	1.08423	0.103333	0.780812	1.07425	0.193333	0.620081	1.1434	0.18	0.597533	1.13288	-0.0133333	0.978907	-1.00928
AN8628	NADP-dependent alcohol dehydrogenase	-0.273333	0.378882	-1.2086	1.18667	0.00206006	2.27626	0.0166667	0.964632	1.01162	1.46	0.00183087	2.75108	0.29	0.347454	1.22264	-1.17	0.00531254	-2.25012
AN8627	conserved hypothetical protein	-3.25667	1.60399e-06	-9.55772	-2.08667	5.08e-05	-4.24766	-2.37667	2.84165e-05	-5.19335	1.17	0.00664473	2.25012	0.88	0.0143542	1.84038	-0.29	0.448306	-1.22264
AN8626	conserved hypothetical protein	0.543333	0.0667473	1.45734	0.0566667	0.857134	1.04006	-0.373333	0.207756	-1.29534	-0.486667	0.127581	-1.4012	-0.916667	0.0062397	-1.88775	-0.43	0.193821	-1.34723
AN8625	conserved hypothetical protein	0.313333	0.516147	1.24258	-0.363333	0.455098	-1.28639	0.523333	0.287878	1.43727	-0.676667	0.19747	-1.59844	0.21	0.664479	1.15669	0.886667	0.111084	1.8489
AN8624	conserved hypothetical protein	1.38667	0.0505502	2.61474	0.796667	0.244062	1.73708	1.51333	0.0404392	2.85469	-0.59	0.436138	-1.50525	0.126667	0.858866	1.09177	0.716667	0.366724	1.64338
AN8623	MFS transporter	-1.38667	0.000243808	-2.61474	-3.22	6.2e-07	-9.31787	-3.14667	9.86235e-07	-8.85607	-1.83333	0.000347267	-3.56359	-1.76	6.42001e-05	-3.38698	0.0733333	0.834471	1.05214
AN8622	phosphodiesterase/alkaline phosphatase D	0.43	0.0690365	1.34723	-0.14	0.552147	-1.10191	-0.44	0.0707082	-1.3566	-0.57	0.0357548	-1.48452	-0.87	0.00229409	-1.82766	-0.3	0.25707	-1.23114
AN8621	MFS multidrug transporter	1.17667	0.000221839	2.26054	0.3	0.187431	1.23114	-0.75	0.00559498	-1.68179	-0.876667	0.00470405	-1.83613	-1.92667	1.05289e-05	-3.80176	-1.05	0.00151042	-2.07053
AN8619	conserved hypothetical protein	-0.323333	0.373264	-1.25122	-0.55	0.137577	-1.46409	-0.513333	0.174476	-1.42734	-0.226667	0.584789	-1.17013	-0.19	0.602402	-1.14076	0.0366667	0.94144	1.02574
AN8618	conserved hypothetical protein	0.256667	0.562871	1.19472	0.07	0.886126	1.04972	-0.0466667	0.926804	-1.03288	-0.186667	0.714225	-1.13813	-0.303333	0.48675	-1.23399	-0.116667	0.838939	-1.08423
AN8617	conserved hypothetical protein	0.176667	0.560523	1.13027	-0.516667	0.0935067	-1.43065	-0.35	0.256263	-1.27456	-0.693333	0.0476405	-1.61702	-0.526667	0.086355	-1.4406	0.166667	0.657512	1.12246
AN8615	benzoate 4-monooxygenase cytochrome P450	-0.506667	0.0336309	-1.42076	-1.13667	0.000306388	-2.19872	0.0433333	0.863223	1.03049	-0.63	0.021886	-1.54756	0.55	0.0240895	1.46409	1.18	0.000736453	2.26577
AN8614	conserved hypothetical protein	2.18333	2.28906e-05	4.54202	2.57333	7.56e-06	5.95183	2.53333	1.24386e-05	5.78908	0.39	0.24616	1.31039	0.35	0.251293	1.27456	-0.04	0.923451	-1.02811
AN8613	fungal specific transcription factor domain-containing protein	2.96667	1.66608e-06	7.81728	3.21	1.2e-06	9.25351	3.31333	1.31663e-06	9.9406	-0.28	0.232056	-1.21419	0.746667	0.00380424	1.67791	1.02667	0.00127434	2.03731
AN8612	conserved hypothetical protein	-0.326667	0.235889	-1.25411	0.16	0.57404	1.11729	0.0366667	0.907544	1.02574	0.486667	0.115188	1.4012	0.363333	0.187626	1.28639	-0.123333	0.727018	-1.08925
AN8611	conserved hypothetical protein	-1.58333	0.000330689	-2.99661	-3.34667	1.57e-06	-10.173	-3.05667	4.27815e-06	-8.32048	-1.76333	0.000851293	-3.39482	-1.47333	0.000694107	-2.77663	0.29	0.445052	1.22264
AN8610	MFS multidrug transporter	-0.816667	0.0119555	-1.76133	-1.34	0.000592883	-2.53151	-1.73	0.000135325	-3.31728	-0.523333	0.109926	-1.43727	-0.913333	0.00701946	-1.88339	-0.39	0.246892	-1.31039
AN8609	conserved hypothetical protein	0.366667	0.59595	1.28937	0.753333	0.273092	1.68568	1.48667	0.0444593	2.80241	0.386667	0.620964	1.30737	1.12	0.106749	2.17347	0.733333	0.357701	1.66248
AN8608	conserved hypothetical protein	-1.21667	0.00125826	-2.32409	-2.26333	1.57e-05	-4.80099	-2.34333	1.7749e-05	-5.07474	-1.04667	0.00795374	-2.06575	-1.12667	0.00239967	-2.18354	-0.08	0.837965	-1.05702
AN8607	conserved hypothetical protein	0.59	0.147063	1.50525	0.443333	0.275569	1.35974	0.01	0.984663	1.00696	-0.146667	0.757251	-1.10701	-0.58	0.152669	-1.49485	-0.433333	0.358068	-1.35035
AN8606	polysaccharide deacetylase	-0.643333	0.118651	-1.56193	-1.07333	0.0167199	-2.10429	-0.706667	0.0988971	-1.63203	-0.43	0.33724	-1.34723	-0.0633333	0.882127	-1.04488	0.366667	0.447042	1.28937
AN8604	GNAT family acetyltransferase	-1.90333	3.19025e-06	-3.74076	-1.67333	9.47e-06	-3.18951	-0.986667	0.000574322	-1.9816	0.23	0.309425	1.17283	0.916667	0.000850512	1.88775	0.686667	0.0100727	1.60956
AN8603	conserved hypothetical protein	1.33	0.00795642	2.51403	2.84	5.16e-05	7.1602	3.13	3.65568e-05	8.75435	1.51	0.00864048	2.8481	1.8	0.00145548	3.4822	0.29	0.589856	1.22264
AN8602	conserved hypothetical protein	-2.22	1.04804e-05	-4.65893	-2.31333	8.87e-06	-4.9703	-1.41333	0.000426842	-2.66352	-0.0933333	0.777299	-1.06683	0.806667	0.0113856	1.74917	0.9	0.0124903	1.86607
AN8601	conserved hypothetical protein	2.99	0.000193664	7.94474	3.67667	4.62e-05	12.7875	4.01	3.52542e-05	16.1113	0.686667	0.263529	1.60956	1.02	0.0773228	2.02792	0.333333	0.633272	1.25992
AN8600	MFS monocarboxylate transporter	0.476667	0.0324085	1.39152	0.33	0.122738	1.25701	1.04	0.000455161	2.05623	-0.146667	0.535394	-1.10701	0.563333	0.0154517	1.47768	0.71	0.00929062	1.6358
AN8599	conserved hypothetical protein	-0.62	0.0575807	-1.53688	-0.33	0.29641	-1.25701	-0.0266667	0.943326	-1.01866	0.29	0.406373	1.22264	0.593333	0.0680876	1.50873	0.303333	0.412425	1.23399
AN8598	hypothetical protein	-0.0933333	0.496119	-1.06683	0.33	0.0251275	1.25701	0.786667	0.000163694	1.72508	0.423333	0.0140111	1.34102	0.88	7.06835e-05	1.84038	0.456667	0.00980115	1.37237
AN8597	voltage-gated K+ channel beta subunit	0.88	0.00923969	1.84038	0.56	0.0714063	1.47427	0.203333	0.514126	1.15136	-0.32	0.331063	-1.24833	-0.676667	0.0339968	-1.59844	-0.356667	0.305212	-1.28046
AN8596	C6 transcription factor	-0.01	0.984343	-1.00696	-0.02	0.969356	-1.01396	-0.433333	0.364673	-1.35035	-0.01	0.987625	-1.00696	-0.423333	0.357353	-1.34102	-0.413333	0.452949	-1.33176
AN8595	MFS transporter	-0.753333	0.25079	-1.68568	1.06	0.114872	2.08493	1.4	0.048339	2.63902	1.81333	0.0234903	3.51453	2.15333	0.00546407	4.44854	0.34	0.681568	1.26576
AN8594	conserved hypothetical protein	-0.28	0.516439	-1.21419	1.51667	0.127709	2.86129	1.59	0.119941	3.01049	1.97333	0.0763637	3.92674	2.04667	0.0464503	4.1315	0.356667	0.485297	1.28046
AN8593	chlorohydrolase	0.46	0.197554	1.37554	-0.05	0.899969	-1.03526	-0.443333	0.227772	-1.35974	-0.51	0.192763	-1.42405	-0.903333	0.0204033	-1.87038	-0.393333	0.343362	-1.31342
AN8592	FAD binding domain-containing protein	-0.376667	0.360055	-1.29834	0.0166667	0.971304	1.01162	-1.77333	0.00117697	-3.41843	0.393333	0.389809	1.31342	-1.39667	0.00453984	-2.63293	-1.79	0.00230024	-3.45815
AN8591	caleosin domain-containing protein	-0.953333	0.0478522	-1.93634	0.176667	0.716356	1.13027	-1.55667	0.00512099	-2.94173	1.13	0.0378206	2.18859	-0.603333	0.189779	-1.51922	-1.73333	0.00525098	-3.32495
AN8590	conserved hypothetical protein	1.82333	8.00893e-07	3.53898	1.35333	8.93e-06	2.55502	0.563333	0.0049144	1.47768	-0.47	0.0207311	-1.38511	-1.26	2.2817e-05	-2.39496	-0.79	0.00131277	-1.72907
AN8589	conserved hypothetical protein	-0.626667	0.0560133	-1.54399	-1.28667	0.00132066	-2.43964	-1.15667	0.003166	-2.22942	-0.66	0.0676926	-1.58008	-0.53	0.0991129	-1.44393	0.13	0.748301	1.09429
AN8588	conserved hypothetical protein	-1.55333	3.99125e-06	-2.93494	-0.923333	0.000213	-1.89649	-0.483333	0.0145655	-1.39797	0.63	0.00659542	1.54756	1.07	9.67921e-05	2.09943	0.44	0.0362753	1.3566
AN8587	FMN dependent dehydrogenase	-0.546667	0.103286	-1.46071	0.34	0.305667	1.26576	-1.5	0.000806164	-2.82843	0.886667	0.0262898	1.8489	-0.953333	0.0107556	-1.93634	-1.84	0.000537544	-3.5801
AN8586	conserved hypothetical protein	-0.413333	0.0867809	-1.33176	0.733333	0.00700099	1.66248	1.61667	4.83079e-05	3.06666	1.14667	0.00150427	2.21402	2.03	1.01972e-05	4.08405	0.883333	0.00539563	1.84463
AN8585	short-chain dehydrogenase	-0.226667	0.229342	-1.17013	1.68	4.82e-06	3.20428	0.586667	0.00824207	1.50177	1.90667	4.80684e-05	3.74942	0.813333	0.0010423	1.75727	-1.09333	0.000438099	-2.13366
AN8584	stress responsive A/B barrel domain-containing protein	-0.27	0.670699	-1.20581	-2.31667	0.00235621	-4.9818	-1.26667	0.0571901	-2.40605	-2.04667	0.0106165	-4.1315	-0.996667	0.113564	-1.99538	1.05	0.145176	2.07053
AN8583	conserved hypothetical protein	0.0533333	0.930637	1.03766	-1.37	0.0256826	-2.58471	-0.453333	0.44022	-1.3692	-1.42333	0.0348196	-2.68204	-0.506667	0.367841	-1.42076	0.916667	0.163036	1.88775
AN8582	conserved hypothetical protein	1.46333	0.0334951	2.75745	-2.43667	0.00256367	-5.41389	0.673333	0.313283	1.59475	-2.15333	0.0112169	-4.44854	-0.79	0.221254	-1.72907	1.77	0.0290785	3.41054
AN8580	conserved hypothetical protein	0.33	0.0206863	1.25701	0.106667	0.424776	1.07674	0.403333	0.0089101	1.32256	-0.223333	0.127694	-1.16743	0.0733333	0.576489	1.05214	0.296667	0.0579261	1.2283
AN8579	alpha-ketoglutarate-dependent taurine dioxygenase	-0.166667	0.654702	-1.12246	-0.55	0.13884	-1.46409	0.0133333	0.975785	1.00928	-0.383333	0.341112	-1.30435	0.18	0.624084	1.13288	0.563333	0.182354	1.47768
AN8578	conserved hypothetical protein	-0.436667	0.0467722	-1.35347	-0.693333	0.00489134	-1.61702	-0.283333	0.191787	-1.217	-0.256667	0.263383	-1.19472	0.153333	0.462504	1.11214	0.41	0.0952044	1.32869
AN8577	conserved hypothetical protein	-0.103333	0.755489	-1.07425	-0.626667	0.0593791	-1.54399	-1.43	0.000872556	-2.69447	-0.523333	0.138547	-1.43727	-1.32667	0.00129265	-2.50822	-0.803333	0.0371501	-1.74513
AN8575	conserved hypothetical protein	0.7	0.0094725	1.6245	1.03667	0.000882062	2.05148	0.396667	0.113776	1.31646	0.336667	0.199842	1.26284	-0.303333	0.203456	-1.23399	-0.64	0.0289961	-1.55833
AN8572	conserved hypothetical protein	-1.60333	7.90531e-05	-3.03845	-1.83667	3.12e-05	-3.57184	-1.34	0.000413614	-2.53151	-0.233333	0.432095	-1.17555	0.263333	0.31849	1.20025	0.496667	0.109503	1.41095
AN8571	thioredoxin	-0.443333	0.0082028	-1.35974	-0.24	0.112189	-1.18099	0.333333	0.0383109	1.25992	0.203333	0.209461	1.15136	0.776667	0.000287266	1.71317	0.573333	0.00439174	1.48796
AN8570	conserved hypothetical protein	0.65	0.00772004	1.56917	0.586667	0.0137404	1.50177	0.83	0.00224981	1.77769	-0.0633333	0.799323	-1.04488	0.18	0.396557	1.13288	0.243333	0.328063	1.18372
AN8569	conserved hypothetical protein	0.373333	0.200543	1.29534	-0.11	0.720453	-1.07923	0.253333	0.399086	1.19196	-0.483333	0.135144	-1.39797	-0.12	0.685863	-1.08673	0.363333	0.281517	1.28639
AN8568	conserved hypothetical protein	-0.0666667	0.734303	-1.04729	-0.13	0.502065	-1.09429	-0.173333	0.37406	-1.12766	-0.0633333	0.774759	-1.04488	-0.106667	0.572963	-1.07674	-0.0433333	0.862216	-1.03049
AN8567	conserved hypothetical protein	-1.2	0.000379251	-2.2974	-1.42333	0.000122731	-2.68204	-0.626667	0.0232171	-1.54399	-0.223333	0.418798	-1.16743	0.573333	0.0307945	1.48796	0.796667	0.0119337	1.73708
AN8566	catechol dioxygenase	0.916667	0.000336209	1.88775	0.706667	0.00209652	1.63203	0.843333	0.000820226	1.79419	-0.21	0.304113	-1.15669	-0.0733333	0.699483	-1.05214	0.136667	0.544894	1.09936
AN8565	homoserine O-acetyltransferase	-0.31	0.0999214	-1.23971	-0.49	0.0163779	-1.40444	-0.14	0.463892	-1.10191	-0.18	0.378905	-1.13288	0.17	0.353764	1.12506	0.35	0.10531	1.27456
AN8563	G. violaceus kinesin	0.683333	0.0579356	1.60585	0.566667	0.11083	1.4811	0.436667	0.222519	1.35347	-0.116667	0.773578	-1.08423	-0.246667	0.474985	-1.18646	-0.13	0.77348	-1.09429
AN8562	ankyrin repeat protein	0.196667	0.238638	1.14605	0.133333	0.432237	1.09682	0.823333	0.000475507	1.76949	-0.0633333	0.746596	-1.04488	0.626667	0.00248759	1.54399	0.69	0.00310282	1.61328
AN8561	conserved hypothetical protein	-0.693333	0.0652607	-1.61702	-1.42333	0.0017338	-2.68204	-0.726667	0.0615247	-1.65481	-0.73	0.0778427	-1.65864	-0.0333333	0.931391	-1.02337	0.696667	0.101806	1.62076
AN8560	MFS transporter	-0.683333	0.00813568	-1.60585	-0.08	0.739624	-1.05702	-0.446667	0.0652065	-1.36289	0.603333	0.0275136	1.51922	0.236667	0.293718	1.17827	-0.366667	0.162988	-1.28937
AN8559	2-oxoisovalerate dehydrogenase	1.05	0.0160025	2.07053	0.42	0.29288	1.33793	1.69333	0.00123802	3.23403	-0.63	0.151431	-1.54756	0.643333	0.110337	1.56193	1.27333	0.0121168	2.41719
AN8558	conserved hypothetical protein	-0.643333	0.01629	-1.56193	-0.42	0.094176	-1.33793	-0.38	0.136022	-1.30134	0.223333	0.411086	1.16743	0.263333	0.27719	1.20025	0.04	0.903251	1.02811
AN8557	conserved hypothetical protein	-2.23333	5.62166e-05	-4.70219	-3.34667	3.17e-06	-10.173	-3.22333	5.83572e-06	-9.33942	-1.11333	0.0132128	-2.16345	-0.99	0.0126177	-1.98618	0.123333	0.788363	1.08925
AN8556	conserved hypothetical protein	-0.2	0.624084	-1.1487	-0.226667	0.583764	-1.17013	-0.663333	0.114299	-1.58374	-0.0266667	0.956484	-1.01866	-0.463333	0.244311	-1.37872	-0.436667	0.350027	-1.35347
AN8555	conserved hypothetical protein	-0.59	0.00583314	-1.50525	-0.843333	0.000626554	-1.79419	-0.716667	0.00227283	-1.64338	-0.253333	0.212061	-1.19196	-0.126667	0.491834	-1.09177	0.126667	0.573892	1.09177
AN8554	conserved hypothetical protein	0.326667	0.204607	1.25411	0.11	0.68314	1.07923	0.0166667	0.956945	1.01162	-0.216667	0.451545	-1.16205	-0.31	0.225742	-1.23971	-0.0933333	0.780853	-1.06683
AN8553	catalase	0.133333	0.869726	1.09682	0.43	0.591812	1.34723	1.74667	0.038801	3.35582	0.296667	0.744219	1.2283	1.61333	0.0478	3.05958	1.31667	0.143578	2.4909
AN8552	alcohol dehydrogenase	0.683333	0.0217931	1.60585	-0.436667	0.120566	-1.35347	0.2	0.484239	1.1487	-1.12	0.00376468	-2.17347	-0.483333	0.0868592	-1.39797	0.636667	0.0526122	1.55473
AN8551	dihydroxyacetone synthase	0.59	0.0508786	1.50525	0.28	0.337075	1.21419	0.606667	0.0514989	1.52274	-0.31	0.330306	-1.23971	0.0166667	0.956669	1.01162	0.326667	0.332298	1.25411
AN8550	conserved hypothetical protein	0.293333	0.500707	1.22547	-0.303333	0.491735	-1.23399	0.0366667	0.943326	1.02574	-0.596667	0.209062	-1.51222	-0.256667	0.55266	-1.19472	0.34	0.513442	1.26576
AN8549	conserved hypothetical protein	0.84	0.182869	1.79005	1.54	0.0238279	2.90795	1.62667	0.0209407	3.08799	0.7	0.310409	1.6245	0.786667	0.20936	1.72508	0.0866667	0.917832	1.06191
AN8548	conserved hypothetical protein	-1.36333	0.000766122	-2.57279	-2.24667	2.24e-05	-4.74585	-2.01667	7.18219e-05	-4.04648	-0.883333	0.020818	-1.84463	-0.653333	0.0460898	-1.5728	0.23	0.542325	1.17283
AN8547	GMC oxidoreductase	-1.18333	0.00750908	-2.27101	-1.00333	0.018293	-2.00463	0.0933333	0.827672	1.06683	0.18	0.688699	1.13288	1.27667	0.00530082	2.42279	1.09667	0.0222732	2.1386
AN8546	phosphatidylglycerol specific phospholipase	2.47333	4.93524e-07	5.55325	1.95	3.61e-06	3.86375	1.91	5.9055e-06	3.75809	-0.523333	0.0354725	-1.43727	-0.563333	0.0155404	-1.47768	-0.04	0.885902	-1.02811
AN8545	conserved hypothetical protein	0.07	0.808271	1.04972	0.0866667	0.767923	1.06191	0.606667	0.0419904	1.52274	0.0166667	0.960421	1.01162	0.536667	0.0601553	1.45062	0.52	0.10531	1.43396
AN8544	conserved hypothetical protein	-0.626667	0.362625	-1.54399	-4.41667	5.49e-05	-21.3574	-6.87667	3.12403e-06	-117.512	-3.79	0.000853435	-13.8326	-6.25	7.14995e-06	-76.1093	-2.46	0.00709437	-5.50217
AN8543	conserved hypothetical protein	0.963333	0.0962275	1.94981	-1.51	0.0160848	-2.8481	-1.75	0.0086478	-3.36359	-2.47333	0.00264547	-5.55325	-2.71333	0.000538567	-6.55835	-0.24	0.74147	-1.18099
AN8541	conserved hypothetical protein	-2.49333	1.47147e-05	-5.63077	-2.69	6.51e-06	-6.45313	-2.23	5.52575e-05	-4.69134	-0.553333	0.116929	-1.46747	0.263333	0.423553	1.20025	0.676667	0.0693269	1.59844
AN8540	siderophore iron transporter mirB	-1.57667	0.0184022	-2.9828	-3.69667	8.58e-05	-12.966	-3.02667	0.000470249	-8.14925	-2.12	0.00846856	-4.34694	-1.45	0.0280465	-2.73208	0.67	0.348729	1.59107
AN8539	GNAT family acetyltransferase	-1.59	0.000544052	-3.01049	-3.03333	5.31e-06	-8.18699	-3.08667	6.68606e-06	-8.49531	-1.44333	0.00325749	-2.71948	-1.49667	0.00100359	-2.8219	-0.0533333	0.909117	-1.03766
AN8538	solute carrier family 7 protein	-0.08	0.587896	-1.05702	-0.13	0.377725	-1.09429	-0.123333	0.412509	-1.08925	-0.05	0.769185	-1.03526	-0.0433333	0.774278	-1.03049	0.00666667	0.975155	1.00463
AN8537	monooxygenase	-2.3	1.01863e-05	-4.92458	-3.97333	2.56e-07	-15.707	-1.98333	5.05416e-05	-3.95406	-1.67333	0.000734329	-3.18951	0.316667	0.273234	1.24545	1.99	0.000188633	3.97237
AN8536	conserved hypothetical protein	-1.54333	7.6461e-05	-2.91467	-2.35333	3.78e-06	-5.11004	-1.64667	7.38022e-05	-3.13109	-0.81	0.0126441	-1.75321	-0.103333	0.691375	-1.07425	0.706667	0.0246667	1.63203
AN8535	C6 transcription factor	-0.773333	0.00142829	-1.70921	-0.586667	0.00807832	-1.50177	-0.216667	0.276821	-1.16205	0.186667	0.383467	1.13813	0.556667	0.0110087	1.47087	0.37	0.10235	1.29235
AN8534	purine transporter	2.20333	1.44126e-06	4.60542	-0.0566667	0.806887	-1.04006	-1.72	1.56235e-05	-3.29436	-2.26	4.58532e-05	-4.78991	-3.92333	2.1722e-07	-15.1719	-1.66333	0.00010266	-3.16748
AN8533	conserved hypothetical protein	-2.55667	1.63628e-05	-5.88347	-2.89	7.44e-06	-7.4127	-1.99	0.000163033	-3.97237	-0.333333	0.381863	-1.25992	0.566667	0.105722	1.4811	0.9	0.0321534	1.86607
AN8532	conserved hypothetical protein	1.68	0.00105842	3.20428	0.866667	0.041841	1.82344	1.68	0.00139863	3.20428	-0.813333	0.0759338	-1.75727	-8.88178e-16	1	-1	0.813333	0.0850505	1.75727
AN8531	conserved hypothetical protein	3.35667	1.8992e-05	10.2437	1.27333	0.0132186	2.41719	0.0366667	0.946628	1.02574	-2.08333	0.00220265	-4.23785	-3.32	3.31441e-05	-9.98664	-1.23667	0.0286377	-2.35653
AN8530	conserved hypothetical protein	2.42	2.17868e-05	5.35171	1.43333	0.00103554	2.7007	1.11	0.00615084	2.15846	-0.986667	0.018702	-1.9816	-1.31	0.00204763	-2.47942	-0.323333	0.417871	-1.25122
AN8529	conserved hypothetical protein	0.42	0.0755782	1.33793	-0.27	0.242932	-1.20581	-0.44	0.0713135	-1.3566	-0.69	0.0163137	-1.61328	-0.86	0.00250408	-1.81504	-0.17	0.541684	-1.12506
AN8528	beta-lactamase	0.516667	0.0139167	1.43065	-0.206667	0.279642	-1.15402	0.0566667	0.784505	1.04006	-0.723333	0.0051938	-1.65099	-0.46	0.025265	-1.37554	0.263333	0.229171	1.20025
AN8527	conserved hypothetical protein	-0.483333	0.444242	-1.39797	-0.106667	0.879441	-1.07674	-1.10667	0.0959912	-2.15348	0.376667	0.600922	1.29834	-0.623333	0.31926	-1.54043	-1	0.170886	-2
AN8526	conserved hypothetical protein	1.16	0.00085477	2.23457	0.0233333	0.940274	1.0163	-0.1	0.729307	-1.07177	-1.13667	0.00309433	-2.19872	-1.26	0.000613932	-2.39496	-0.123333	0.719564	-1.08925
AN8525	conserved hypothetical protein	-0.76	0.00648297	-1.69349	-0.88	0.00280983	-1.84038	-0.2	0.425431	-1.1487	-0.12	0.66773	-1.08673	0.56	0.0311357	1.47427	0.68	0.0233585	1.60214
AN8523	conserved hypothetical protein	0.543333	0.0810056	1.45734	-0.09	0.781429	-1.06437	-0.3	0.337198	-1.23114	-0.633333	0.0681477	-1.55114	-0.843333	0.0130308	-1.79419	-0.21	0.57007	-1.15669
AN8522	alpha/beta hydrolase fold protein	-0.42	0.0852194	-1.33793	-0.443333	0.0726644	-1.35974	-0.886667	0.00289183	-1.8489	-0.0233333	0.935522	-1.0163	-0.466667	0.0595667	-1.38191	-0.443333	0.110249	-1.35974
AN8521	conserved hypothetical protein	-0.153333	0.726313	-1.11214	-0.493333	0.247417	-1.40769	-0.433333	0.320647	-1.35035	-0.34	0.473681	-1.26576	-0.28	0.507813	-1.21419	0.06	0.915744	1.04247
AN8520	protein required for terrequinone A biosynthesis, tdiE	0.66	0.229056	1.58008	0.996667	0.0790932	1.99538	3.32667	0.00011731	10.0329	0.336667	0.590258	1.26284	2.66667	0.000484249	6.3496	2.33	0.00261817	5.02805
AN8516	conserved hypothetical protein	1.64333	0.019927	3.12387	2.71667	0.00112879	6.57352	4.81667	2.72576e-05	28.1813	1.07333	0.13718	2.10429	3.17333	0.000467978	9.02129	2.1	0.0116676	4.28709
AN8515	conserved hypothetical protein	0.02	0.967693	1.01396	0.643333	0.163691	1.56193	1.91333	0.00136513	3.76678	0.623333	0.212842	1.54043	1.89333	0.001324	3.71493	1.27	0.0239936	2.41162
AN8514	conserved hypothetical protein	1.73667	0.023714	3.33264	2.74	0.00195604	6.6807	4.78333	5.64997e-05	27.5376	1.00333	0.200088	2.00463	3.04667	0.00110488	8.26301	2.04333	0.0211079	4.12197
AN8513	conserved hypothetical protein	3.12	0.00176283	8.69388	3.89	0.000422128	14.8254	5.05667	9.125e-05	33.2819	0.77	0.388691	1.70527	1.93667	0.0261635	3.8282	1.16667	0.208748	2.24492
AN8512	UbiD family decarboxylase	0.18	0.477735	1.13288	-0.106667	0.686935	-1.07674	-0.626667	0.0251638	-1.54399	-0.286667	0.300819	-1.21982	-0.806667	0.0062397	-1.74917	-0.52	0.0795551	-1.43396
AN8511	branched-chain amino acid aminotransferase	0.976667	0.00392475	1.96791	-0.22	0.450669	-1.16473	-1.19667	0.00140732	-2.29209	-1.19667	0.00327185	-2.29209	-2.17333	2.35045e-05	-4.51064	-0.976667	0.00901452	-1.96791
AN8510	conserved hypothetical protein	0.0766667	0.822102	1.05458	-0.0333333	0.928091	-1.02337	-0.196667	0.563807	-1.14605	-0.11	0.772663	-1.07923	-0.273333	0.397367	-1.2086	-0.163333	0.691209	-1.11987
AN8509	conserved hypothetical protein	0.14	0.795033	1.10191	0.136667	0.805565	1.09936	0.0533333	0.928995	1.03766	-0.00333333	0.996227	-1.00231	-0.0866667	0.872635	-1.06191	-0.0833333	0.904595	-1.05946
AN8508	conserved hypothetical protein	0.0166667	0.962658	1.01162	-1	0.00861684	-2	-0.483333	0.163131	-1.39797	-1.01667	0.0153388	-2.02324	-0.5	0.136966	-1.41421	0.516667	0.180198	1.43065
AN8507	monocarboxylate permease	0.956667	0.0889845	1.94082	-0.07	0.910067	-1.04972	-0.446667	0.432682	-1.36289	-1.02667	0.0974991	-2.03731	-1.40333	0.0198409	-2.64512	-0.376667	0.573892	-1.29834
AN8506	conserved hypothetical protein	0.596667	0.0567373	1.51222	1.31667	0.000834582	2.4909	1.42667	0.000620362	2.68825	0.72	0.0421691	1.64718	0.83	0.013658	1.77769	0.11	0.779731	1.07923
AN8504	conserved hypothetical protein	0.266667	0.452501	1.20303	-0.0266667	0.947763	-1.01866	-0.58	0.118394	-1.49485	-0.293333	0.459795	-1.22547	-0.846667	0.0269178	-1.79834	-0.553333	0.177263	-1.46747
AN8503	hypothetical protein	-2.05333	5.29025e-06	-4.15064	-1.49	6.41e-05	-2.80889	-2.48667	2.14687e-06	-5.60481	0.563333	0.0434793	1.47768	-0.433333	0.076437	-1.35035	-0.996667	0.00279102	-1.99538
AN8502	MFS transporter	-2.70333	4.48587e-05	-6.51305	-2.06667	0.000341941	-4.18918	0.2	0.651337	1.1487	0.636667	0.164364	1.55473	2.90333	4.04905e-05	7.48153	2.26667	0.000592337	4.8121
AN8501	conserved hypothetical protein	-1.47333	6.47641e-06	-2.77663	-0.836667	0.000456673	-1.78592	0.186667	0.301593	1.13813	0.636667	0.00662011	1.55473	1.66	5.37554e-06	3.16017	1.02333	0.000419985	2.03261
AN8500	conserved hypothetical protein	1.06667	0.000130592	2.09459	1.81667	2.87e-06	3.52266	2.01	1.97644e-06	4.02782	0.75	0.00432038	1.68179	0.943333	0.000414823	1.92297	0.193333	0.384277	1.1434
AN8499	siderochrome-iron transporter	-1.24667	4.86646e-05	-2.37293	-0.873333	0.000669616	-1.83189	0.293333	0.145612	1.22547	0.373333	0.0882598	1.29534	1.54	1.69652e-05	2.90795	1.16667	0.000349932	2.24492
AN8498	proteinase	-0.51	0.0111054	-1.42405	0.0266667	0.893732	1.01866	1.52667	9.68747e-06	2.88119	0.536667	0.0166509	1.45062	2.03667	2.05887e-06	4.10296	1.5	6.98132e-05	2.82843
AN8497	DUF636 domain-containing protein	-1.12	4.34468e-05	-2.17347	-1.65	2.75e-06	-3.13834	-0.953333	0.00020803	-1.93634	-0.53	0.0143228	-1.44393	0.166667	0.325994	1.12246	0.696667	0.00336775	1.62076
AN8496	class II aldolase/adducin domain-containing protein	-1.40667	0.000353537	-2.65124	-1.45	0.000313515	-2.73208	-0.04	0.903007	-1.02811	-0.0433333	0.900275	-1.03049	1.36667	0.000557098	2.57874	1.41	0.00111783	2.65737
AN8495	DUF1212 domain membrane protein	-0.903333	0.0125693	-1.87038	-0.853333	0.0173018	-1.80667	-1.22667	0.00269373	-2.34026	0.05	0.898512	1.03526	-0.323333	0.316926	-1.25122	-0.373333	0.324151	-1.29534
AN8493	glycolate oxidase	0.82	0.00458407	1.76541	0.21	0.401337	1.15669	-0.0433333	0.876241	-1.03049	-0.61	0.0368192	-1.52626	-0.863333	0.00376031	-1.81924	-0.253333	0.381106	-1.19196
AN8492	conserved hypothetical protein	-1.23	0.00653318	-2.34567	-0.473333	0.232533	-1.38831	0.343333	0.397331	1.26868	0.756667	0.0890843	1.68958	1.57333	0.00166012	2.97592	0.816667	0.0775288	1.76133
AN8491	conserved hypothetical protein	2.40333	5.266e-07	5.29024	1.64	1.07e-05	3.11666	0.46	0.0399251	1.37554	-0.763333	0.00599907	-1.69741	-1.94333	5.45357e-06	-3.84593	-1.18	0.00046759	-2.26577
AN8490	conserved hypothetical protein	-2.39667	7.49003e-07	-5.26585	-2.73333	4.35e-07	-6.6499	-1.37	8.20319e-05	-2.58471	-0.336667	0.157037	-1.26284	1.02667	0.000547959	2.03731	1.36333	0.000274249	2.57279
AN8489	ABC multidrug transporter	1.04333	0.00668713	2.06098	0.64	0.0662254	1.55833	0.936667	0.0143602	1.9141	-0.403333	0.271309	-1.32256	-0.106667	0.757822	-1.07674	0.296667	0.455152	1.2283
AN8488	synaptobrevin	-0.566667	0.0193372	-1.4811	-0.633333	0.0114194	-1.55114	0.0866667	0.717505	1.06191	-0.0666667	0.797494	-1.04729	0.653333	0.00993548	1.5728	0.72	0.0116386	1.64718
AN8486	conserved hypothetical protein	1.04333	0.0011238	2.06098	1.34333	0.000211462	2.53737	2.19667	8.09883e-06	4.58419	0.3	0.277053	1.23114	1.15333	0.000711131	2.22427	0.853333	0.00928916	1.80667
AN8485	conserved hypothetical protein	1.33333	2.03895e-05	2.51984	0.16	0.392879	1.11729	0.15	0.432882	1.10957	-1.17333	0.000473371	-2.25532	-1.18333	7.58863e-05	-2.27101	-0.01	0.970671	-1.00696
AN8484	predicted protein	2.72	7.7763e-06	6.58873	1.42333	0.000953098	2.68204	2.23333	5.54167e-05	4.70219	-1.29667	0.00463845	-2.45661	-0.486667	0.145308	-1.4012	0.81	0.0427212	1.75321
AN8483	conserved hypothetical protein	0.00666667	0.976576	1.00463	-0.4	0.0664802	-1.31951	0.313333	0.15112	1.24258	-0.406667	0.0866967	-1.32562	0.306667	0.14578	1.23685	0.713333	0.00906731	1.63959
AN8482	conserved hypothetical protein	-0.9	0.00851	-1.86607	-1.64333	0.000180712	-3.12387	0.53	0.0153469	1.44393	-0.743333	0.0372292	-1.67404	0.31	0.111626	1.23971	1.06667	0.00740958	2.09459
AN8481	conserved hypothetical protein	-1.23667	0.00106699	-2.35653	-1.66333	0.00014413	-3.16748	-0.74	0.0245361	-1.67018	-0.426667	0.190256	-1.34412	0.496667	0.0998323	1.41095	0.923333	0.0139929	1.89649
AN8480	LysM domain-containing protein	0.403333	0.442598	1.32256	-0.0266667	0.964032	-1.01866	0.566667	0.294281	1.4811	-0.43	0.463467	-1.34723	0.163333	0.763454	1.11987	0.593333	0.330864	1.50873
AN8479	conserved hypothetical protein	-1.57333	0.0003302	-2.97592	-0.693333	0.0402228	-1.61702	-0.353333	0.281227	-1.27751	0.88	0.023351	1.84038	1.22	0.00217001	2.32947	0.34	0.360006	1.26576
AN8478	conserved hypothetical protein	-0.683333	0.0244158	-1.60585	-0.77	0.0141392	-1.70527	-0.633333	0.0393508	-1.55114	-0.0866667	0.79275	-1.06191	0.05	0.865995	1.03526	0.136667	0.702945	1.09936
AN8477	putative beta-1,4-xylosidase	0.7	0.0112319	1.6245	0.89	0.00290948	1.85318	1.01333	0.00156084	2.01857	0.19	0.492516	1.14076	0.313333	0.203242	1.24258	0.123333	0.69276	1.08925
AN8476	conserved hypothetical protein	0.523333	0.00937089	1.43727	0.183333	0.307285	1.1355	-0.00333333	0.987734	-1.00231	-0.34	0.0919311	-1.26576	-0.526667	0.00962506	-1.4406	-0.186667	0.371835	-1.13813
AN8475	conserved hypothetical protein	1.80667	0.0463823	3.49833	0.1	0.918658	1.07177	1.29	0.152201	2.44528	-1.70667	0.0823589	-3.26406	-0.516667	0.550467	-1.43065	1.19	0.233174	2.28153
AN8474	conserved hypothetical protein	0.676667	0.00954833	1.59844	0.173333	0.462211	1.12766	0.163333	0.49707	1.11987	-0.503333	0.0595821	-1.41748	-0.513333	0.036851	-1.42734	-0.01	0.976797	-1.00696
AN8473	RNA polymerase II transcription factor	-1.53333	0.000178447	-2.89454	-1.50667	0.000222187	-2.84153	1.16667	0.00157318	2.24492	0.0266667	0.938322	1.01866	2.7	5.29772e-06	6.49802	2.67333	4.95019e-05	6.37901
AN8472	conserved hypothetical protein	0.733333	0.0627314	1.66248	0.28	0.470096	1.21419	-0.436667	0.264603	-1.35347	-0.453333	0.276747	-1.3692	-1.17	0.00774425	-2.25012	-0.716667	0.10674	-1.64338
AN8471	conserved hypothetical protein	0.92	0.012136	1.89212	0.05	0.891705	1.03526	0.213333	0.534445	1.15936	-0.87	0.028108	-1.82766	-0.706667	0.0422762	-1.63203	0.163333	0.695113	1.11987
AN8470	FAD binding domain-containing protein	0.393333	0.366446	1.31342	0.09	0.85105	1.06437	0.08	0.870394	1.05702	-0.303333	0.538455	-1.23399	-0.313333	0.471361	-1.24258	-0.01	0.987155	-1.00696
AN8469	conserved hypothetical protein	-0.56	0.109598	-1.47427	-0.266667	0.447344	-1.20303	0.0766667	0.841924	1.05458	0.293333	0.446685	1.22547	0.636667	0.0734872	1.55473	0.343333	0.397143	1.26868
AN8468	wd-repeat protein	-0.13	0.564832	-1.09429	0.59	0.0165054	1.50525	0.683333	0.00891515	1.60585	0.72	0.0116344	1.64718	0.813333	0.00294569	1.75727	0.0933333	0.744297	1.06683
AN8467	hexose carrier protein	-1.86333	0.000458442	-3.63847	-1.77667	0.000685586	-3.42634	-0.726667	0.0818599	-1.65481	0.0866667	0.853586	1.06191	1.13667	0.010981	2.19872	1.05	0.0297975	2.07053
AN8466	conserved hypothetical protein	3.28	3.47413e-05	9.71356	3.4	2.86e-05	10.5561	3.38333	4.38517e-05	10.4348	0.12	0.835178	1.08673	0.103333	0.839958	1.07425	-0.0166667	0.98114	-1.01162
AN8465	conserved hypothetical protein	1.11333	0.0290595	2.16345	0.313333	0.522078	1.24258	-0.296667	0.552121	-1.2283	-0.8	0.131901	-1.7411	-1.41	0.0096055	-2.65737	-0.61	0.269902	-1.52626
AN8464	sugar transporter	1.48667	0.000932318	2.80241	0.726667	0.0481507	1.65481	1.80667	0.000343392	3.49833	-0.76	0.0592096	-1.69349	0.32	0.354794	1.24833	1.08	0.0144955	2.11404
AN8462	conserved hypothetical protein	-0.75	0.0135427	-1.68179	-0.483333	0.0871295	-1.39797	-0.08	0.789245	-1.05702	0.266667	0.379467	1.20303	0.67	0.0243185	1.59107	0.403333	0.201942	1.32256
AN8461	allergen Asp F4-like protein	0.533333	0.00438368	1.44727	-0.0966667	0.555608	-1.0693	-0.0866667	0.606507	-1.06191	-0.63	0.00435114	-1.54756	-0.62	0.00197674	-1.53688	0.01	0.965059	1.00696
AN8460	conserved hypothetical protein	0.19	0.288924	1.14076	-0.00666667	0.973589	-1.00463	-0.166667	0.367991	-1.12246	-0.196667	0.319684	-1.14605	-0.356667	0.056924	-1.28046	-0.16	0.453251	-1.11729
AN8459	conserved hypothetical protein	0.15	0.57277	1.10957	-1.35	0.000274509	-2.54912	-1	0.00252185	-2	-1.5	0.000741463	-2.82843	-1.15	0.000943192	-2.21914	0.35	0.248497	1.27456
AN8458	conserved hypothetical protein	-2.78	0.000134512	-6.86852	-3.29	4.21e-05	-9.78112	-3.81667	2.05466e-05	-14.0907	-0.51	0.350813	-1.42405	-1.03667	0.0467263	-2.05148	-0.526667	0.363054	-1.4406
AN8457	pfs domain-containing protein	-0.506667	0.00539556	-1.42076	-0.0866667	0.592816	-1.06191	0.793333	0.000398763	1.73307	0.42	0.0266224	1.33793	1.3	1.29156e-05	2.46229	0.88	0.000517012	1.84038
AN8456	conserved hypothetical protein	0.0666667	0.748232	1.04729	0.04	0.8553	1.02811	-0.223333	0.277383	-1.16743	-0.0266667	0.912224	-1.01866	-0.29	0.148359	-1.22264	-0.263333	0.253703	-1.20025
AN8455	conserved hypothetical protein	-1.53	0.00010268	-2.88786	-1.11333	0.00103152	-2.16345	-1.5	0.000177459	-2.82843	0.416667	0.151765	1.33484	0.03	0.914302	1.02101	-0.386667	0.201942	-1.30737
AN8454	copper amine oxidase	1.42333	0.00836416	2.68204	-0.946667	0.057131	-1.92741	-0.903333	0.0734925	-1.87038	-2.37	0.00133219	-5.16941	-2.32667	0.000462152	-5.01645	0.0433333	0.947813	1.03049
AN8453	pectate lyase	0	1	1	-0.563333	0.0141838	-1.47768	-0.63	0.00916456	-1.54756	-0.563333	0.0248043	-1.47768	-0.63	0.00811622	-1.54756	-0.0666667	0.805074	-1.04729
AN8452	conserved hypothetical protein	-0.823333	0.0178429	-1.76949	-0.416667	0.194778	-1.33484	-0.826667	0.0205799	-1.77358	0.406667	0.243235	1.32562	-0.00333333	0.992009	-1.00231	-0.41	0.265238	-1.32869
AN8451	monooxygenase	-3.38	3.50089e-06	-10.4107	-3.49667	3.24e-06	-11.2876	-4.13333	1.37693e-06	-17.5492	-0.116667	0.788046	-1.08423	-0.753333	0.0519274	-1.68568	-0.636667	0.138781	-1.55473
AN8450	SIR2 family histone deacetylase	-1.26667	7.67269e-06	-2.40605	-1.67667	1.21e-06	-3.19688	-1.38667	6.49749e-06	-2.61474	-0.41	0.0275136	-1.32869	-0.12	0.434027	-1.08673	0.29	0.107507	1.22264
AN8449	nitrate reductase	0.33	0.381605	1.25701	0.273333	0.478518	1.2086	-0.46	0.23814	-1.37554	-0.0566667	0.900626	-1.04006	-0.79	0.0469656	-1.72907	-0.733333	0.0979678	-1.66248
AN8448	conserved hypothetical protein	0.67	0.00754698	1.59107	0.443333	0.05421	1.35974	0.17	0.453972	1.12506	-0.226667	0.349204	-1.17013	-0.5	0.0330008	-1.41421	-0.273333	0.282769	-1.2086
AN8447	conserved hypothetical protein	-0.2	0.362345	-1.1487	-0.636667	0.0104387	-1.55473	-0.346667	0.131699	-1.27162	-0.436667	0.0809259	-1.35347	-0.146667	0.50438	-1.10701	0.29	0.254307	1.22264
AN8446	conserved hypothetical protein	-0.173333	0.625529	-1.12766	0.196667	0.585284	1.14605	0.0366667	0.927787	1.02574	0.37	0.335357	1.29235	0.21	0.547375	1.15669	-0.16	0.719564	-1.11729
AN8445	aminopeptidase Y	0.84	0.00834921	1.79005	0.23	0.419414	1.17283	0.926667	0.00586893	1.90088	-0.61	0.0595821	-1.52626	0.0866667	0.764986	1.06191	0.696667	0.0396992	1.62076
AN8444	conserved hypothetical protein	-0.106667	0.7369	-1.07674	-0.52	0.09801	-1.43396	-0.656667	0.0470588	-1.57644	-0.413333	0.218264	-1.33176	-0.55	0.080366	-1.46409	-0.136667	0.727649	-1.09936
AN8443	conserved hypothetical protein	-0.896667	0.000215459	-1.86176	-0.163333	0.342876	-1.11987	-0.183333	0.297937	-1.1355	0.733333	0.0028512	1.66248	0.713333	0.00128557	1.63959	-0.02	0.931535	-1.01396
AN8442	conserved hypothetical protein	0.956667	0.00150041	1.94082	0.893333	0.00245861	1.85746	2.85333	9.17276e-07	7.22668	-0.0633333	0.822344	-1.04488	1.89667	1.85633e-05	3.72352	1.96	8.30694e-05	3.89062
AN8441	conserved hypothetical protein	-0.15	0.641436	-1.10957	-0.64	0.0535697	-1.55833	-0.696667	0.0422827	-1.62076	-0.49	0.160411	-1.40444	-0.546667	0.0909098	-1.46071	-0.0566667	0.893541	-1.04006
AN8440	conserved hypothetical protein	-2.03	4.4247e-06	-4.08405	-1.24667	0.00018437	-2.37293	-0.723333	0.00994111	-1.65099	0.783333	0.00885713	1.7211	1.45	8.27912e-05	2.73208	0.666667	0.0196772	1.5874
AN8439	conserved hypothetical protein	-1.93333	6.27503e-06	-3.81937	-0.67	0.00982179	-1.59107	-0.213333	0.365586	-1.15936	1.26333	0.000849185	2.4005	1.72	2.49617e-05	3.29436	0.456667	0.0893469	1.37237
AN8438	conserved hypothetical protein	-2.03	2.83756e-06	-4.08405	-1.54333	2.46e-05	-2.91467	-0.09	0.69884	-1.06437	0.486667	0.0532014	1.4012	1.94	7.74622e-06	3.83706	1.45333	0.00020724	2.7384
AN8437	conserved hypothetical protein	-1.88333	1.53168e-05	-3.68926	-1.44	0.000125997	-2.71321	-0.09	0.739398	-1.06437	0.443333	0.115573	1.35974	1.79333	3.5712e-05	3.46615	1.35	0.000654178	2.54912
AN8436	conserved hypothetical protein	-0.126667	0.746431	-1.09177	-0.316667	0.406847	-1.24545	-0.13	0.74878	-1.09429	-0.19	0.660733	-1.14076	-0.00333333	0.993341	-1.00231	0.186667	0.69507	1.13813
AN8435	conserved hypothetical protein	0.706667	0.0392458	1.63203	0.68	0.0472759	1.60214	0.726667	0.00322578	1.65481	-0.113333	0.618173	-1.08172	0.94	0.000573935	1.91853	1.05333	0.000696983	2.07532
AN8434	conserved hypothetical protein	-0.15	0.467903	-1.10957	-0.476667	0.031123	-1.39152	0.88	0.00122511	1.84038	-0.326667	0.151534	-1.25411	1.03	0.000402541	2.04202	1.35667	0.000226501	2.56093
AN8433	conserved hypothetical protein	-1.30667	0.000106591	-2.47369	-1.73667	1.41e-05	-3.33264	0.466667	0.0542406	1.38191	-0.43	0.0919311	-1.34723	1.77333	1.85957e-05	3.41843	2.20333	4.31393e-05	4.60542
AN8432	six-hairpin glycosidase	-0.773333	0.00804277	-1.70921	-1.26	0.000375116	-2.39496	0.96	0.00280216	1.94531	-0.486667	0.0928669	-1.4012	1.73333	5.1295e-05	3.32495	2.22	6.29756e-05	4.65893
AN8431	conserved hypothetical protein	-0.343333	0.047366	-1.26868	-0.786667	0.000466497	-1.72508	-0.71	0.00118371	-1.6358	-0.443333	0.0265662	-1.35974	-0.366667	0.036851	-1.28937	0.0766667	0.716104	1.05458
AN8430	kelch repeat protein	-2.35333	4.1328e-07	-5.11004	-3.58667	4.15e-08	-12.0142	-3.07	1.07091e-07	-8.39773	-1.23333	0.000473847	-2.3511	-0.716667	0.00278108	-1.64338	0.516667	0.030102	1.43065
AN8429	conserved hypothetical protein	-0.716667	0.0806261	-1.64338	-0.0833333	0.849617	-1.05946	0.19	0.655374	1.14076	0.633333	0.151522	1.55114	0.906667	0.0334065	1.87471	0.273333	0.573946	1.2086
AN8428	conserved hypothetical protein	0.0233333	0.936234	1.0163	-0.353333	0.194183	-1.27751	-0.253333	0.36138	-1.19196	-0.376667	0.202992	-1.29834	-0.276667	0.300627	-1.21139	0.1	0.775887	1.07177
AN8427	conserved hypothetical protein	0.12	0.538787	1.08673	-0.0966667	0.629449	-1.0693	-0.14	0.484549	-1.10191	-0.216667	0.306805	-1.16205	-0.26	0.178542	-1.19748	-0.0433333	0.864876	-1.03049
AN8426	conserved hypothetical protein	-0.323333	0.337066	-1.25122	-0.32	0.347053	-1.24833	0.276667	0.428378	1.21139	0.00333333	0.993407	1.00231	0.6	0.0833202	1.51572	0.596667	0.128349	1.51222
AN8425	glucuronyl hydrolase	0.506667	0.0107282	1.42076	0.733333	0.00120102	1.66248	-1.84	0.00107646	-3.5801	-0.873333	0.0705043	-1.83189	-1.09	0.0187906	-2.12874	-0.256667	0.20837	-1.19472
AN8424	conserved hypothetical protein	0.4	0.272748	1.31951	0.933333	0.0197854	1.90968	1.46	0.0018937	2.75108	0.533333	0.185978	1.44727	1.06	0.0106696	2.08493	0.526667	0.211796	1.4406
AN8423	pantothenate transporter liz1	0.226667	0.262079	1.17013	-0.363333	0.082615	-1.28639	-0.276667	0.188042	-1.21139	-0.59	0.0187889	-1.50525	-0.503333	0.0225767	-1.41748	0.0866667	0.739234	1.06191
AN8422	conserved hypothetical protein	-2.06333	6.92484e-06	-4.17951	-3.01	5.69e-07	-8.05564	-2.27	5.69454e-06	-4.82323	-0.946667	0.00512557	-1.92741	-0.206667	0.400912	-1.15402	0.74	0.0172948	1.67018
AN8421	glycosyl hydrolase family 76 protein	-0.756667	0.0185112	-1.68958	-0.67	0.0335618	-1.59107	-0.976667	0.00575975	-1.96791	0.0866667	0.800456	1.06191	-0.22	0.453283	-1.16473	-0.306667	0.374177	-1.23685
AN8420	conserved hypothetical protein	0.21	0.492942	1.15669	-0.173333	0.580983	-1.12766	-0.51	0.110305	-1.42405	-0.383333	0.249359	-1.30435	-0.72	0.0279586	-1.64718	-0.336667	0.342199	-1.26284
AN8419	conserved hypothetical protein	1.09333	0.175741	2.13366	-0.0433333	0.962003	-1.03049	0.253333	0.771065	1.19196	-1.13667	0.198273	-2.19872	-0.84	0.292664	-1.79005	0.296667	0.77732	1.2283
AN8418	dihydropyrimidinase	-0.406667	0.131525	-1.32562	-0.536667	0.0552065	-1.45062	-0.55	0.0551154	-1.46409	-0.13	0.673122	-1.09429	-0.143333	0.591664	-1.10445	-0.0133333	0.972771	-1.00928
AN8417	N-carbamyl-D-amino acid amidohydrolase	0.73	0.00162671	1.65864	0.423333	0.0335978	1.34102	0.31	0.112711	1.23971	-0.306667	0.138149	-1.23685	-0.42	0.0343567	-1.33793	-0.113333	0.622876	-1.08172
AN8416	conserved hypothetical protein	-0.87	0.00193976	-1.82766	-1.38	8.38e-05	-2.60268	-1.09	0.000583563	-2.12874	-0.51	0.0543073	-1.42405	-0.22	0.330627	-1.16473	0.29	0.272499	1.22264
AN8414	C6 zinc finger domain-containing protein	1.21	0.0230341	2.31338	-0.256667	0.615856	-1.19472	-0.193333	0.715745	-1.1434	-1.46667	0.0171131	-2.76383	-1.40333	0.0117318	-2.64512	0.0633333	0.924387	1.04488
AN8413	conserved hypothetical protein	0.84	0.0855275	1.79005	0.35	0.47167	1.27456	0.146667	0.777495	1.10701	-0.49	0.351639	-1.40444	-0.693333	0.148216	-1.61702	-0.203333	0.739779	-1.15136
AN8412	polyketide synthase	-0.583333	0.00799123	-1.49831	-1.40333	2.14e-05	-2.64512	-1.46333	2.30114e-05	-2.75745	-0.82	0.00302535	-1.76541	-0.88	0.000732572	-1.84038	-0.06	0.812959	-1.04247
AN8411	conserved hypothetical protein	-0.723333	0.0191245	-1.65099	-1.44	0.000299388	-2.71321	-1.07667	0.00257448	-2.10916	-0.716667	0.0338102	-1.64338	-0.353333	0.21125	-1.27751	0.363333	0.2685	1.28639
AN8410	FAD binding domain-containing protein	0.32	0.0711752	1.24833	0.343333	0.0564243	1.26868	0.213333	0.229125	1.15936	0.0233333	0.910787	1.0163	-0.106667	0.53488	-1.07674	-0.13	0.531923	-1.09429
AN8409	conserved hypothetical protein	0.69	0.00399933	1.61328	0.123333	0.555149	1.08925	-0.146667	0.486363	-1.10701	-0.566667	0.0223157	-1.4811	-0.836667	0.00139005	-1.78592	-0.27	0.249559	-1.20581
AN8408	conserved hypothetical protein	-0.34	0.260402	-1.26576	-1.13	0.00235232	-2.18859	-0.94	0.00832983	-1.91853	-0.79	0.029735	-1.72907	-0.6	0.0572239	-1.51572	0.19	0.611395	1.14076
AN8407	conserved hypothetical protein	-0.35	0.194284	-1.27456	-1.05667	0.00169506	-2.08012	-0.0133333	0.966887	-1.00928	-0.706667	0.028737	-1.63203	0.336667	0.20936	1.26284	1.04333	0.0044306	2.06098
AN8406	alcohol dehydrogenase	-1.33667	0.000567119	-2.52567	-2.43667	7.71e-06	-5.41389	-1.52667	0.000318843	-2.88119	-1.1	0.00551121	-2.14355	-0.19	0.514601	-1.14076	0.91	0.0139929	1.87905
AN8405	FAD binding domain-containing protein	0.413333	0.500572	1.33176	-0.586667	0.339433	-1.50177	-0.9	0.15578	-1.86607	-1	0.139151	-2	-1.31333	0.0414585	-2.48515	-0.313333	0.683378	-1.24258
AN8404	phosphatidylethanolamine-binding protein	0.663333	0.0227111	1.58374	0.12	0.670596	1.08673	0.53	0.0654431	1.44393	-0.543333	0.077066	-1.45734	-0.133333	0.622877	-1.09682	0.41	0.18826	1.32869
AN8403	3-oxoacyl-(acyl-carrier-protein) reductase	-0.556667	0.0196509	-1.47087	-1.05667	0.000429737	-2.08012	-0.226667	0.315995	-1.17013	-0.5	0.050576	-1.41421	0.33	0.136029	1.25701	0.83	0.00513955	1.77769
AN8402	conserved hypothetical protein	-1.32667	6.60119e-05	-2.50822	-1.50333	2.79e-05	-2.83497	-1.43333	5.82958e-05	-2.7007	-0.176667	0.461891	-1.13027	-0.106667	0.62108	-1.07674	0.07	0.802513	1.04972
AN8401	beta-xylosidase	0.73	0.011261	1.65864	0.0766667	0.78093	1.05458	-0.66	0.021899	-1.58008	-0.653333	0.0333481	-1.5728	-1.39	0.000244237	-2.62079	-0.736667	0.0212776	-1.66632
AN8400	MFS sugar transporter	-1.40333	0.000646194	-2.64512	-1.03667	0.00480194	-2.05148	-0.763333	0.0270737	-1.69741	0.366667	0.284711	1.28937	0.64	0.050581	1.55833	0.273333	0.461547	1.2086
AN8399	cation-transporting ATPase fungi	-1.03667	0.012879	-2.05148	-3.45	3.87e-06	-10.9283	-4.22667	1.28744e-06	-18.7221	-2.41333	0.000454023	-5.32704	-3.19	1.09709e-05	-9.12611	-0.776667	0.07864	-1.71317
AN8398	conserved hypothetical protein	0.456667	0.228264	1.37237	0.456667	0.232343	1.37237	0.3	0.444223	1.23114	8.88178e-16	1	1	-0.156667	0.68515	-1.11471	-0.156667	0.747667	-1.11471
AN8397	conserved hypothetical protein	0.33	0.151494	1.25701	-0.173333	0.456333	-1.12766	0.19	0.421335	1.14076	-0.503333	0.0569855	-1.41748	-0.14	0.540397	-1.10191	0.363333	0.169649	1.28639
AN8396	pyruvate decarboxylase	-0.393333	0.260255	-1.31342	-0.576667	0.108289	-1.4914	1.12333	0.00697109	2.1785	-0.183333	0.648587	-1.1355	1.51667	0.00101206	2.86129	1.7	0.00118166	3.24901
AN8395	conserved hypothetical protein	-0.0166667	0.963677	-1.01162	-0.88	0.0191762	-1.84038	-0.76	0.0414511	-1.69349	-0.863333	0.0342666	-1.81924	-0.743333	0.0404615	-1.67404	0.12	0.787827	1.08673
AN8394	conserved hypothetical protein	1.07	0.0495303	2.09943	1.16333	0.0363452	2.23974	2.31	0.000957096	4.95883	0.0933333	0.881561	1.06683	1.24	0.0273209	2.36199	1.14667	0.0633529	2.21402
AN8393	conserved hypothetical protein	0.0466667	0.817864	1.03288	-0.433333	0.0357794	-1.35035	-0.613333	0.00741615	-1.52979	-0.48	0.0362191	-1.39474	-0.66	0.00435311	-1.58008	-0.18	0.430337	-1.13288
AN8392	melibiase subfamily	-3.35333	2.80966e-07	-10.2201	-4.22	9.45e-08	-18.6357	-1.49	0.000179069	-2.80889	-0.866667	0.0103168	-1.82344	1.86333	3.58041e-05	3.63847	2.73	3.09254e-05	6.63456
AN8391	conserved hypothetical protein	0.37	0.3354	1.29235	0.00666667	0.987755	1.00463	-0.216667	0.593914	-1.16205	-0.363333	0.395136	-1.28639	-0.586667	0.131255	-1.50177	-0.223333	0.642269	-1.16743
AN8390	plasma membrane ammonium transporter	-2.32667	5.56511e-06	-5.01645	-1.8	4.2e-05	-3.4822	-0.77	0.013302	-1.70527	0.526667	0.0863591	1.4406	1.55667	0.000160761	2.94173	1.03	0.00498586	2.04202
AN8389	histidine acid phosphatase	-0.193333	0.279255	-1.1434	-0.34	0.0682033	-1.26576	-0.8	0.00091965	-1.7411	-0.146667	0.465221	-1.10701	-0.606667	0.00456612	-1.52274	-0.46	0.0348427	-1.37554
AN8388	conserved hypothetical protein	0.37	0.0798076	1.29235	0.366667	0.0837509	1.28937	-0.18	0.395745	-1.13288	-0.00333333	0.990444	-1.00231	-0.55	0.0157869	-1.46409	-0.546667	0.0297493	-1.46071
AN8387	conserved hypothetical protein	0.0233333	0.937086	1.0163	-0.59	0.0434201	-1.50525	-0.723333	0.0197579	-1.65099	-0.613333	0.0553126	-1.52979	-0.746667	0.0149728	-1.67791	-0.133333	0.703688	-1.09682
AN8386	sugar O-acetyltransferase	-1.09333	0.000440577	-2.13366	-1.68333	2.04e-05	-3.21169	-0.483333	0.0513987	-1.39797	-0.59	0.032109	-1.50525	0.61	0.016656	1.52626	1.2	0.000774427	2.2974
AN8385	conserved hypothetical protein	0.486667	0.170159	1.4012	-0.226667	0.531908	-1.17013	-0.4	0.271278	-1.31951	-0.713333	0.0763637	-1.63959	-0.886667	0.0213974	-1.8489	-0.173333	0.698688	-1.12766
AN8384	conserved hypothetical protein	-1.66667	1.28412e-06	-3.1748	-1.89667	6.51e-07	-3.72352	-2.12	4.2817e-07	-4.34694	-0.23	0.19113	-1.17283	-0.453333	0.0119186	-1.3692	-0.223333	0.225963	-1.16743
AN8383	polyketide synthase	0.136667	0.508964	1.09936	-0.886667	0.000900451	-1.8489	-0.733333	0.00369873	-1.66248	-1.02333	0.00132664	-2.03261	-0.87	0.00116167	-1.82766	0.153333	0.537262	1.11214
AN8382	conserved hypothetical protein	0.433333	0.0694901	1.35035	-0.526667	0.0333182	-1.4406	-0.366667	0.12925	-1.28937	-0.96	0.00337938	-1.94531	-0.8	0.00400033	-1.7411	0.16	0.57053	1.11729
AN8381	conserved hypothetical protein	0.54	0.0229981	1.45397	0.396667	0.0813038	1.31646	0.213333	0.347212	1.15936	-0.143333	0.565203	-1.10445	-0.326667	0.140897	-1.25411	-0.183333	0.486396	-1.1355
AN8379	conserved hypothetical protein	-0.913333	0.000643743	-1.88339	-0.95	0.000522676	-1.93187	-0.95	0.000672429	-1.93187	-0.0366667	0.880717	-1.02574	-0.0366667	0.863452	-1.02574	0	1	1
AN8378	FAD binding domain-containing protein	0.8	0.113444	1.7411	-0.186667	0.722685	-1.13813	-1.32667	0.0182901	-2.50822	-0.986667	0.0813072	-1.9816	-2.12667	0.00111055	-4.36707	-1.14	0.0546969	-2.20381
AN8377	conserved hypothetical protein	2.26667	6.85946e-06	4.8121	3.65	2.91e-07	12.5533	4.54	7.01484e-08	23.2636	1.38333	0.00120593	2.6087	2.27333	1.23199e-05	4.83439	0.89	0.0110147	1.85318
AN8376	conserved hypothetical protein	1.99	0.000221156	3.97237	0.946667	0.0222292	1.92741	1.51667	0.00190237	2.86129	-1.04333	0.0242402	-2.06098	-0.473333	0.212108	-1.38831	0.57	0.194359	1.48452
AN8375	conserved hypothetical protein	0.15	0.687612	1.10957	-0.723333	0.0569732	-1.65099	0.05	0.904099	1.03526	-0.873333	0.041141	-1.83189	-0.1	0.790702	-1.07177	0.773333	0.0710586	1.70921
AN8374	conserved hypothetical protein	-1.83	0.000333141	-3.55537	-3.82333	1.72e-06	-14.1559	-4.43	8.78223e-07	-21.5557	-1.99333	0.000955663	-3.98156	-2.6	4.00671e-05	-6.06287	-0.606667	0.158032	-1.52274
AN8373	conserved hypothetical protein	0.21	0.540469	1.15669	0.0833333	0.820509	1.05946	-2.12333	9.29274e-05	-4.35699	-0.126667	0.749952	-1.09177	-2.33333	4.57169e-05	-5.03968	-2.20667	0.000238159	-4.61608
AN8372	conserved hypothetical protein	-0.0833333	0.603879	-1.05946	-0.06	0.719584	-1.04247	-0.466667	0.0109888	-1.38191	0.0233333	0.902258	1.0163	-0.383333	0.0252658	-1.30435	-0.406667	0.0345945	-1.32562
AN8371	conserved hypothetical protein	0.01	0.978064	1.00696	0.386667	0.253464	1.30737	0.0666667	0.859465	1.04729	0.376667	0.3081	1.29834	0.0566667	0.872607	1.04006	-0.32	0.419326	-1.24833
AN8370	FAD binding domain-containing protein	-0.96	0.00108962	-1.94531	-0.603333	0.0174505	-1.51922	0.506667	0.0428826	1.42076	0.356667	0.161483	1.28046	1.46667	7.89053e-05	2.76383	1.11	0.00125423	2.15846
AN8369	glycosyl transferase	-2.66667	2.71832e-05	-6.3496	-1.54	0.00147865	-2.90795	-1.30667	0.00492735	-2.47369	1.12667	0.0181026	2.18354	1.36	0.00350708	2.56685	0.233333	0.623365	1.17555
AN8368	conserved hypothetical protein	-1.96	3.96765e-05	-3.89062	-2.01667	3.45e-05	-4.04648	-1.73667	0.000146195	-3.33264	-0.0566667	0.873033	-1.04006	0.223333	0.448703	1.16743	0.28	0.422138	1.21419
AN8367	cell surface protein	-1.6	0.000108709	-3.03143	-1.71667	6.99e-05	-3.28676	-2.74667	3.25058e-06	-6.71165	-0.116667	0.717293	-1.08423	-1.14667	0.00135246	-2.21402	-1.03	0.00562286	-2.04202
AN8366	monocarboxylate permease	1.5	0.00146695	2.82843	1.32	0.00347412	2.49666	0.0966667	0.816373	1.0693	-0.18	0.679061	-1.13288	-1.40333	0.00259963	-2.64512	-1.22333	0.0114279	-2.33486
AN8365	siderophore iron transporter mirB	0.23	0.639592	1.17283	1.9	0.00165795	3.73213	1.33333	0.0151537	2.51984	1.67	0.00838522	3.18215	1.10333	0.0323068	2.14851	-0.566667	0.31202	-1.4811
AN8364	conserved hypothetical protein	0.296667	0.474013	1.2283	-0.47	0.257538	-1.38511	-0.143333	0.747362	-1.10445	-0.766667	0.0988837	-1.70133	-0.44	0.282372	-1.3566	0.326667	0.509827	1.25411
AN8363	extracellular phytase	-1.88	1.64295e-05	-3.68075	-2.64333	1.58e-06	-6.24774	-2.75667	1.65993e-06	-6.75833	-0.763333	0.0161323	-1.69741	-0.876667	0.00399859	-1.83613	-0.113333	0.727015	-1.08172
AN8362	conserved hypothetical protein	1.42	0.000414926	2.67586	-0.523333	0.0869145	-1.43727	-0.873333	0.0110828	-1.83189	-1.94333	0.000410545	-3.84593	-2.29333	2.09111e-05	-4.90187	-0.35	0.310109	-1.27456
AN8361	conserved hypothetical protein	0.283333	0.216119	1.217	0.336667	0.147694	1.26284	-0.106667	0.6626	-1.07674	0.0533333	0.844632	1.03766	-0.39	0.0951357	-1.31039	-0.443333	0.0983328	-1.35974
AN8360	conserved hypothetical protein	0.89	0.000209066	1.85318	-1.27333	1.62e-05	-2.41719	-3.21	3.11653e-08	-9.25351	-2.16333	1.25802e-05	-4.47949	-4.1	6.68515e-08	-17.1484	-1.93667	3.02833e-05	-3.8282
AN8359	flavin containing amine oxidase	0.13	0.739313	1.09429	-0.496667	0.191471	-1.41095	-0.0933333	0.822593	-1.06683	-0.626667	0.134024	-1.54399	-0.223333	0.552499	-1.16743	0.403333	0.358244	1.32256
AN8358	cytochrome P450	-0.233333	0.416173	-1.17555	-0.956667	0.00465173	-1.94082	-0.786667	0.0158305	-1.72508	-0.723333	0.0340395	-1.65099	-0.553333	0.0629883	-1.46747	0.17	0.633959	1.12506
AN8357	C2H2 type zinc finger domain-containing protein	0.406667	0.40022	1.32562	-0.296667	0.551058	-1.2283	-0.143333	0.786209	-1.10445	-0.703333	0.18674	-1.62826	-0.55	0.252217	-1.46409	0.153333	0.808419	1.11214
AN8356	alcohol dehydrogenase	4.38	1.39534e-06	20.8215	0.203333	0.646473	1.15136	-0.02	0.968978	-1.01396	-4.17667	4.83716e-05	-18.0843	-4.4	3.2897e-06	-21.1121	-0.223333	0.677643	-1.16743
AN8355	conserved hypothetical protein	1.46	2.86387e-05	2.75108	0.74	0.00350617	1.67018	0.256667	0.239344	1.19472	-0.72	0.00899031	-1.64718	-1.20333	0.000172156	-2.30271	-0.483333	0.0551404	-1.39797
AN8354	isoflavone reductase	-0.453333	0.0853136	-1.3692	0.486667	0.068541	1.4012	0.106667	0.699151	1.07674	0.94	0.00646145	1.91853	0.56	0.0397436	1.47427	-0.38	0.200228	-1.30134
AN8353	conserved hypothetical protein	1.92	0.00299927	3.78423	0.0466667	0.940386	1.03288	0.24	0.676911	1.18099	-1.87333	0.00827902	-3.66378	-1.68	0.00722171	-3.20428	0.193333	0.783105	1.1434
AN8352	conserved hypothetical protein	-0.0266667	0.939674	-1.01866	0.29	0.3868	1.22264	1.56	0.000638608	2.94854	0.316667	0.387768	1.24545	1.58667	0.00052782	3.00355	1.27	0.00471537	2.41162
AN8349	salicylate hydroxylase	-0.646667	0.0147004	-1.56555	-0.37	0.130735	-1.29235	0.176667	0.478596	1.13027	0.276667	0.294283	1.21139	0.823333	0.00423813	1.76949	0.546667	0.0561266	1.46071
AN8348	conserved hypothetical protein	0.256667	0.498525	1.19472	-1.05333	0.0124289	-2.07532	-0.36	0.353794	-1.28343	-1.31	0.0082392	-2.47942	-0.616667	0.107198	-1.53333	0.693333	0.113692	1.61702
AN8347	hexose transporter	1.58	8.25461e-05	2.9897	1.56667	9.65e-05	2.9622	3.49667	4.2817e-07	11.2876	-0.0133333	0.967573	-1.00928	1.91667	3.13045e-05	3.7755	1.93	0.000140512	3.81055
AN8346	Sulfide:quinone oxidoreductase	0.416667	0.0537375	1.33484	-1.71	8.49e-06	-3.27161	-2.42667	9.86235e-07	-5.3765	-2.12667	4.59307e-05	-4.36707	-2.84333	8.31313e-07	-7.17676	-0.716667	0.0083807	-1.64338
AN8345	conserved hypothetical protein	0.153333	0.373861	1.11214	-0.476667	0.0134222	-1.39152	-0.78	0.000853265	-1.71713	-0.63	0.00655505	-1.54756	-0.933333	0.000244245	-1.90968	-0.303333	0.131009	-1.23399
AN8344	opaque-specific ABC transporter CDR3	0.42	0.131759	1.33793	-0.37	0.184876	-1.29235	-0.623333	0.0383184	-1.54043	-0.79	0.0201015	-1.72907	-1.04333	0.00236984	-2.06098	-0.253333	0.437808	-1.19196
AN8343	FKBP-type peptidyl-prolyl cis-trans isomerase	-0.813333	0.00175502	-1.75727	-1.04	0.000353814	-2.05623	-0.256667	0.235888	-1.19472	-0.226667	0.326148	-1.17013	0.556667	0.0165208	1.47087	0.783333	0.00551174	1.7211
AN8342	conserved hypothetical protein	-0.153333	0.674007	-1.11214	-0.693333	0.0619929	-1.61702	-0.733333	0.0551387	-1.66248	-0.54	0.169285	-1.45397	-0.58	0.108869	-1.49485	-0.04	0.934138	-1.02811
AN8341	arylsulfatase	-1.09667	0.000396958	-2.1386	-1.08	0.000474905	-2.11404	-1.36667	0.000124741	-2.57874	0.0166667	0.951812	1.01162	-0.27	0.233539	-1.20581	-0.286667	0.277417	-1.21982
AN8340	conserved hypothetical protein	0.493333	0.0184098	1.40769	0.00333333	0.987755	1.00231	-0.446667	0.0336386	-1.36289	-0.49	0.0324699	-1.40444	-0.94	0.000459187	-1.91853	-0.45	0.0497973	-1.36604
AN8339	conserved hypothetical protein	0.0233333	0.898227	1.0163	0.313333	0.0798388	1.24258	-0.0833333	0.651525	-1.05946	0.29	0.131901	1.22264	-0.106667	0.537723	-1.07674	-0.396667	0.0544088	-1.31646
AN8338	conserved hypothetical protein	1.22	0.00107137	2.32947	0.73	0.0218358	1.65864	1	0.00479857	2	-0.49	0.131839	-1.40444	-0.22	0.449729	-1.16473	0.27	0.434141	1.20581
AN8337	zinc-regulated transporter 1	-2.88667	1.899e-06	-7.3956	-3.66333	4.7e-07	-12.6699	-3.69	5.91965e-07	-12.9063	-0.776667	0.0274419	-1.71317	-0.803333	0.013798	-1.74513	-0.0266667	0.947768	-1.01866
AN8336	alcohol dehydrogenase zinc-binding domain-containing protein	-0.333333	0.192057	-1.25992	-0.333333	0.195165	-1.25992	-0.866667	0.0049532	-1.82344	8.88178e-16	1	1	-0.533333	0.0466713	-1.44727	-0.533333	0.0756387	-1.44727
AN8335	conserved hypothetical protein	0.16	0.665262	1.11729	0.186667	0.619361	1.13813	0.446667	0.232514	1.36289	0.0266667	0.951563	1.01866	0.286667	0.426123	1.21982	0.26	0.556299	1.19748
AN8334	conserved hypothetical protein	0.146667	0.681657	1.10701	-0.486667	0.167795	-1.4012	0.416667	0.245479	1.33484	-0.633333	0.106016	-1.55114	0.27	0.435355	1.20581	0.903333	0.0332108	1.87038
AN8333	PhiA protein	-0.63	0.212205	-1.54756	-1.42667	0.0117601	-2.68825	-2.19333	0.00109231	-4.57361	-0.796667	0.15329	-1.73708	-1.56333	0.00744527	-2.95536	-0.766667	0.188269	-1.70133
AN8332	conserved hypothetical protein	0.606667	0.104412	1.52274	0.45	0.2245	1.36604	0.396667	0.294658	1.31646	-0.156667	0.714025	-1.11471	-0.21	0.56731	-1.15669	-0.0533333	0.913913	-1.03766
AN8331	conserved hypothetical protein	-0.0233333	0.927707	-1.0163	-0.283333	0.236455	-1.217	-0.813333	0.0178322	-1.75727	-0.26	0.319118	-1.19748	-0.796667	0.0173874	-1.73708	-0.466667	0.183535	-1.38191
AN8330	conserved hypothetical protein	-0.73	0.0157456	-1.65864	-0.776667	0.0118613	-1.71317	-1.81667	6.30158e-05	-3.52266	-0.0466667	0.887569	-1.03288	-1.08667	0.00180203	-2.12383	-1.04	0.00514272	-2.05623
AN8329	aryl-alcohol dehydrogenase	-0.5	0.28856	-1.41421	-1.01	0.0435255	-2.01391	0.0733333	0.891355	1.05214	-0.51	0.326573	-1.42405	0.573333	0.22332	1.48796	1.08333	0.0544972	2.11893
AN8328	conserved hypothetical protein	0.48	0.0218506	1.39474	0.49	0.0204714	1.40444	-0.863333	0.000920079	-1.81924	0.01	0.966921	1.00696	-1.34333	4.31032e-05	-2.53737	-1.35333	0.000169753	-2.55502
AN8327	endo-polygalacturonase	-0.756667	0.00926308	-1.68958	-1.55667	8.4e-05	-2.94173	-1.15667	0.000875085	-2.22942	-0.8	0.0140235	-1.7411	-0.4	0.124269	-1.31951	0.4	0.179139	1.31951
AN8326	conserved hypothetical protein	-2.07333	0.000648499	-4.20858	-3.39333	1.95e-05	-10.5074	-3.24	4.05397e-05	-9.44794	-1.32	0.0202167	-2.49666	-1.16667	0.0207779	-2.24492	0.153333	0.798703	1.11214
AN8325	conserved hypothetical protein	0.826667	0.00332564	1.77358	0.0233333	0.930889	1.0163	0.26	0.285057	1.19748	-0.803333	0.00898958	-1.74513	-0.566667	0.0262701	-1.4811	0.236667	0.393761	1.17827
AN8323	conserved hypothetical protein	0.366667	0.060522	1.28937	0.513333	0.0141762	1.42734	0.213333	0.271192	1.15936	0.146667	0.486923	1.10701	-0.153333	0.412077	-1.11214	-0.3	0.168658	-1.23114
AN8322	kinesin light chain 3 paste	-0.2	0.488942	-1.1487	0.22	0.451898	1.16473	0.67	0.0333362	1.59107	0.42	0.184173	1.33793	0.87	0.0084019	1.82766	0.45	0.175626	1.36604
AN8321	conserved hypothetical protein	1.23	0.083218	2.34567	0.55	0.434288	1.46409	1.10667	0.126147	2.15348	-0.68	0.374184	-1.60214	-0.123333	0.865199	-1.08925	0.556667	0.502663	1.47087
AN8320	conserved hypothetical protein	0.776667	0.177628	1.71317	-0.463333	0.426715	-1.37872	0.0666667	0.920262	1.04729	-1.24	0.0607378	-2.36199	-0.71	0.214263	-1.6358	0.53	0.434077	1.44393
AN8319	conserved hypothetical protein	0.38	0.352243	1.30134	-0.306667	0.462336	-1.23685	-0.91	0.0409988	-1.87905	-0.686667	0.131824	-1.60956	-1.29	0.00681658	-2.44528	-0.603333	0.201558	-1.51922
AN8318	MFS transporter	1.06	0.000114663	2.08493	0.226667	0.224232	1.17013	-0.513333	0.0148971	-1.42734	-0.833333	0.00224014	-1.7818	-1.57333	1.08774e-05	-2.97592	-0.74	0.00370455	-1.67018
AN8317	D-lactate dehydrogenase	0.436667	0.124532	1.35347	-0.583333	0.0487509	-1.49831	-0.89	0.00744154	-1.85318	-1.02	0.00662011	-2.02792	-1.32667	0.000582309	-2.50822	-0.306667	0.349405	-1.23685
AN8316	conserved hypothetical protein	1.36333	0.00418857	2.57279	0.343333	0.402343	1.26868	-0.0733333	0.87175	-1.05214	-1.02	0.0340195	-2.02792	-1.43667	0.00344486	-2.70695	-0.416667	0.378945	-1.33484
AN8315	conserved hypothetical protein	3.30667	3.83869e-05	9.89477	0.64	0.202265	1.55833	-0.603333	0.239267	-1.51922	-2.66667	0.000963774	-6.3496	-3.91	1.85633e-05	-15.0324	-1.24333	0.0386346	-2.36745
AN8314	conserved hypothetical protein	-0.0766667	0.863064	-1.05458	-3.74	5.15e-06	-13.3614	-4.64333	1.56818e-06	-24.9909	-3.66333	0.000116483	-12.6699	-4.56667	2.64716e-06	-23.6976	-0.903333	0.071009	-1.87038
AN8313	conserved hypothetical protein	0.386667	0.0242177	1.30737	0.103333	0.527444	1.07425	0.0266667	0.882254	1.01866	-0.283333	0.112951	-1.217	-0.36	0.0342007	-1.28343	-0.0766667	0.704853	-1.05458
AN8312	metalloproteinase	0.12	0.684467	1.08673	-0.416667	0.153408	-1.33484	-0.476667	0.113969	-1.39152	-0.536667	0.0974789	-1.45062	-0.596667	0.0481751	-1.51222	-0.06	0.874552	-1.04247
AN8311	conserved hypothetical protein	0.61	0.0100223	1.52626	0.84	0.00152976	1.79005	0.306667	0.161323	1.23685	0.23	0.320022	1.17283	-0.303333	0.151239	-1.23399	-0.533333	0.0366319	-1.44727
AN8310	conserved hypothetical protein	0.466667	0.145702	1.38191	0.636667	0.0562483	1.55473	0.63	0.0637359	1.54756	0.17	0.642335	1.12506	0.163333	0.609026	1.11987	-0.00666667	0.988451	-1.00463
AN8309	conserved hypothetical protein	0.473333	0.128985	1.38831	0.75	0.0247594	1.68179	1.40333	0.000807243	2.64512	0.276667	0.420955	1.21139	0.93	0.00862376	1.90528	0.653333	0.072611	1.5728
AN8308	conserved hypothetical protein	0.47	0.210914	1.38511	0.166667	0.670932	1.12246	-0.823333	0.0430836	-1.76949	-0.303333	0.470517	-1.23399	-1.29333	0.00408912	-2.45094	-0.99	0.0308375	-1.98618
AN8307	conserved hypothetical protein	-1.16	0.000759841	-2.23457	-0.933333	0.00330893	-1.90968	-0.336667	0.217688	-1.26284	0.226667	0.443258	1.17013	0.823333	0.00724326	1.76949	0.596667	0.0576916	1.51222
AN8306	conserved hypothetical protein	-0.106667	0.729822	-1.07674	-0.9	0.00833853	-1.86607	-0.67	0.0392691	-1.59107	-0.793333	0.0274599	-1.73307	-0.563333	0.0681779	-1.47768	0.23	0.523525	1.17283
AN8303	conserved hypothetical protein	-0.616667	0.0635592	-1.53333	-0.67	0.047757	-1.59107	0.626667	0.0668947	1.54399	-0.0533333	0.889871	-1.03766	1.24333	0.00203278	2.36745	1.29667	0.0035193	2.45661
AN8301	conserved hypothetical protein	0.183333	0.451577	1.1355	-0.00666667	0.981419	-1.00463	-0.296667	0.237219	-1.2283	-0.19	0.485963	-1.14076	-0.48	0.0581459	-1.39474	-0.29	0.305265	-1.22264
AN8300	conserved hypothetical protein	0.306667	0.532122	1.23685	0.79	0.111829	1.72907	0.55	0.270898	1.46409	0.483333	0.367125	1.39797	0.243333	0.61741	1.18372	-0.24	0.695918	-1.18099
AN8299	short-chain alcohol dehydrogenase	0.103333	0.749299	1.07425	-0.0333333	0.924273	-1.02337	-0.00666667	0.986076	-1.00463	-0.136667	0.705508	-1.09936	-0.11	0.730924	-1.07923	0.0266667	0.951521	1.01866
AN8298	conserved hypothetical protein	-0.396667	0.281149	-1.31646	-1.53667	0.00116478	-2.90123	-0.456667	0.231053	-1.37237	-1.14	0.0145231	-2.20381	-0.06	0.877185	-1.04247	1.08	0.0191481	2.11404
AN8293	conserved hypothetical protein	2.17	6.44606e-07	4.50023	1.52333	1.1e-05	2.87454	0.843333	0.00100615	1.79419	-0.646667	0.00941921	-1.56555	-1.32667	4.37401e-05	-2.50822	-0.68	0.00727578	-1.60214
AN8292	conserved hypothetical protein	-0.19	0.258146	-1.14076	-0.333333	0.0584687	-1.25992	-0.366667	0.044494	-1.28937	-0.143333	0.446735	-1.10445	-0.176667	0.290916	-1.13027	-0.0333333	0.88115	-1.02337
AN8291	AP-3 complex subunit delta	-0.816667	0.000124382	-1.76133	-0.28	0.0623819	-1.21419	-0.0866667	0.565844	-1.06191	0.536667	0.00586006	1.45062	0.73	0.000370041	1.65864	0.193333	0.245555	1.1434
AN8290	conserved hypothetical protein	-0.933333	0.000574049	-1.90968	-0.48	0.0289953	-1.39474	-0.146667	0.489057	-1.10701	0.453333	0.0554522	1.3692	0.786667	0.00210294	1.72508	0.333333	0.158776	1.25992
AN8289	conserved hypothetical protein	0.386667	0.0957392	1.30737	-0.33	0.153014	-1.25701	-0.726667	0.0071151	-1.65481	-0.716667	0.0131683	-1.64338	-1.11333	0.00046133	-2.16345	-0.396667	0.133123	-1.31646
AN8288	SacI domain and endonuclease/exonuclease/phosphatase	-0.196667	0.155685	-1.14605	-0.133333	0.336818	-1.09682	0.313333	0.0371171	1.24258	0.0633333	0.691687	1.04488	0.51	0.00268507	1.42405	0.446667	0.011478	1.36289
AN8287	diacylglycerol O-acyltransferase	3.61667	1.0018e-06	12.2666	3.00667	4.74e-06	8.03705	2.17667	7.36621e-05	4.52108	0.986667	0.000736085	1.9816	1.14333	5.76415e-05	2.20891	-0.83	0.0410289	-1.77769
AN8286	kinesin family protein	-0.17	0.200295	-1.12506	-0.0433333	0.759425	-1.03049	0.61	0.000746914	1.52626	0.126667	0.388293	1.09177	0.78	0.000136464	1.71713	0.653333	0.00108257	1.5728
AN8285	serine/threonine protein kinase	0.193333	0.315113	1.1434	0.0533333	0.798115	1.03766	-0.4	0.0539375	-1.31951	-0.14	0.518898	-1.10191	-0.593333	0.00778874	-1.50873	-0.453333	0.049595	-1.3692
AN8283	14-alpha sterol demethylase Cyp51B	1.1	0.00292129	2.14355	0.766667	0.0219991	1.70133	0.233333	0.462903	1.17555	-0.333333	0.324406	-1.25992	-0.866667	0.0122356	-1.82344	-0.533333	0.135101	-1.44727
AN8282	conserved hypothetical protein	1.14667	5.28412e-05	2.21402	0.956667	0.000215931	1.94082	1.08667	0.000119502	2.12383	-0.19	0.337439	-1.14076	-0.06	0.746704	-1.04247	0.13	0.552846	1.09429
AN8281	conserved hypothetical protein	0.75	0.0028417	1.68179	0.0933333	0.669095	1.06683	-0.226667	0.292345	-1.17013	-0.656667	0.0132801	-1.57644	-0.976667	0.00062223	-1.96791	-0.32	0.184405	-1.24833
AN8280	faaB, AMP-binding enzyme, putative long-chain-fatty-acid-CoA ligase	2.97667	1.37159e-07	7.87165	1.58333	1.43e-05	2.99661	1.06333	0.000355486	2.08975	-1.39333	0.000347346	-2.62685	-1.91333	6.1053e-06	-3.76678	-0.52	0.0375107	-1.43396
AN8279	arginine transporter	1.56333	4.33158e-05	2.95536	0.613333	0.0191189	1.52979	-0.286667	0.243954	-1.21982	-0.95	0.00422699	-1.93187	-1.85	2.07017e-05	-3.605	-0.9	0.00523706	-1.86607
AN8278	conserved hypothetical protein	0.406667	0.0105078	1.32562	0.496667	0.00344276	1.41095	0.453333	0.00703552	1.3692	0.09	0.575473	1.06437	0.0466667	0.749791	1.03288	-0.0433333	0.815462	-1.03049
AN8277	O-acetylhomoserine (thiol)-lyase	-1.93	1.65653e-05	-3.81055	-2.63667	1.96e-06	-6.21893	-1.76333	5.28377e-05	-3.39482	-0.706667	0.0252559	-1.63203	0.166667	0.521637	1.12246	0.873333	0.00978285	1.83189
AN8276	RNA binding protein Nrd1	2.01	3.8416e-06	4.02782	1.02333	0.000601111	2.03261	0.0533333	0.829103	1.03766	-0.986667	0.00245054	-1.9816	-1.95667	8.99453e-06	-3.88164	-0.97	0.00228345	-1.95884
AN8275	citrate synthase citA-Aspergillus niger	0.123333	0.415374	1.08925	-0.116667	0.44882	-1.08423	-1.03	5.08835e-05	-2.04202	-0.24	0.151534	-1.18099	-1.15333	2.27197e-05	-2.22427	-0.913333	0.000349932	-1.88339
AN8274	mitochondrial DNA replication protein	-0.52	0.0401706	-1.43396	-1.02667	0.000978465	-2.03731	-1.04333	0.00110964	-2.06098	-0.506667	0.0661658	-1.42076	-0.523333	0.0398648	-1.43727	-0.0166667	0.960856	-1.01162
AN8273	processing/enhancing protein	-0.193333	0.359844	-1.1434	-0.536667	0.020297	-1.45062	-0.75	0.00390479	-1.68179	-0.343333	0.143334	-1.26868	-0.556667	0.0171641	-1.47087	-0.213333	0.390981	-1.15936
AN8272	DNA-directed RNA polymerase III subunit rpc3	2.47667	2.56533e-07	5.5661	1.74	4.01e-06	3.34035	0.756667	0.00193497	1.68958	-0.736667	0.00481846	-1.66632	-1.72	7.24694e-06	-3.29436	-0.983333	0.000817018	-1.97703
AN8271	conserved hypothetical protein	0.69	0.00311584	1.61328	0.0133333	0.952033	1.00928	0.16	0.427543	1.11729	-0.676667	0.0083202	-1.59844	-0.53	0.0146204	-1.44393	0.146667	0.534225	1.10701
AN8270	conserved hypothetical protein	-2.07667	6.28302e-06	-4.21831	-1.74667	2.52e-05	-3.35582	-0.546667	0.0409808	-1.46071	0.33	0.221107	1.25701	1.53	9.22704e-05	2.88786	1.2	0.00114478	2.2974
AN8269	hsp90-like protein	0.643333	0.00035066	1.56193	0.306667	0.0298274	1.23685	-0.00333333	0.984155	-1.00231	-0.336667	0.0319332	-1.26284	-0.646667	0.000444653	-1.56555	-0.31	0.0485236	-1.23971
AN8268	conserved hypothetical protein	0.706667	0.00598514	1.63203	0.56	0.0209945	1.47427	0.516667	0.0339667	1.43065	-0.146667	0.559618	-1.10701	-0.19	0.389463	-1.14076	-0.0433333	0.883328	-1.03049
AN8267	conserved hypothetical protein	-0.33	0.131522	-1.25701	-1.01667	0.000511133	-2.02324	-0.6	0.0150853	-1.51572	-0.686667	0.0127927	-1.60956	-0.27	0.21125	-1.20581	0.416667	0.100735	1.33484
AN8266	conserved hypothetical protein	0.836667	0.00847901	1.78592	-0.0566667	0.853968	-1.04006	1.81667	7.17028e-05	3.52266	-0.893333	0.0123777	-1.85746	0.98	0.0037641	1.97247	1.87333	0.000210842	3.66378
AN8265	conserved hypothetical protein	-1.05333	0.0227111	-2.07532	-2.3	0.000201823	-4.92458	-0.733333	0.103528	-1.66248	-1.24667	0.0187868	-2.37293	0.32	0.453145	1.24833	1.56667	0.00618612	2.9622
AN8264	conserved hypothetical protein	1.93	2.13147e-06	3.81055	1.65667	7.71e-06	3.15287	0.116667	0.575677	1.08423	-0.273333	0.209552	-1.2086	-1.81333	6.6842e-06	-3.51453	-1.54	0.000101617	-2.90795
AN8263	MIND kinetochore complex component Nnf1	0.89	0.00847901	1.85318	0.66	0.0375805	1.58008	-0.24	0.436476	-1.18099	-0.23	0.4914	-1.17283	-1.13	0.00232418	-2.18859	-0.9	0.0163574	-1.86607
AN8262	conserved hypothetical protein	0.03	0.935327	1.02101	0.486667	0.160032	1.4012	0.413333	0.240473	1.33176	0.456667	0.222798	1.37237	0.383333	0.25816	1.30435	-0.0733333	0.871051	-1.05214
AN8261	cyclin-dependent protein kinase PHOA(M1)	0.283333	0.0741235	1.217	0.11	0.483718	1.07923	-0.0633333	0.701531	-1.04488	-0.173333	0.305682	-1.12766	-0.346667	0.0346147	-1.27162	-0.173333	0.33368	-1.12766
AN8260	oxidosqualene:lanosterol cyclase	-0.343333	0.191951	-1.26868	0.203333	0.4218	1.15136	0.35	0.197445	1.27456	0.343333	0.209552	1.26868	0.693333	0.0168055	1.61702	0.43	0.157402	1.34723
AN8259	meiotic recombination protein spo11	2.06	0.00157145	4.16986	3.05333	0.000109213	8.30128	3.13333	0.000126228	8.7746	0.993333	0.0926172	1.99078	1.07333	0.0502349	2.10429	0.08	0.910026	1.05702
AN8258	ubiquitin conjugating enzyme	2.04667	0.00152505	4.1315	0.536667	0.302676	1.45062	0.556667	0.29646	1.47087	-1.51	0.018503	-2.8481	-1.49	0.0109536	-2.80889	0.02	0.979115	1.01396
AN8257	conserved hypothetical protein	1.86667	4.34182e-05	3.64689	0.566667	0.0576183	1.4811	0.12	0.695685	1.08673	-1.3	0.0021146	-2.46229	-1.74667	0.000103448	-3.35582	-0.446667	0.175883	-1.36289
AN8256	50S ribosomal protein L27	2.04667	2.89357e-06	4.1315	1.35	7.23e-05	2.54912	0.196667	0.382908	1.14605	-0.696667	0.0125041	-1.62076	-1.85	1.13426e-05	-3.605	-1.15333	0.000726076	-2.22427
AN8255	DNA repair proien CRB2/RHP9	0.103333	0.550576	1.07425	-0.296667	0.0918196	-1.2283	0.56	0.00620353	1.47427	-0.4	0.0458889	-1.31951	0.456667	0.0160189	1.37237	0.856667	0.000990985	1.81085
AN8254	Nop10 family nucleolar RNA-binding protein	2.31667	3.12066e-07	4.9818	1.69667	3.71e-06	3.24151	0.556667	0.00933981	1.47087	-0.62	0.00929741	-1.53688	-1.76	4.98834e-06	-3.38698	-1.14	0.000301094	-2.20381
AN8253	conserved hypothetical protein	4.35333	3.25961e-07	20.4401	3.55	1.92e-06	11.7127	1.97333	0.000186181	3.92674	-0.803333	0.0485132	-1.74513	-2.38	4.83546e-05	-5.20537	-1.57667	0.00179941	-2.9828
AN8252	glycosyl hydrolase family 71 protein	-2.38	5.05006e-06	-5.20537	-3.12333	8.38e-07	-8.71399	-1.92333	4.01946e-05	-3.79298	0.813333	0.0196666	1.75727	0.656667	0.0302928	1.57644	1.2	0.00216288	2.2974
AN8251	bZIP transcription factor HapX	0.33	0.160456	1.25701	-0.346667	0.144641	-1.27162	-0.146667	0.547936	-1.10701	-0.676667	0.0191989	-1.59844	-0.476667	0.0515283	-1.39152	0.2	0.473357	1.1487
AN8250	conserved hypothetical protein	-0.81	0.105639	-1.75321	-1.9	0.00190558	-3.73213	-0.99	0.0601857	-1.98618	-1.09	0.0558873	-2.12874	-0.18	0.721901	-1.13288	0.91	0.112316	1.87905
AN8249	conserved hypothetical protein	-0.423333	0.371251	-1.34102	-1.54333	0.005447	-2.91467	-0.626667	0.201909	-1.54399	-1.12	0.0445263	-2.17347	-0.203333	0.673206	-1.15136	0.916667	0.0995071	1.88775
AN8248	mitochondrial fusion protein	2.3	5.29048e-06	4.92458	1.17333	0.000785949	2.25532	0.6	0.038556	1.51572	-1.12667	0.00307283	-2.18354	-1.7	7.67481e-05	-3.24901	-0.573333	0.0683055	-1.48796
AN8247	DUF1665 domain-containing protein	4.78	1.02442e-07	27.4741	3.57	9.41e-07	11.8762	1.42667	0.000876545	2.68825	-1.21	0.0051886	-2.31338	-3.35333	2.94526e-06	-10.2201	-2.14333	0.000199334	-4.41782
AN8246	signal recognition particle protein	0.773333	0.00296411	1.70921	-0.26	0.233924	-1.19748	-0.19	0.395419	-1.14076	-1.03333	0.00168422	-2.04675	-0.963333	0.000855222	-1.94981	0.07	0.804924	1.04972
AN8245	class III chitinase	-1.58333	4.52442e-05	-2.99661	-1.41333	0.000113038	-2.66352	-1.44333	0.000337836	-2.71948	0.17	0.53603	1.12506	-1.32333	0.000554353	-2.50244	-1.33667	0.0012634	-2.52567
AN8244	spindle pole body associated protein	-0.483333	0.00329674	-1.39797	-0.583333	0.00103554	-1.49831	-0.666667	0.000539652	-1.5874	-0.1	0.51864	-1.07177	-0.183333	0.183504	-1.1355	-0.0833333	0.625404	-1.05946
AN8243	L-PSP endoribonuclease Brt1	-1.07667	0.000522682	-2.10916	-1.30667	0.00287446	-2.47369	-0.456667	0.0653135	-1.37237	0.36	0.16068	1.28343	1.17333	0.00576701	2.25532	0.963333	0.0295139	1.94981
AN8242	lipase	-1.85	2.87752e-05	-3.605	-1.33	0.000352773	-2.51403	-0.46	0.103055	-1.37554	0.52	0.0871023	1.43396	1.39	0.000320006	2.62079	0.87	0.0114914	1.82766
AN8241	predicted protein	-2.62	0.000162634	-6.1475	-4.51	3.33e-06	-22.7848	-3.99333	1.14998e-05	-15.9262	-1.89	0.00442709	-3.70635	-1.37333	0.0113258	-2.59068	0.516667	0.356552	1.43065
AN8240	conserved hypothetical protein	-0.573333	0.0105058	-1.48796	-0.31	0.127709	-1.23971	-0.156667	0.447957	-1.11471	0.263333	0.228658	1.20025	0.416667	0.0471301	1.33484	0.153333	0.524884	1.11214
AN8239	conserved hypothetical protein	1.57	4.94959e-06	2.96905	0.676667	0.00223574	1.59844	0.21	0.256499	1.15669	-0.893333	0.00135703	-1.85746	-1.36	2.41133e-05	-2.56685	-0.466667	0.0331712	-1.38191
AN8238	conserved hypothetical protein	0.83	0.00395281	1.77769	-1.22	0.000330987	-2.32947	-1.67667	4.72664e-05	-3.19688	-2.05	0.000141108	-4.14106	-2.50667	3.36284e-06	-5.68305	-0.456667	0.108356	-1.37237
AN8237	conserved hypothetical protein	0.706667	0.00448847	1.63203	0.433333	0.0517023	1.35035	0.27	0.217574	1.20581	-0.273333	0.239177	-1.2086	-0.436667	0.0495034	-1.35347	-0.163333	0.523525	-1.11987
AN8236	chromatin assembly factor 1 subunit A	-1.13333	0.0138571	-2.19365	-0.0466667	0.920767	-1.03288	0.03	0.951787	1.02101	1.08667	0.0296177	2.12383	1.16333	0.0127396	2.23974	0.0766667	0.890532	1.05458
AN8235	conserved hypothetical protein	-0.07	0.7893	-1.04972	-0.14	0.588233	-1.10191	1.24	0.000458263	2.36199	-0.07	0.810662	-1.04972	1.31	0.000297323	2.47942	1.38	0.000567628	2.60268
AN8234	conserved hypothetical protein	0.44	0.103551	1.3566	0.17	0.533306	1.12506	-0.44	0.11424	-1.3566	-0.27	0.357251	-1.20581	-0.88	0.00515621	-1.84038	-0.61	0.0540112	-1.52626
AN8233	phosphatidylinositol transfer protein sfh5	-0.963333	0.0258226	-1.94981	0.57	0.162476	1.48452	0.613333	0.14418	1.52979	1.53333	0.0051938	2.89454	1.57667	0.00189857	2.9828	0.0433333	0.936846	1.03049
AN8232	transcription initiation factor TFIID complex 60 kDa subunit	-0.903333	7.38597e-05	-1.87038	-0.846667	0.000130413	-1.79834	-0.306667	0.0547122	-1.23685	0.0566667	0.745011	1.04006	0.596667	0.00162824	1.51222	0.54	0.00638816	1.45397
AN8231	S-adenosylmethionine decarboxylase proenzyme	0.376667	0.0246027	1.29834	0.286667	0.0756639	1.21982	0.223333	0.16767	1.16743	-0.09	0.613656	-1.06437	-0.153333	0.321165	-1.11214	-0.0633333	0.75208	-1.04488
AN8230	conserved hypothetical protein	0.78	0.000525268	1.71713	0.163333	0.336088	1.11987	-0.213333	0.219946	-1.15936	-0.616667	0.00641704	-1.53333	-0.993333	0.000134972	-1.99078	-0.376667	0.0597768	-1.29834
AN8229	conserved hypothetical protein	2.18333	7.86866e-06	4.54202	1.09667	0.0012679	2.1386	-0.396667	0.153569	-1.31646	-1.08667	0.00374872	-2.12383	-2.58	4.8104e-06	-5.9794	-1.49333	0.000532777	-2.81539
AN8228	cytosolic Fe-S cluster assembling factor cfd1	-0.41	0.0154096	-1.32869	-0.24	0.125939	-1.18099	-0.673333	0.00157808	-1.59475	0.17	0.314318	1.12506	-0.353333	0.0417777	-1.27751	-0.446667	0.0269965	-1.36289
AN8227	conserved hypothetical protein	-1.35333	0.0018747	-2.55502	-1.19	0.00437015	-2.28153	0.446667	0.220338	1.36289	0.163333	0.690084	1.11987	1.8	0.000355322	3.4822	1.63667	0.00154195	3.10947
AN8226	conserved hypothetical protein	-1.62667	0.000258118	-3.08799	-1.22333	0.00193737	-2.33486	-0.403333	0.219132	-1.32256	0.403333	0.24616	1.32256	1.22333	0.00211231	2.33486	0.82	0.0339809	1.76541
AN8225	mitochondrial large ribosomal subunit protein L1	0.85	0.000259571	1.8025	0.356667	0.0427346	1.28046	0.01	0.960265	1.00696	-0.493333	0.0171424	-1.40769	-0.84	0.000376557	-1.79005	-0.346667	0.0765157	-1.27162
AN8224	glutamyl-tRNA synthetase	0.306667	0.183157	1.23685	-0.11	0.645488	-1.07923	-0.0266667	0.920262	-1.01866	-0.416667	0.106617	-1.33484	-0.333333	0.148584	-1.25992	0.0833333	0.780853	1.05946
AN8223	conserved hypothetical protein	0.436667	0.0227111	1.35347	0.483333	0.0142905	1.39797	0.53	0.0102845	1.44393	0.0466667	0.822344	1.03288	0.0933333	0.599263	1.06683	0.0466667	0.841385	1.03288
AN8222	conserved hypothetical protein	-0.82	0.00115809	-1.76541	-0.896667	0.000674536	-1.86176	-0.57	0.0126945	-1.48452	-0.0766667	0.741719	-1.05458	0.25	0.207226	1.18921	0.326667	0.156177	1.25411
AN8221	conserved hypothetical protein	-1.15667	0.00485623	-2.22942	-1.36667	0.00181048	-2.57874	-0.966667	0.0156075	-1.95432	-0.21	0.600466	-1.15669	0.19	0.588493	1.14076	0.4	0.327931	1.31951
AN8220	conserved hypothetical protein	0.00333333	0.990514	1.00231	-0.526667	0.0521303	-1.4406	-0.723333	0.014264	-1.65099	-0.53	0.0722399	-1.44393	-0.726667	0.0123051	-1.65481	-0.196667	0.528461	-1.14605
AN8219	plasma membrane ATPase	1.43333	0.000245496	2.7007	2.05333	1.88e-05	4.15064	1.59333	0.000173285	3.01746	0.62	0.0548128	1.53688	0.16	0.564785	1.11729	-0.46	0.153549	-1.37554
AN8218	sulphydryl oxidase Sox patent-A1-Aspergillus niger	-2.27667	5.99479e-05	-4.84557	-1.22667	0.00434734	-2.34026	-1.87	0.000359336	-3.65533	1.05	0.0193822	2.07053	0.406667	0.259604	1.32562	-0.643333	0.127864	-1.56193
AN8217	glucosidase II alpha subunit	-1.80667	4.96446e-06	-3.49833	2.24667	2.39e-05	4.74585	1.99	8.40931e-05	3.97237	1.18	0.00559331	2.26577	1.16667	0.000101659	2.24492	1.01	0.000688494	2.01391
AN8216	nucleoside diphosphate kinase	-0.82	0.00111737	-1.76541	-0.763333	0.00190642	-1.69741	-0.506667	0.0219258	-1.42076	0.0566667	0.805888	1.04006	0.313333	0.117535	1.24258	0.256667	0.261886	1.19472
AN8215	methylenetetrahydrofolate reductase	0.436667	0.198411	1.35347	0.266667	0.439263	1.20303	0.373333	0.284961	1.29534	-0.17	0.662795	-1.12506	-0.0633333	0.858731	-1.04488	0.106667	0.809721	1.07674
AN8214	tRNA-guanine transglycosylase	0.376667	0.0459828	1.29834	-0.01	0.961348	-1.00696	-0.116667	0.534164	-1.08423	-0.386667	0.0619606	-1.30737	-0.493333	0.0140473	-1.40769	-0.106667	0.634187	-1.07674
AN8213	thymidylate kinase	-0.15	0.496028	-1.10957	-0.686667	0.00664988	-1.60956	-0.59	0.0172473	-1.50525	-0.536667	0.0380108	-1.45062	-0.44	0.0541968	-1.3566	0.0966667	0.730326	1.0693
AN8212	conserved hypothetical protein	-1.06667	0.00011736	-2.09459	0.0566667	0.77657	1.04006	-0.56	0.00998282	-1.47427	1.12333	0.000604858	2.1785	0.506667	0.0147104	1.42076	-0.616667	0.0105198	-1.53333
AN8211	PHD transcription factor	-0.41	0.0751148	-1.32869	-0.373333	0.103628	-1.29534	-0.31	0.181571	-1.23971	0.0366667	0.891547	1.02574	0.1	0.65853	1.07177	0.0633333	0.828998	1.04488
AN8210	1-aminocyclopropane-1-carboxylate deaminase	-2.65667	1.94933e-07	-6.30574	-2.30333	6.51e-07	-4.93597	-1.10667	0.000178272	-2.15348	0.353333	0.105697	1.27751	1.55	1.67747e-05	2.92817	1.19667	0.000315112	2.29209
AN8209	polyketide synthase for naphthopyrone YWA1	1.08	0.000321946	2.11404	0.32	0.14807	1.24833	-0.0733333	0.75537	-1.05214	-0.76	0.00810112	-1.69349	-1.15333	0.000276827	-2.22427	-0.393333	0.120665	-1.31342
AN8208	conserved hypothetical protein	0.106667	0.454066	1.07674	0.153333	0.284339	1.11214	0.693333	0.000515445	1.61702	0.0466667	0.779184	1.03288	0.586667	0.00139004	1.50177	0.54	0.00503648	1.45397
AN8206	flavin dependent monooxygenase	-2.07667	8.80165e-07	-4.21831	-1.60667	7.14e-06	-3.04547	-1.56	1.29833e-05	-2.94854	0.47	0.0370446	1.38511	0.516667	0.0147477	1.43065	0.0466667	0.853096	1.03288
AN8205	conserved hypothetical protein	-0.67	0.0189711	-1.59107	-0.383333	0.150054	-1.30435	-0.826667	0.00763814	-1.77358	0.286667	0.319834	1.21982	-0.156667	0.550306	-1.11471	-0.443333	0.145102	-1.35974
AN8204	NADH pyrophosphatase	-1.79333	8.09587e-05	-3.46615	-1.25667	0.00107887	-2.38943	-0.623333	0.0524371	-1.54043	0.536667	0.109579	1.45062	1.17	0.00189564	2.25012	0.633333	0.0722103	1.55114
AN8203	glutamine-dependent NAD(+) synthetase	-1.31667	6.97462e-05	-2.4909	-0.93	0.000890565	-1.90528	-0.916667	0.00123381	-1.88775	0.386667	0.109016	1.30737	0.4	0.0714321	1.31951	0.0133333	0.965468	1.00928
AN8202	conserved hypothetical protein	-0.836667	0.00539556	-1.78592	-1.34333	0.000257866	-2.53737	-1.61333	9.53022e-05	-3.05958	-0.506667	0.0844021	-1.42076	-0.776667	0.00881196	-1.71317	-0.27	0.372895	-1.20581
AN8201	TFIIH complex helicase Ssl2	0.753333	0.000502476	1.68568	-0.173333	0.28647	-1.12766	-0.12	0.473776	-1.08673	-0.926667	0.000739581	-1.90088	-0.873333	0.000243077	-1.83189	0.0533333	0.800288	1.03766
AN8200	conserved hypothetical protein	0.103333	0.487025	1.07425	0.0633333	0.682753	1.04488	-0.736667	0.000441642	-1.66632	-0.04	0.816928	-1.02811	-0.84	0.000172881	-1.79005	-0.8	0.000627786	-1.7411
AN8199	maackiain detoxification	1.05667	0.000570083	2.08012	0.686667	0.0090091	1.60956	0.66	0.0129179	1.58008	-0.37	0.147876	-1.29235	-0.396667	0.0929345	-1.31646	-0.0266667	0.932346	-1.01866
AN8198	conserved hypothetical protein	3.23667	9.41286e-07	9.42614	3.12	1.58e-06	8.69388	4.33	2.02925e-07	20.1122	-0.116667	0.73857	-1.08423	1.09333	0.00290446	2.13366	1.21	0.00348877	2.31338
AN8197	conserved hypothetical protein	0.103333	0.589714	1.07425	-0.39	0.0500059	-1.31039	-0.426667	0.038503	-1.34412	-0.493333	0.0297153	-1.40769	-0.53	0.0125671	-1.44393	-0.0366667	0.883636	-1.02574
AN8196	conserved hypothetical protein	-0.356667	0.441207	-1.28046	0.243333	0.611516	1.18372	0.436667	0.359268	1.35347	0.6	0.236616	1.51572	0.793333	0.0932178	1.73307	0.193333	0.744617	1.1434
AN8195	conserved hypothetical protein	0.00333333	0.989457	1.00231	0.523333	0.0338408	1.43727	-1.23333	0.000274542	-2.3511	0.52	0.0524568	1.43396	-1.23667	0.000255216	-2.35653	-1.75667	0.000111262	-3.37916
AN8194	endosomal cargo receptor	-0.436667	0.0192803	-1.35347	-0.193333	0.262743	-1.1434	0.133333	0.452128	1.09682	0.243333	0.196792	1.18372	0.57	0.00505418	1.48452	0.326667	0.103538	1.25411
AN8193	disease resistance protein Aig2	-1.55333	5.97646e-06	-2.93494	-1.19	4.82e-05	-2.28153	-0.0766667	0.695968	-1.05458	0.363333	0.0801643	1.28639	1.47667	1.56123e-05	2.78305	1.11333	0.000333188	2.16345
AN8192	conserved hypothetical protein	0.773333	0.000210667	1.70921	0.973333	4.26e-05	1.96337	0.813333	0.000217194	1.75727	0.2	0.214672	1.1487	0.04	0.793047	1.02811	-0.16	0.350542	-1.11729
AN8191	translation initiation factor eIF4E3	0.893333	0.00207971	1.85746	0.77	0.00542929	1.70527	0.836667	0.00397539	1.78592	-0.123333	0.649746	-1.08925	-0.0566667	0.818684	-1.04006	0.0666667	0.829979	1.04729
AN8190	serine/threonine-protein kinase bur1	0.09	0.551504	1.06437	-0.39	0.0175907	-1.31039	-0.28	0.07678	-1.21419	-0.48	0.01189	-1.39474	-0.37	0.0227891	-1.29235	0.11	0.543783	1.07923
AN8189	conserved hypothetical protein	1.69667	0.00136702	3.24151	1.84333	0.000832689	3.58838	2.26	0.000270234	4.78991	0.146667	0.76654	1.10701	0.563333	0.181797	1.47768	0.416667	0.401301	1.33484
AN8188	GTP cyclohydrolase I	0.94	0.000488526	1.91853	0.103333	0.619768	1.07425	-0.73	0.00337067	-1.65864	-0.836667	0.00334002	-1.78592	-1.67	1.27282e-05	-3.18215	-0.833333	0.00301738	-1.7818
AN8187	histone acetyltransferase type B subunit 2	-0.87	0.000115261	-1.82766	-1.27333	7.47e-06	-2.41719	-0.816667	0.000264313	-1.76133	-0.403333	0.0275136	-1.32256	0.0533333	0.73289	1.03766	0.456667	0.016674	1.37237
AN8185	conserved hypothetical protein	-1.71	0.000261941	-3.27161	-0.62	0.0739645	-1.53688	-0.373333	0.279045	-1.29534	1.09	0.0111799	2.12874	1.33667	0.00168268	2.52567	0.246667	0.543783	1.18646
AN8184	conserved hypothetical protein	0.843333	0.00116973	1.79419	0.52	0.0201405	1.43396	-0.00666667	0.978829	-1.00463	-0.323333	0.15329	-1.25122	-0.85	0.00132902	-1.8025	-0.526667	0.0344261	-1.4406
AN8183	periodic tryptophan protein 2	3.76667	1.84743e-07	13.6107	3.08	9.16e-07	8.45614	1.08	0.00199281	2.11404	-0.686667	0.0343794	-1.60956	-2.68667	4.31664e-06	-6.43824	-2	0.000139962	-4
AN8182	septin-8	-0.313333	0.116676	-1.24258	-0.09	0.66161	-1.06437	0.48	0.0274344	1.39474	0.223333	0.302049	1.16743	0.793333	0.00159782	1.73307	0.57	0.0201117	1.48452
AN8181	conserved hypothetical protein	-0.17	0.355276	-1.12506	-0.433333	0.029001	-1.35035	-0.226667	0.233363	-1.17013	-0.263333	0.193918	-1.20025	-0.0566667	0.766335	-1.04006	0.206667	0.335776	1.15402
AN8180	transcriptional regulator Cwf13/SkiP	1.32667	1.22695e-05	2.50822	0.58	0.00440522	1.49485	0.38	0.0421961	1.30134	-0.746667	0.00270226	-1.67791	-0.946667	0.000216999	-1.92741	-0.2	0.318469	-1.1487
AN8179	DnaJ domain-containing protein	0.383333	0.079246	1.30435	0.28	0.192156	1.21419	-0.196667	0.368584	-1.14605	-0.103333	0.673193	-1.07425	-0.58	0.0143101	-1.49485	-0.476667	0.0590157	-1.39152
AN8177	C6 transcription factor	0.636667	0.00974715	1.55473	-0.0133333	0.957119	-1.00928	-0.523333	0.0296759	-1.43727	-0.65	0.0170364	-1.56917	-1.16	0.000273145	-2.23457	-0.51	0.0507256	-1.42405
AN8176	60S ribosomal protein L4	0.553333	0.0010705	1.46747	0.236667	0.0836592	1.17827	0.03	0.838845	1.02101	-0.316667	0.0422994	-1.24545	-0.523333	0.00180902	-1.43727	-0.206667	0.177768	-1.15402
AN8175	conserved hypothetical protein	0.72	0.0173444	1.64718	0.513333	0.0735509	1.42734	1.18333	0.0012189	2.27101	-0.206667	0.505763	-1.15402	0.463333	0.100304	1.37872	0.67	0.0441098	1.59107
AN8174	conserved hypothetical protein	0.163333	0.512305	1.11987	-1.19333	0.000419904	-2.2868	-0.666667	0.0171715	-1.5874	-1.35667	0.000853435	-2.56093	-0.83	0.00472813	-1.77769	0.526667	0.0709104	1.4406
AN8173	impact family protein	-1.22	0.000747502	-2.32947	-1.34333	0.000412458	-2.53737	-0.856667	0.00855136	-1.81085	-0.123333	0.701627	-1.08925	0.363333	0.19	1.28639	0.486667	0.13085	1.4012
AN8172	aromatic amino acid aminotransferase	0.356667	0.236012	1.28046	-0.03	0.93048	-1.02101	-0.126667	0.695685	-1.09177	-0.386667	0.241195	-1.30737	-0.483333	0.113564	-1.39797	-0.0966667	0.806037	-1.0693
AN8170	NAP family protein	1.99	2.67513e-05	3.97237	1.16667	0.00131915	2.24492	-0.213333	0.471052	-1.15936	-0.823333	0.0195651	-1.76949	-2.20333	2.11874e-05	-4.60542	-1.38	0.00122603	-2.60268
AN8169	lysophospholipase	2.37667	7.3781e-06	5.19335	0.696667	0.0254052	1.62076	-1.08	0.00278495	-2.11404	-1.68	0.000695372	-3.20428	-3.45667	1.59021e-06	-10.9789	-1.77667	0.000315034	-3.42634
AN8168	nitrogen metabolite repression regulator NmrA	2.57667	1.41432e-05	5.9656	1.77667	0.000249281	3.42634	1.70667	0.000426842	3.26406	-0.8	0.0451505	-1.7411	-0.87	0.0197602	-1.82766	-0.07	0.876273	-1.04972
AN8167	WSC domain-containing protein	0.26	0.139271	1.19748	0.113333	0.526319	1.08172	0.503333	0.0122964	1.41748	-0.146667	0.452617	-1.10701	0.243333	0.164006	1.18372	0.39	0.0598045	1.31039
AN8166	conserved hypothetical protein	-2.53667	0.000148239	-5.80247	-2.27	0.000353659	-4.82323	-1.18667	0.0208762	-2.27626	0.266667	0.610707	1.20303	1.35	0.00971593	2.54912	1.08333	0.0482369	2.11893
AN8165	conserved hypothetical protein	-0.633333	0.00216003	-1.55114	-0.99	0.000106271	-1.98618	-0.666667	0.00202336	-1.5874	-0.356667	0.0656118	-1.28046	-0.0333333	0.851434	-1.02337	0.323333	0.102051	1.25122
AN8164	fungal specific transcription factor domain-containing protein	1.41333	0.00512954	2.66352	0.31	0.483169	1.23971	-0.35	0.435133	-1.27456	-1.10333	0.0328939	-2.14851	-1.76333	0.00150475	-3.39482	-0.66	0.187306	-1.58008
AN8163	oxidoreductase	-2.12667	0.000158619	-4.36707	-2.4	7.08e-05	-5.27803	-1.72667	0.000931876	-3.30962	-0.273333	0.532206	-1.2086	0.4	0.298839	1.31951	0.673333	0.134981	1.59475
AN8162	amine oxidase	1.05667	0.0161517	2.08012	5.29667	3.22e-07	39.3057	5.43	3.51811e-07	43.1115	4.24	4.58532e-05	18.8959	4.37333	2.49522e-06	20.7255	0.133333	0.798217	1.09682
AN8161	conserved hypothetical protein	0.24	0.444242	1.18099	-0.386667	0.221132	-1.30737	-0.623333	0.0625022	-1.54043	-0.626667	0.0787979	-1.54399	-0.863333	0.0136612	-1.81924	-0.236667	0.532646	-1.17827
AN8158	conserved hypothetical protein	-2.49667	7.53822e-07	-5.6438	-2.9	3.89e-07	-7.46426	-3.2	2.30863e-07	-9.18959	-0.403333	0.109771	-1.32256	-0.703333	0.00702679	-1.62826	-0.3	0.247355	-1.23114
AN8157	conserved hypothetical protein	0.873333	0.00412969	1.83189	0.626667	0.0249961	1.54399	0.493333	0.0722746	1.40769	-0.246667	0.389144	-1.18646	-0.38	0.143966	-1.30134	-0.133333	0.682555	-1.09682
AN8156	phosphotransferase enzyme family protein	-0.2	0.33613	-1.1487	0.216667	0.301825	1.16205	-0.296667	0.170527	-1.2283	0.416667	0.0789411	1.33484	-0.0966667	0.645952	-1.0693	-0.513333	0.0410491	-1.42734
AN8155	conserved hypothetical protein	-0.853333	0.00125829	-1.80667	-1.18667	0.000135585	-2.27626	-1.87667	6.59902e-06	-3.67226	-0.333333	0.150594	-1.25992	-1.02333	0.000466725	-2.03261	-0.69	0.0106841	-1.61328
AN8154	endo alpha-1,4 polygalactosaminidase	-2.37333	0.000203451	-5.18137	-3.77333	7.32e-06	-13.6737	-3.61333	1.47421e-05	-12.2383	-1.4	0.0138064	-2.63902	-1.24	0.0134401	-2.36199	0.16	0.784395	1.11729
AN8153	conserved hypothetical protein	-0.45	0.164399	-1.36604	0.37	0.253531	1.29235	0.643333	0.0615488	1.56193	0.82	0.0328449	1.76541	1.09333	0.00446	2.13366	0.273333	0.476842	1.2086
AN8152	isoamyl alcohol oxidase	0.25	0.310006	1.18921	-0.11	0.670596	-1.07923	-0.29	0.254382	-1.22264	-0.36	0.185989	-1.28343	-0.54	0.0392178	-1.45397	-0.18	0.549116	-1.13288
AN8150	ABC multidrug transporter	-0.0433333	0.840186	-1.03049	-0.02	0.93188	-1.01396	0.693333	0.00513258	1.61702	0.0233333	0.924727	1.0163	0.736667	0.0032314	1.66632	0.713333	0.008103	1.63959
AN8149	alpha-fucosidase	0.0466667	0.88809	1.03288	-0.523333	0.105752	-1.43727	-0.11	0.746727	-1.07923	-0.57	0.107866	-1.48452	-0.156667	0.621163	-1.11471	0.413333	0.257044	1.33176
AN8148	conserved hypothetical protein	0.543333	0.0857869	1.45734	0.24	0.445208	1.18099	-0.533333	0.100814	-1.44727	-0.303333	0.374359	-1.23399	-1.07667	0.00383296	-2.10916	-0.773333	0.0384658	-1.70921
AN8147	conserved hypothetical protein	0.0833333	0.671245	1.05946	-0.473333	0.0231685	-1.38831	-0.686667	0.00369486	-1.60956	-0.556667	0.0190766	-1.47087	-0.77	0.00164081	-1.70527	-0.213333	0.340308	-1.15936
AN8146	conserved hypothetical protein	-0.326667	0.0297014	-1.25411	-0.41	0.0100603	-1.32869	0.0533333	0.724443	1.03766	-0.0833333	0.604298	-1.05946	0.38	0.0151176	1.30134	0.463333	0.0107147	1.37872
AN8145	conserved hypothetical protein	-0.66	0.00220131	-1.58008	-0.793333	0.000692231	-1.73307	-0.556667	0.00762874	-1.47087	-0.133333	0.501172	-1.09682	0.103333	0.558567	1.07425	0.236667	0.246025	1.17827
AN8144	integral membrane protein	1.72333	0.00101371	3.30198	1.74	0.00100711	3.34035	1.52333	0.00289791	2.87454	0.0166667	0.97428	1.01162	-0.2	0.627102	-1.1487	-0.216667	0.674985	-1.16205
AN8143	geranylgeranyl pyrophosphate synthetase AtmG	0.976667	0.0487542	1.96791	0.126667	0.804065	1.09177	0.27	0.588615	1.20581	-0.85	0.110041	-1.8025	-0.706667	0.1389	-1.63203	0.143333	0.817604	1.10445
AN8142	UbiA prenyltransferase	0.493333	0.00655625	1.40769	-0.136667	0.392709	-1.09936	-0.00333333	0.986278	-1.00231	-0.63	0.00415422	-1.54756	-0.496667	0.00683214	-1.41095	0.133333	0.479361	1.09682
AN8141	conserved hypothetical protein	-0.336667	0.0320914	-1.26284	-0.503333	0.00409323	-1.41748	-0.64	0.00111406	-1.55833	-0.166667	0.304279	-1.12246	-0.303333	0.0500289	-1.23399	-0.136667	0.432789	-1.09936
AN8140	FAD binding domain-containing protein	0.0633333	0.849387	1.04488	-0.506667	0.118938	-1.42076	-0.45	0.172831	-1.36604	-0.57	0.11036	-1.48452	-0.513333	0.111628	-1.42734	0.0566667	0.894402	1.04006
AN8139	conserved hypothetical protein	-2.11333	1.22985e-05	-4.3269	-2.65333	2.7e-06	-6.29119	-1.78	7.17028e-05	-3.43426	-0.54	0.0830589	-1.45397	0.333333	0.222758	1.25992	0.873333	0.0126604	1.83189
AN8138	alpha-galactosidase C	-2.30667	6.47315e-06	-4.94739	-1.70333	6.89e-05	-3.25653	-1.85333	5.3657e-05	-3.61334	0.603333	0.0571936	1.51922	0.453333	0.104347	1.3692	-0.15	0.663831	-1.10957
AN8137	conserved hypothetical protein	0.483333	0.604511	1.39797	0.323333	0.740066	1.25122	-1.52333	0.11424	-2.87454	-0.16	0.884139	-1.11729	-2.00667	0.0394309	-4.01853	-1.84667	0.0874179	-3.59668
AN8136	conserved hypothetical protein	-0.366667	0.136093	-1.28937	-1	0.00127793	-2	-0.206667	0.411828	-1.15402	-0.633333	0.0302345	-1.55114	0.16	0.510794	1.11729	0.793333	0.0113276	1.73307
AN8135	conserved hypothetical protein	1.76667	0.00117438	3.40267	-0.0933333	0.842604	-1.06683	-0.64	0.152146	-1.55833	-1.86	0.00270226	-3.63008	-2.40667	0.000189878	-5.30248	-0.546667	0.271534	-1.46071
AN8134	conserved hypothetical protein	-0.373333	0.525984	-1.29534	-0.653333	0.265295	-1.5728	-0.853333	0.159264	-1.80667	-0.28	0.677167	-1.21419	-0.48	0.406667	-1.39474	-0.2	0.792047	-1.1487
AN8133	conserved hypothetical protein	-1.35333	0.00388793	-2.55502	-2.81333	2.52e-05	-7.02907	-2.85667	3.32698e-05	-7.2434	-1.46	0.00623891	-2.75108	-1.50333	0.00231768	-2.83497	-0.0433333	0.936023	-1.03049
AN8132	conserved hypothetical protein	0.0733333	0.940988	1.05214	1.04667	0.263703	2.06575	1.85	0.0625993	3.605	0.973333	0.342365	1.96337	1.77667	0.0654508	3.42634	0.803333	0.468185	1.74513
AN8131	conserved hypothetical protein	0.403333	0.0616233	1.32256	0.2	0.340309	1.1487	-0.0266667	0.910799	-1.01866	-0.203333	0.377231	-1.15136	-0.43	0.0489593	-1.34723	-0.226667	0.350542	-1.17013
AN8130	NAD(P) transhydrogenase	0.133333	0.640019	1.09682	-0.64	0.0327182	-1.55833	0.13	0.663756	1.09429	-0.773333	0.0233704	-1.70921	-0.00333333	0.990848	-1.00231	0.77	0.0254991	1.70527
AN8129	C6 transcription factor	-0.606667	0.00429662	-1.52274	-0.373333	0.0496226	-1.29534	0.02	0.924056	1.01396	0.233333	0.238515	1.17555	0.626667	0.00394107	1.54399	0.393333	0.0659613	1.31342
AN8128	conserved hypothetical protein	1.80333	0.000147547	3.49026	1.24	0.002068	2.36199	-0.403333	0.229836	-1.32256	-0.563333	0.121254	-1.47768	-2.20667	5.02344e-05	-4.61608	-1.64333	0.000940681	-3.12387
AN8127	MFS transporter	1.71333	5.63645e-06	3.27918	1.62333	9.5e-06	3.08086	1.95	3.64454e-06	3.86375	-0.09	0.698285	-1.06437	0.236667	0.234312	1.17827	0.326667	0.15865	1.25411
AN8126	glucokinase regulator family protein	-0.256667	0.4404	-1.19472	-0.616667	0.0732904	-1.53333	-0.79	0.0305563	-1.72907	-0.36	0.324406	-1.28343	-0.533333	0.113308	-1.44727	-0.173333	0.678845	-1.12766
AN8125	fungal specific transcription factor domain-containing protein	0.76	0.00230777	1.69349	0.883333	0.000914807	1.84463	0.56	0.0161075	1.47427	0.123333	0.598114	1.08925	-0.2	0.324841	-1.1487	-0.323333	0.172684	-1.25122
AN8124	conserved hypothetical protein	-1.90333	1.10959e-05	-3.74076	-2.04	7.57e-06	-4.11246	-2.23333	5.69454e-06	-4.70219	-0.136667	0.624298	-1.09936	-0.33	0.176594	-1.25701	-0.193333	0.509209	-1.1434
AN8123	fructosyl amino acid oxidase	-0.253333	0.292087	-1.19196	-0.383333	0.119873	-1.30435	-0.393333	0.119528	-1.31342	-0.13	0.639105	-1.09429	-0.14	0.561812	-1.10191	-0.01	0.977573	-1.00696
AN8122	MFS multidrug transporter	-1.73	0.000163371	-3.31728	-2.25333	2.51e-05	-4.76783	-1.76333	0.000209732	-3.39482	-0.523333	0.137305	-1.43727	-0.0333333	0.92129	-1.02337	0.49	0.181442	1.40444
AN8121	phosphoribosylformylglycinamidine synthase	0.98	2.65013e-05	1.97247	0.62	0.000784826	1.53688	0.173333	0.232102	1.12766	-0.36	0.0320797	-1.28343	-0.806667	0.000161523	-1.74917	-0.446667	0.0127168	-1.36289
AN8120	gamma-tubulin complex component GCP5	0.37	0.0474676	1.29235	0.773333	0.000880373	1.70921	0.733333	0.0015429	1.66248	0.403333	0.0517848	1.32256	0.363333	0.0515624	1.28639	-0.04	0.86495	-1.02811
AN8119	alpha-1,2 mannosyltransferase KTR1	0.876667	0.000345614	1.83613	0.61	0.00404425	1.52626	0.506667	0.0133856	1.42076	-0.266667	0.175539	-1.20303	-0.37	0.0484383	-1.29235	-0.103333	0.643129	-1.07425
AN8118	cytochrome c oxidase polypeptide VI	-1.24667	8.61957e-06	-2.37293	-1.94	4.63e-07	-3.83706	-2.24667	1.95461e-07	-4.74585	-0.693333	0.00228817	-1.61702	-1	6.96987e-05	-2	-0.306667	0.0905059	-1.23685
AN8117	fatty acid elongase	3.02333	1.09916e-05	8.13044	2.86333	1.84e-05	7.27695	2.48333	7.63709e-05	5.59188	-0.16	0.722637	-1.11729	-0.54	0.163651	-1.45397	-0.38	0.404242	-1.30134
AN8116	conserved hypothetical protein	-0.0333333	0.927873	-1.02337	-0.72	0.0451862	-1.64718	-0.323333	0.356384	-1.25122	-0.686667	0.0765422	-1.60956	-0.29	0.390339	-1.22264	0.396667	0.31622	1.31646
AN8115	conserved hypothetical protein	-1.18667	0.0196177	-2.27626	-1.45333	0.00704726	-2.7384	-1.67	0.00373083	-3.18215	-0.266667	0.618402	-1.20303	-0.483333	0.297742	-1.39797	-0.216667	0.716255	-1.16205
AN8114	conserved hypothetical protein	0.413333	0.149845	1.33176	-0.126667	0.670928	-1.09177	-0.45	0.130944	-1.36604	-0.54	0.0933856	-1.45397	-0.863333	0.00841613	-1.81924	-0.323333	0.329578	-1.25122
AN8113	L-xylulose reductase	0.21	0.399411	1.15669	-0.293333	0.243082	-1.22547	-0.373333	0.150954	-1.29534	-0.503333	0.0766488	-1.41748	-0.583333	0.0295002	-1.49831	-0.08	0.806147	-1.05702
AN8112	conserved hypothetical protein	-0.186667	0.608507	-1.13813	-0.206667	0.577029	-1.15402	-0.273333	0.46153	-1.2086	-0.02	0.964508	-1.01396	-0.0866667	0.817198	-1.06191	-0.0666667	0.88942	-1.04729
AN8111	conserved hypothetical protein	-2.57	1.20915e-05	-5.93809	-2.78667	7.56e-06	-6.90034	-2.99	6.49749e-06	-7.94474	-0.216667	0.565188	-1.16205	-0.42	0.205765	-1.33793	-0.203333	0.62187	-1.15136
AN8110	oxidoreductase	-0.803333	0.0630493	-1.74513	-0.573333	0.174395	-1.48796	0.413333	0.336587	1.33176	0.23	0.630289	1.17283	1.21667	0.0102585	2.32409	0.986667	0.0482075	1.9816
AN8109	xylitol dehydrogenase	-1.29	0.00105687	-2.44528	-1.19333	0.001877	-2.2868	-0.223333	0.485297	-1.16743	0.0966667	0.78862	1.0693	1.06667	0.00401409	2.09459	0.97	0.0133694	1.95884
AN8107	predicted protein	-0.926667	0.0186735	-1.90088	0.18	0.631606	1.13288	2.16	0.000128616	4.46915	1.10667	0.0150667	2.15348	3.08667	1.06472e-05	8.49531	1.98	0.000588872	3.94493
AN8106	dioxygenase associated with secondary metabolism	-2.64333	0.000245491	-6.24774	-2.82333	0.000167286	-7.07796	-0.11	0.846927	-1.07923	-0.18	0.764537	-1.13288	2.53333	0.000435914	5.78908	2.71333	0.000706201	6.55835
AN8105	conserved hypothetical protein	-1.35333	0.0168453	-2.55502	-2.32667	0.000685586	-5.01645	-1.63333	0.00754897	-3.10229	-0.973333	0.0951886	-1.96337	-0.28	0.588031	-1.21419	0.693333	0.245977	1.61702
AN8104	RTA1 domain-containing protein	0.873333	0.0197786	1.83189	-0.143333	0.692386	-1.10445	-0.6	0.0984714	-1.51572	-1.01667	0.0177689	-2.02324	-1.47333	0.00110621	-2.77663	-0.456667	0.251453	-1.37237
AN8103	conserved hypothetical protein	0.01	0.961857	1.00696	-0.433333	0.0375022	-1.35035	-0.57	0.0117041	-1.48452	-0.443333	0.0514292	-1.35974	-0.58	0.00940801	-1.49485	-0.136667	0.567568	-1.09936
AN8102	conserved hypothetical protein	1.97667	3.96765e-05	3.93583	0.773333	0.018293	1.70921	-0.31	0.3134	-1.23971	-1.20333	0.00396688	-2.30271	-2.28667	2.18665e-05	-4.87927	-1.08333	0.00643822	-2.11893
AN8101	conserved hypothetical protein	-1.37667	0.00656089	-2.59668	-1.73333	0.00167355	-3.32495	-2.89333	6.53314e-05	-7.42985	-0.356667	0.469859	-1.28046	-1.51667	0.00410705	-2.86129	-1.16	0.0310013	-2.23457
AN8100	sodium-hydrogen antiporter	-1.18667	0.00406021	-2.27626	-1.70333	0.000400569	-3.25653	-1.54667	0.000979326	-2.92141	-0.516667	0.180715	-1.43065	-0.36	0.300026	-1.28343	0.156667	0.727015	1.11471
AN8099	oxalate decarboxylase	0.326667	0.445886	1.25411	-0.29	0.507791	-1.22264	-0.523333	0.236028	-1.43727	-0.616667	0.190447	-1.53333	-0.85	0.0567776	-1.8025	-0.233333	0.665026	-1.17555
AN8098	F-box domain-containing protein	2.05	1.31757e-05	4.14106	0.586667	0.0398953	1.50177	-1.38333	0.000357693	-2.6087	-1.46333	0.000896712	-2.75745	-3.43333	1.16048e-06	-10.8028	-1.97	0.000139962	-3.91768
AN8097	conserved hypothetical protein	1.07333	0.000252272	2.10429	1.01333	0.00146643	2.01857	1.61667	7.74695e-05	3.06666	-1.23333	0.000673894	-2.3511	-1.40667	5.27522e-05	-2.65124	0.603333	0.0462032	1.51922
AN8096	conserved hypothetical protein	4.82	1.75989e-06	28.2465	7.34	1.31e-07	162.017	7.59333	1.10452e-07	193.117	2.52	0.00107612	5.73582	2.77333	0.000162149	6.83686	0.253333	0.67769	1.19196
AN8095	MFS toxin efflux pump	3.72667	8.09173e-06	13.2385	4.11	4.52e-06	17.2677	4.65	2.64367e-06	25.1067	0.383333	0.454081	1.30435	0.923333	0.0534582	1.89649	0.54	0.309848	1.45397
AN8094	conserved hypothetical protein	0.226667	0.838863	1.17013	1.85667	0.0896547	3.6217	4.86333	0.000777346	29.1078	1.63	0.164671	3.09513	4.63667	0.00096757	24.8757	3.00667	0.0223795	8.03705
AN8093	CCCH zinc finger DNA binding protein	-0.25	0.500331	-1.18921	-1.57667	0.000962044	-2.9828	-1.76667	0.000568758	-3.40267	-1.32667	0.00689475	-2.50822	-1.51667	0.0013959	-2.86129	-0.19	0.682664	-1.14076
AN8091	conserved hypothetical protein	-0.1	0.632749	-1.07177	-0.703333	0.00399993	-1.62826	-0.783333	0.00250608	-1.7211	-0.603333	0.0180708	-1.51922	-0.683333	0.00502959	-1.60585	-0.08	0.763241	-1.05702
AN8090	conserved hypothetical protein	-0.536667	0.115078	-1.45062	-0.34	0.314461	-1.26576	-0.746667	0.0408394	-1.67791	0.196667	0.608395	1.14605	-0.21	0.531471	-1.15669	-0.406667	0.296375	-1.32562
AN8089	MFS multidrug transporter	-2.51	1.23611e-06	-5.6962	-2.41333	2.05e-06	-5.32704	-1.86333	1.91114e-05	-3.63847	0.0966667	0.729673	1.0693	0.646667	0.0151549	1.56555	0.55	0.0541494	1.46409
AN8088	C6 transcription factor	-0.603333	0.170318	-1.51922	-0.663333	0.136512	-1.58374	-0.67	0.142561	-1.59107	-0.06	0.909776	-1.04247	-0.0666667	0.884238	-1.04729	-0.00666667	0.991054	-1.00463
AN8086	conserved hypothetical protein	-0.906667	0.0235684	-1.87471	-1.04333	0.0122139	-2.06098	-1.41667	0.00251374	-2.66968	-0.136667	0.754115	-1.09936	-0.51	0.1711	-1.42405	-0.373333	0.392855	-1.29534
AN8085	ankyrin repeat domain-containing protein	-0.863333	0.00379658	-1.81924	-1.28667	0.000287699	-2.43964	-1.02333	0.00166819	-2.03261	-0.423333	0.131011	-1.34102	-0.16	0.524734	-1.11729	0.263333	0.371966	1.20025
AN8084	MFS sugar transporter	-1.6	0.00133319	-3.03143	-1.83333	0.000563048	-3.56359	0.63	0.128164	1.54756	-0.233333	0.60591	-1.17555	2.23	0.000184354	4.69134	2.46333	0.000301278	5.51489
AN8083	MFS multidrug transporter	1.19	0.000765112	2.28153	0.246667	0.368354	1.18646	-0.283333	0.311117	-1.217	-0.943333	0.00827957	-1.92297	-1.47333	0.000235908	-2.77663	-0.53	0.0958816	-1.44393
AN8082	secreted protein	-1.13333	0.000239982	-2.19365	-1.26333	0.000119998	-2.4005	1.84	0.00080113	3.5801	1.32	0.0110153	2.49666	1.00333	0.000712799	2.00463	1.13333	0.000813543	2.19365
AN8081	conserved hypothetical protein	-5.33667	1.63109e-08	-40.4107	-6.19667	7.16e-09	-73.347	-5.91	5.51499e-09	-60.1295	-0.86	0.00814424	-1.81504	-0.573333	0.0302548	-1.48796	0.286667	0.318113	1.21982
AN8080	putative peroxiredoxin pmp20	-1.55333	0.000119701	-2.93494	-1.19	0.000840835	-2.28153	-0.603333	0.0416454	-1.51922	0.363333	0.223801	1.28639	0.95	0.00383635	1.93187	0.586667	0.0685939	1.50177
AN8079	C6 transcription factor	-0.0966667	0.566628	-1.0693	0.11	0.519526	1.07923	1.00333	0.000122116	2.00463	0.206667	0.25737	1.15402	1.1	6.04628e-05	2.14355	0.893333	0.000655656	1.85746
AN8078	phenylacetate 2-hydroxylase	0.42	0.0342649	1.33793	0.35	0.071391	1.27456	1.26667	5.28435e-05	2.40605	-0.07	0.749185	-1.04972	0.846667	0.000763546	1.79834	0.916667	0.00112328	1.88775
AN8077	MFS transporter	-1.38333	0.000411369	-2.6087	0.0966667	0.753233	1.0693	0.206667	0.490292	1.15402	1.48	0.00117392	2.78949	1.59	0.000213727	3.01049	0.11	0.769117	1.07923
AN8076	conserved hypothetical protein	0.843333	0.000302966	1.79419	0.47	0.0126362	1.38511	0.67	0.00193713	1.59107	-0.373333	0.0558873	-1.29534	-0.173333	0.300026	-1.12766	0.2	0.307326	1.1487
AN8074	MATH and UCH domain-containing protein	1.44333	2.09505e-06	2.71948	0.626667	0.00103722	1.54399	0.403333	0.0164116	1.32256	-0.816667	0.000849185	-1.76133	-1.04	3.97041e-05	-2.05623	-0.223333	0.191634	-1.16743
AN8073	nucleolar RNA methyltransferase	4.15667	2.01075e-07	17.8353	3.27667	1.33e-06	9.69114	1.58333	0.00034099	2.99661	-0.88	0.0195651	-1.84038	-2.57333	1.16156e-05	-5.95183	-1.69333	0.000553192	-3.23403
AN8072	conserved hypothetical protein	-0.83	0.0889199	-1.77769	0.853333	0.0830851	1.80667	0.85	0.0912306	1.8025	1.68333	0.00766329	3.21169	1.68	0.00363519	3.20428	-0.00333333	0.995428	-1.00231
AN8071	WD domain-containing protein	-0.793333	0.000498127	-1.73307	-0.88	0.00026333	-1.84038	-0.216667	0.217537	-1.16205	-0.0866667	0.657746	-1.06191	0.576667	0.00448989	1.4914	0.663333	0.00428619	1.58374
AN8070	GPI-GlcNAc transferase subunit P	0.416667	0.116903	1.33484	0.503333	0.065125	1.41748	0.5	0.0725551	1.41421	0.0866667	0.777349	1.06191	0.0833333	0.758273	1.05946	-0.00333333	0.992345	-1.00231
AN8069	DUF221 domain-containing protein	-0.7	0.00248416	-1.6245	-1.02333	0.000203292	-2.03261	-0.2	0.308938	-1.1487	-0.323333	0.12821	-1.25122	0.5	0.0174435	1.41421	0.823333	0.00236077	1.76949
AN8068	extracellular endoglucanase	-4.14	2.66715e-08	-17.6305	-4.27333	2.38e-08	-19.3376	-4.2	2.00163e-08	-18.3792	-0.133333	0.571917	-1.09682	-0.06	0.780815	-1.04247	0.0733333	0.786737	1.05214
AN8067	DUF455 domain-containing protein	0.0666667	0.761946	1.04729	0.13	0.549979	1.09429	0.186667	0.392041	1.13813	0.0633333	0.797426	1.04488	0.12	0.569856	1.08673	0.0566667	0.837868	1.04006
AN8066	tRNA (adenine-N(1)-)-methyltransferase non-catalytic subunit trm6	3.19667	3.7566e-08	9.16838	2.80667	9.45e-08	6.99666	1.42	1.40564e-05	2.67586	-0.39	0.0550166	-1.31039	-1.77667	3.59569e-06	-3.42634	-1.38667	9.3027e-05	-2.61474
AN8065	ARP2/3 complex subunit Arc18	-1.24667	4.75367e-05	-2.37293	-1.03	0.000209461	-2.04202	-0.683333	0.00390234	-1.60585	0.216667	0.306391	1.16205	0.563333	0.0101677	1.47768	0.346667	0.12215	1.27162
AN8064	activator 1 subunit 3	-0.79	0.0176332	-1.72907	-0.693333	0.0334375	-1.61702	-0.326667	0.298058	-1.25411	0.0966667	0.786794	1.0693	0.463333	0.131834	1.37872	0.366667	0.299633	1.28937
AN8063	conserved hypothetical protein	-2.33667	5.97557e-05	-5.05134	-3.07333	8.53e-06	-8.41716	-1.57667	0.00130636	-2.9828	-0.736667	0.0819786	-1.66632	0.76	0.0515763	1.69349	1.49667	0.00365441	2.8219
AN8062	glutamine-serine-proline rich protein	0.49	0.0103367	1.40444	-0.443333	0.017726	-1.35974	-0.766667	0.000854465	-1.70133	-0.933333	0.000854563	-1.90968	-1.25667	2.78614e-05	-2.38943	-0.323333	0.104017	-1.25122
AN8061	peptidyl-prolyl isomerase cwc27	0.156667	0.315777	1.11471	0.256667	0.109968	1.19472	-0.336667	0.0467936	-1.26284	0.1	0.573608	1.07177	-0.493333	0.00682903	-1.40769	-0.593333	0.00509236	-1.50873
AN8059	mitochondrial import inner membrane translocase subunit tim22	3.56667	2.38373e-07	11.8488	2.48	3.9e-06	5.57897	0.75	0.0149143	1.68179	-1.08667	0.0039909	-2.12383	-2.81667	3.11778e-06	-7.04533	-1.73	0.000258221	-3.31728
AN8058	sulfite oxidase	0.276667	0.335307	1.21139	1.30333	0.000658037	2.46798	-0.11	0.722524	-1.07923	1.02667	0.00726095	2.03731	-0.386667	0.179972	-1.30737	-1.41333	0.00111349	-2.66352
AN8057	cysteine synthase	-1.47333	2.04938e-06	-2.77663	-1.54	1.85e-06	-2.90795	-1.09	3.21821e-05	-2.12874	-0.0666667	0.703182	-1.04729	0.383333	0.0200609	1.30435	0.45	0.0172577	1.36604
AN8056	nuclear condensin complex subunit 3	-0.186667	0.319985	-1.13813	-0.576667	0.00767529	-1.4914	0.0266667	0.90127	1.01866	-0.39	0.0703426	-1.31039	0.213333	0.253983	1.15936	0.603333	0.0122209	1.51922
AN8055	RNA binding protein	0.69	0.012524	1.61328	0.00333333	0.99045	1.00231	0.123333	0.641456	1.08925	-0.686667	0.023399	-1.60956	-0.566667	0.0328796	-1.4811	0.12	0.703688	1.08673
AN8054	proteasome component PRE6	-1.9	2.02511e-05	-3.73213	-1.20333	0.00061207	-2.30271	-0.703333	0.0179628	-1.62826	0.696667	0.0278544	1.62076	1.19667	0.000740037	2.29209	0.5	0.104089	1.41421
AN8053	inositol polyphosphate phosphatase	0.966667	0.000608838	1.95432	0.956667	0.000699167	1.94082	0.563333	0.0190459	1.47768	-0.01	0.970282	-1.00696	-0.403333	0.067756	-1.32256	-0.393333	0.113258	-1.31342
AN8052	conserved hypothetical protein	2.75	0.00114152	6.72717	6.76667	1.92e-06	108.885	6.31	4.42485e-06	79.3413	4.01667	0.000598112	16.1859	3.56	0.000258865	11.7942	-0.456667	0.573164	-1.37237
AN8051	F-box domain-containing protein	-0.14	0.393232	-1.10191	-0.486667	0.00916253	-1.4012	-0.0666667	0.705152	-1.04729	-0.346667	0.065686	-1.27162	0.0733333	0.658935	1.05214	0.42	0.0352098	1.33793
AN8050	UPF0047 domain-containing protein	-1.04333	9.80952e-05	-2.06098	-0.573333	0.00576601	-1.48796	-1.62667	5.78918e-06	-3.08799	0.47	0.0282385	1.38511	-0.583333	0.00548569	-1.49831	-1.05333	0.000394026	-2.07532
AN8049	hypothetical protein	-0.18	0.234591	-1.13288	-0.336667	0.0370697	-1.26284	-0.22	0.162436	-1.16473	-0.156667	0.348437	-1.11471	-0.04	0.79958	-1.02811	0.116667	0.523776	1.08423
AN8048	conserved hypothetical protein	0.896667	0.000799707	1.86176	0.22	0.288151	1.16473	-0.273333	0.199293	-1.2086	-0.676667	0.0107345	-1.59844	-1.17	0.000172881	-2.25012	-0.493333	0.0459578	-1.40769
AN8047	conserved hypothetical protein	-1.64333	7.11311e-06	-3.12387	-2.1	1.44e-06	-4.28709	-0.746667	0.00268875	-1.67791	-0.456667	0.0483377	-1.37237	0.896667	0.000764966	1.86176	1.35333	0.000188666	2.55502
AN8046	putative triacylglycerol lipase	3.38333	4.9149e-06	10.4348	2.69333	2.94e-05	6.46806	4.15	1.85014e-06	17.7531	-0.69	0.112195	-1.61328	0.766667	0.0573535	1.70133	1.45667	0.0052948	2.74473
AN8045	cleavage and polyadenylation specific factor 5	-0.836667	0.00102744	-1.78592	-0.683333	0.00394902	-1.60585	-0.21	0.306237	-1.15669	0.153333	0.492516	1.11214	0.626667	0.00684988	1.54399	0.473333	0.0473342	1.38831
AN8044	a-pheromone processing metallopeptidase Ste23	-1.90333	9.88123e-06	-3.74076	-1.75	2.07e-05	-3.36359	-1.62	5.37345e-05	-3.07375	0.153333	0.5728	1.11214	0.283333	0.235009	1.217	0.13	0.667161	1.09429
AN8043	conserved hypothetical protein, BYS1 domain protein	-2.01333	0.000179519	-4.03714	-2.98	1.07e-05	-7.88986	-3.03333	1.39564e-05	-8.18699	-0.966667	0.0308901	-1.95432	-1.02	0.0143645	-2.02792	-0.0533333	0.915137	-1.03766
AN8042	histone deacetylase hda1	-0.0166667	0.936793	-1.01162	0.583333	0.00863079	1.49831	1.05667	0.000247877	2.08012	0.6	0.0145743	1.51572	1.07333	0.000212429	2.10429	0.473333	0.0432742	1.38831
AN8041	glyceraldehyde-3-phosphate dehydrogenase	-0.966667	0.00508179	-1.95432	-1.30333	0.000793116	-2.46798	-1.13	0.00248745	-2.18859	-0.336667	0.300359	-1.26284	-0.163333	0.580142	-1.11987	0.173333	0.639197	1.12766
AN8040	phosphate transporter	-0.07	0.76167	-1.04972	0.29	0.195046	1.22264	0.25	0.273363	1.18921	0.36	0.142901	1.28343	0.32	0.150565	1.24833	-0.04	0.892799	-1.02811
AN8039	histone H2A.Z	-0.0333333	0.848227	-1.02337	0.18	0.279861	1.13288	0.43	0.0205799	1.34723	0.213333	0.239308	1.15936	0.463333	0.0126282	1.37872	0.25	0.191067	1.18921
AN8038	R3H domain-containing protein	0.893333	0.000746195	1.85746	0.506667	0.0219002	1.42076	0.06	0.786594	1.04247	-0.386667	0.092	-1.30737	-0.833333	0.00142368	-1.7818	-0.446667	0.0633529	-1.36289
AN8037	GPI anchored protein	-2.74667	0.0156161	-6.71165	1.89667	0.0762399	3.72352	2.68	0.020753	6.40856	4.64333	0.00228732	24.9909	5.42667	0.00029128	43.012	0.783333	0.530696	1.7211
AN8036	aldo-keto reductase	-2.47	1.25773e-06	-5.54044	-3.15667	3.04e-07	-8.91767	-1.54667	6.72534e-05	-2.92141	-0.686667	0.0189303	-1.60956	0.923333	0.00192717	1.89649	1.61	0.000191474	3.05252
AN8035	heat shock transcription factor Hsf1	0.396667	0.0186073	1.31646	0.123333	0.432416	1.08925	0.37	0.0297427	1.29235	-0.273333	0.114778	-1.2086	-0.0266667	0.869711	-1.01866	0.246667	0.168102	1.18646
AN8034	conserved hypothetical protein	0.133333	0.634766	1.09682	-0.32	0.24874	-1.24833	0.193333	0.499619	1.1434	-0.453333	0.138547	-1.3692	0.06	0.835458	1.04247	0.513333	0.10996	1.42734
AN8033	actin interacting protein 2	-0.526667	0.0040313	-1.4406	-0.656667	0.00318081	-1.57644	-0.916667	0.000456011	-1.88775	-0.59	0.0123043	-1.50525	-0.85	0.000691693	-1.8025	0.273333	0.129556	1.2086
AN8032	NAD dependent epimerase/dehydratase	-0.723333	0.00212078	-1.65099	-0.306667	0.118782	-1.23685	-0.806667	0.00137226	-1.74917	0.416667	0.0603239	1.33484	-0.0833333	0.669231	-1.05946	-0.5	0.0328652	-1.41421
AN8031	conserved hypothetical protein	0.386667	0.0456037	1.30737	-0.29	0.123334	-1.22264	-0.643333	0.00429288	-1.56193	-0.676667	0.00635984	-1.59844	-1.03	0.0001939	-2.04202	-0.353333	0.101918	-1.27751
AN8030	conserved hypothetical protein	-0.783333	0.0126983	-1.7211	-0.02	0.950602	-1.01396	-0.49	0.0999139	-1.40444	0.763333	0.0259217	1.69741	0.293333	0.296153	1.22547	-0.47	0.152025	-1.38511
AN8029	potassium ion transporter	2.79667	4.9775e-08	6.94833	2	5.47e-07	4	0.54	0.00594075	1.45397	-0.796667	0.00150427	-1.73708	-2.25667	8.17073e-07	-4.77886	-1.46	5.9437e-05	-2.75108
AN8028	alpha/beta hydrolase	0.876667	8.84679e-05	1.83613	0.483333	0.00521005	1.39797	0.00333333	0.985507	1.00231	-0.393333	0.0272851	-1.31342	-0.873333	0.000132038	-1.83189	-0.48	0.0113626	-1.39474
AN8027	conserved hypothetical protein	0.12	0.672045	1.08673	-0.593333	0.0431919	-1.50873	-0.853333	0.008718	-1.80667	-0.713333	0.0314777	-1.63959	-0.973333	0.00369147	-1.96337	-0.26	0.426475	-1.19748
AN8026	amino acid transporter	0.403333	0.105047	1.32256	-0.49	0.0558746	-1.40444	-0.553333	0.0380802	-1.46747	-0.893333	0.00648898	-1.85746	-0.956667	0.00191449	-1.94082	-0.0633333	0.843949	-1.04488
AN8025	conserved hypothetical protein	-0.123333	0.561117	-1.08925	-0.496667	0.0279134	-1.41095	-0.42	0.0609967	-1.33793	-0.373333	0.112227	-1.29534	-0.296667	0.158219	-1.2283	0.0766667	0.779434	1.05458
AN8024	hydrolase	-1.28667	0.00441654	-2.43964	-1.03667	0.0151139	-2.05148	-0.333333	0.401146	-1.25992	0.25	0.565872	1.18921	0.953333	0.0228305	1.93634	0.703333	0.116549	1.62826
AN8023	vacuolar sorting protein 1	0.723333	0.000369852	1.65099	0.09	0.556813	1.06437	0.276667	0.0790171	1.21139	-0.633333	0.00297382	-1.55114	-0.446667	0.00880254	-1.36289	0.186667	0.278856	1.13813
AN8021	ATP synthase alpha subunit vacuolar	-0.853333	0.0024314	-1.80667	-0.83	0.00303939	-1.77769	-0.436667	0.0755524	-1.35347	0.04	0.899153	1.02811	0.623333	0.027554	1.54043	0.583333	0.0610747	1.49831
AN8020	conserved hypothetical protein	-0.293333	0.1228	-1.22547	-0.12	0.533588	-1.08673	0.846667	0.000853086	1.79834	0.173333	0.406211	1.12766	1.14	0.000109391	2.20381	0.966667	0.000834492	1.95432
AN8019	pfs domain-containing protein	-1.55333	0.000874405	-2.93494	-2.85	1.16e-05	-7.21	-2.83667	1.76105e-05	-7.14368	-1.29667	0.00700472	-2.45661	-1.28333	0.00344736	-2.43401	0.0133333	0.979596	1.00928
AN8018	Auxin Efflux Carrier superfamily	-0.663333	0.538409	-1.58374	0.183333	0.876747	1.1355	-2.32333	0.0442083	-5.00487	0.846667	0.478079	1.79834	-1.66	0.123394	-3.16017	-2.50667	0.0492016	-5.68305
AN8017	WD domain-containing protein	0.533333	0.0520332	1.44727	0.223333	0.402622	1.16743	0.386667	0.157871	1.30737	-0.31	0.283127	-1.23971	-0.146667	0.576502	-1.10701	0.163333	0.615874	1.11987
AN8016	eukaryotic initiation factor 4A-12	1.19333	1.37207e-05	2.2868	0.723333	0.000587267	1.65099	0.313333	0.0620189	1.24258	-0.47	0.0166509	-1.38511	-0.88	0.000191234	-1.84038	-0.41	0.0323951	-1.32869
AN8015	splicing factor 3a subunit 3	0.586667	0.0115911	1.50177	-0.00666667	0.977505	-1.00463	-0.23	0.283715	-1.17283	-0.593333	0.0204867	-1.50873	-0.816667	0.00187851	-1.76133	-0.223333	0.358024	-1.16743
AN8014	ATP-dependent DNA ligase domain-containing protein	0.03	0.84955	1.02101	-0.0966667	0.533099	-1.0693	0.69	0.000782473	1.61328	-0.126667	0.453498	-1.09177	0.66	0.00095378	1.58008	0.786667	0.000774427	1.72508
AN8013	cell division cycle	-0.663333	0.00654631	-1.58374	-0.313333	0.146021	-1.24258	0.426667	0.0601431	1.34412	0.35	0.13741	1.27456	1.09	0.000337197	2.12874	0.74	0.0079717	1.67018
AN8012	farnesyl-pyrophosphate synthetase	-1.46667	7.0615e-06	-2.76383	-2.03	8.04e-07	-4.08405	-1.49	1.03558e-05	-2.80889	-0.563333	0.0123717	-1.47768	-0.0233333	0.899676	-1.0163	0.54	0.0153816	1.45397
AN8010	glycogen synthase	-0.00666667	0.97417	-1.00463	-0.0666667	0.743394	-1.04729	-1.7	7.06003e-06	-3.24901	-0.06	0.788892	-1.04247	-1.69333	8.6035e-06	-3.23403	-1.63333	6.45932e-05	-3.10229
AN8009	thiamine biosynthesis protein	-1.04	0.00108547	-2.05623	-0.996667	0.00152818	-1.99538	-0.596667	0.0299322	-1.51222	0.0433333	0.884376	1.03049	0.443333	0.0835035	1.35974	0.4	0.166193	1.31951
AN8008	conserved hypothetical protein	-0.77	0.0754323	-1.70527	-0.766667	0.0779961	-1.70133	0.75	0.0909319	1.68179	0.00333333	0.995154	1.00231	1.52	0.00311212	2.86791	1.51667	0.00663575	2.86129
AN8007	arabinan endo-1,5-alpha-L-arabinosidase, abnC	0.356667	0.242014	1.28046	-0.0833333	0.800215	-1.05946	0.27	0.391327	1.20581	-0.44	0.190167	-1.3566	-0.0866667	0.784552	-1.06191	0.353333	0.320193	1.27751
AN8006	spore-wall fungal hydrophobin dewa precursor	0.64	0.0211511	1.55833	0.39	0.135083	1.31039	-0.04	0.890681	-1.02811	-0.25	0.378081	-1.18921	-0.68	0.0165145	-1.60214	-0.43	0.148416	-1.34723
AN8004	cytochrome P450	-0.0766667	0.653483	-1.05458	-0.583333	0.00359685	-1.49831	0.57	0.00493594	1.48452	-0.506667	0.0158373	-1.42076	0.646667	0.00207534	1.56555	1.15333	0.000182758	2.22427
AN8003	DUF821 domain-containing protein	0.71	0.257878	1.6358	4.03667	5.4e-05	16.4119	3.61333	0.000170544	12.2383	3.32667	0.00101308	10.0329	2.90333	0.000678317	7.48153	-0.423333	0.580837	-1.34102
AN8002	20S cyclosome subunit	0.276667	0.28913	1.21139	0.836667	0.0060128	1.78592	0.776667	0.0106509	1.71317	0.56	0.0628231	1.47427	0.5	0.0655729	1.41421	-0.06	0.862204	-1.04247
AN8001	mRNA splicing protein Yju2	1.64667	6.2717e-07	3.13109	0.693333	0.000444417	1.61702	-0.253333	0.0965835	-1.19196	-0.953333	0.000400455	-1.93634	-1.9	1.08608e-06	-3.73213	-0.946667	0.000233731	-1.92741
AN8000	histone acetylase complex subunit Paf400	0.47	0.00783888	1.38511	0.313333	0.054095	1.24258	0.76	0.0004935	1.69349	-0.156667	0.360289	-1.11471	0.29	0.0704538	1.22264	0.446667	0.0205852	1.36289
AN7999	conserved hypothetical protein	-0.633333	0.0617708	-1.55114	-1.34	0.00128809	-2.53151	-0.95	0.0119089	-1.93187	-0.706667	0.0607741	-1.63203	-0.316667	0.328728	-1.24545	0.39	0.304967	1.31039
AN7998	conserved hypothetical protein	-3.11667	5.97843e-08	-8.67381	-3.11667	8.23e-08	-8.67381	-1.96	2.27243e-06	-3.89062	0	1	1	1.15667	0.000101659	2.22942	1.15667	0.000321442	2.22942
AN7997	RNA polymerase III transcription factor subunit	-2.05	4.23559e-06	-4.14106	-1.57667	3.35e-05	-2.9828	-0.553333	0.0292743	-1.46747	0.473333	0.0720691	1.38831	1.49667	6.81454e-05	2.8219	1.02333	0.0019966	2.03261
AN7996	conserved hypothetical protein	-1.77333	0.00110191	-3.41843	-0.08	0.865873	-1.05702	0.366667	0.40506	1.28937	1.69333	0.00427777	3.23403	2.14	0.000396372	4.40762	0.446667	0.371734	1.36289
AN7995	ribokinase	0.38	0.0402096	1.30134	-0.11	0.542666	-1.07923	0.6	0.0048649	1.51572	-0.49	0.0224692	-1.40444	0.22	0.209481	1.16473	0.71	0.0035193	1.6358
AN7994	DNA replication licensing factor Mcm5	0.02	0.940159	1.01396	-0.0666667	0.804608	-1.04729	0.106667	0.690588	1.07674	-0.0866667	0.767228	-1.06191	0.0866667	0.736288	1.06191	0.173333	0.569703	1.12766
AN7993	GARP complex component	0.0233333	0.874771	1.0163	0.2	0.160936	1.1487	0.26	0.080775	1.19748	0.176667	0.251294	1.13027	0.236667	0.0990811	1.17827	0.06	0.739779	1.04247
AN7992	conserved hypothetical protein	-0.516667	0.0652607	-1.43065	0.0966667	0.735903	1.0693	-0.756667	0.0144628	-1.68958	0.613333	0.0516751	1.52979	-0.24	0.371111	-1.18099	-0.853333	0.0132763	-1.80667
AN7991	conserved hypothetical protein	0.353333	0.412678	1.27751	0.24	0.590405	1.18099	0.0666667	0.891385	1.04729	-0.113333	0.822344	-1.08172	-0.286667	0.505388	-1.21982	-0.173333	0.755324	-1.12766
AN7990	conserved hypothetical protein	1.03333	0.157778	2.04675	1.04333	0.157355	2.06098	-0.773333	0.302283	-1.70921	0.01	0.990926	1.00696	-1.80667	0.0225046	-3.49833	-1.81667	0.0388206	-3.52266
AN7989	phosphatidylserine decarboxylase	0.696667	0.212101	1.62076	0.78	0.167319	1.71713	-1.37667	0.0258747	-2.59668	0.0833333	0.900976	1.05946	-2.07333	0.00262771	-4.20858	-2.15667	0.00451992	-4.45883
AN7988	conserved hypothetical protein	0.133333	0.773909	1.09682	1.23667	0.0127526	2.35653	0.203333	0.668557	1.15136	1.10333	0.0361222	2.14851	0.07	0.880989	1.04972	-1.03333	0.0514312	-2.04675
AN7987	polyhydroxybutyrate depolymerase	-0.396667	0.033669	-1.31646	-0.28	0.119205	-1.21419	0.12	0.512486	1.08673	0.116667	0.557036	1.08423	0.516667	0.00988815	1.43065	0.4	0.0562167	1.31951
AN7986	conserved hypothetical protein	1.26333	0.0092373	2.4005	0.85	0.0584701	1.8025	2.16667	0.000408474	4.48985	-0.413333	0.38506	-1.33176	0.903333	0.045835	1.87038	1.31667	0.0152032	2.4909
AN7985	conserved hypothetical protein	0.5	0.107684	1.41421	0.28	0.364535	1.21419	0.946667	0.00845905	1.92741	-0.22	0.523266	-1.16473	0.446667	0.146677	1.36289	0.666667	0.0657002	1.5874
AN7984	L-lactate dehydrogenase	2.32667	0.0118421	5.01645	1.00333	0.230313	2.00463	1.25	0.148088	2.37841	-1.32333	0.149354	-2.50244	-1.07667	0.193851	-2.10916	0.246667	0.82024	1.18646
AN7982	conserved hypothetical protein	2.15667	0.00320838	4.45883	0.63	0.306544	1.54756	-0.7	0.266782	-1.6245	-1.52667	0.035529	-2.88119	-2.85667	0.000631828	-7.2434	-1.33	0.0665452	-2.51403
AN7981	ferric-chelate reductase	0.75	0.0353209	1.68179	-0.04	0.915914	-1.02811	-0.45	0.196329	-1.36604	-0.79	0.0451487	-1.72907	-1.2	0.00336612	-2.2974	-0.41	0.293708	-1.32869
AN7979	conserved hypothetical protein	0.773333	0.0972128	1.70921	0.57	0.216565	1.48452	0.23	0.63676	1.17283	-0.203333	0.701627	-1.15136	-0.543333	0.232465	-1.45734	-0.34	0.539705	-1.26576
AN7976	conserved hypothetical protein	-1.68	1.28702e-05	-3.20428	-1.85667	7.04e-06	-3.6217	-1.7	1.97591e-05	-3.24901	-0.176667	0.47261	-1.13027	-0.02	0.931591	-1.01396	0.156667	0.558372	1.11471
AN7975	conserved hypothetical protein	0.22	0.547951	1.16473	-0.926667	0.0193963	-1.90088	-0.96	0.0186738	-1.94531	-1.14667	0.0128006	-2.21402	-1.18	0.00561983	-2.26577	-0.0333333	0.947375	-1.02337
AN7974	conserved hypothetical protein	0.56	0.469205	1.47427	-0.06	0.946027	-1.04247	-1.31	0.105822	-2.47942	-0.62	0.472873	-1.53688	-1.87	0.0250783	-3.65533	-1.25	0.161409	-2.37841
AN7973	conserved hypothetical protein	0.546667	0.0846147	1.46071	-0.0166667	0.962003	-1.01162	-0.503333	0.120031	-1.41748	-0.563333	0.105441	-1.47768	-1.05	0.00446588	-2.07053	-0.486667	0.173814	-1.4012
AN7972	conserved hypothetical protein	0.196667	0.610798	1.14605	0.306667	0.427321	1.23685	1.39667	0.00314691	2.63293	0.11	0.804019	1.07923	1.2	0.00673607	2.2974	1.09	0.0211041	2.12874
AN7971	conserved hypothetical protein	-0.3	0.0400538	-1.23114	-0.0166667	0.91515	-1.01162	0.0333333	0.828028	1.02337	0.283333	0.0734374	1.217	0.333333	0.026133	1.25992	0.05	0.781761	1.03526
AN7970	conserved hypothetical protein	2.95333	6.2408e-06	7.74537	2.39	3.37e-05	5.24157	2.38333	5.01835e-05	5.21741	-0.563333	0.145651	-1.47768	-0.57	0.108442	-1.48452	-0.00666667	0.98935	-1.00463
AN7969	conserved hypothetical protein	0.363333	0.239145	1.28639	-0.03	0.932189	-1.02101	-0.443333	0.167226	-1.35974	-0.393333	0.244942	-1.31342	-0.806667	0.0177755	-1.74917	-0.413333	0.246892	-1.33176
AN7967	purine-cytosine permease FCY21	1.20667	5.56994e-05	2.30804	1.24	4.91e-05	2.36199	1.14	0.000128616	2.20381	0.0333333	0.883814	1.02337	-0.0666667	0.734226	-1.04729	-0.1	0.67769	-1.07177
AN7966	pectin methylesterase	-0.173333	0.583348	-1.12766	0.18	0.576642	1.13288	-0.0733333	0.83213	-1.05214	0.353333	0.302878	1.27751	0.1	0.756415	1.07177	-0.253333	0.497942	-1.19196
AN7965	conserved hypothetical protein	0.373333	0.241901	1.29534	-0.0533333	0.880708	-1.03766	-0.76	0.0305243	-1.69349	-0.426667	0.222924	-1.34412	-1.13333	0.0034735	-2.19365	-0.706667	0.0620895	-1.63203
AN7964	conserved hypothetical protein	0.586667	0.326855	1.50177	0.186667	0.771334	1.13813	0.196667	0.761695	1.14605	-0.4	0.555244	-1.31951	-0.39	0.515196	-1.31039	0.01	0.990332	1.00696
AN7963	conserved hypothetical protein	-0.0433333	0.935221	-1.03049	-0.75	0.134542	-1.68179	-0.626667	0.217938	-1.54399	-0.706667	0.191775	-1.63203	-0.583333	0.233816	-1.49831	0.123333	0.849589	1.08925
AN7962	metalloproteinase, pepJ	8.12333	1.7512e-09	278.848	8.93333	6.15e-10	488.879	9.19333	4.48292e-10	585.422	0.81	0.0128359	1.75321	1.07	0.00127157	2.09943	0.26	0.38675	1.19748
AN7960	conserved hypothetical protein	2.32333	0.000252272	5.00487	3.71333	8.78e-06	13.1167	1.03333	0.0364861	2.04675	1.39	0.0148423	2.62079	-1.29	0.0115415	-2.44528	-2.68	0.000392169	-6.40856
AN7959	DUF1264 domain-containing protein	1.40667	0.00244322	2.65124	3.11667	9.21e-06	8.67381	0.72	0.0756582	1.64718	1.71	0.00232903	3.27161	-0.686667	0.0805112	-1.60956	-2.39667	0.000287816	-5.26585
AN7958	GABA permease	0.826667	0.0590108	1.77358	6.18333	1.62e-07	72.6723	7.03667	7.01484e-08	131.295	5.35667	1.25802e-05	40.9748	6.21	6.57267e-07	74.028	0.853333	0.0850505	1.80667
AN7957	conserved hypothetical protein	2.48667	0.00265908	5.60481	7.59333	1.05e-06	193.117	7.13333	2.27104e-06	140.394	5.10667	0.000239766	34.4556	4.64667	5.01727e-05	25.0487	-0.46	0.581671	-1.37554
AN7956	conserved hypothetical protein	0.216667	0.366135	1.16205	0.106667	0.671132	1.07674	-0.04	0.882704	-1.02811	-0.11	0.692982	-1.07923	-0.256667	0.282023	-1.19472	-0.146667	0.622335	-1.10701
AN7955	conserved hypothetical protein	-0.333333	0.179388	-1.25992	0.0633333	0.812402	1.04488	0.736667	0.0103902	1.66632	0.396667	0.147473	1.31646	1.07	0.00101701	2.09943	0.673333	0.0268222	1.59475
AN7954	glycerol dehydrogenase Gcy1	0.296667	0.174355	1.2283	-0.0866667	0.704931	-1.06191	-0.363333	0.111494	-1.28639	-0.383333	0.115517	-1.30435	-0.66	0.00831254	-1.58008	-0.276667	0.272163	-1.21139
AN7953	conserved hypothetical protein	-0.55	0.00691482	-1.46409	-1.02	0.000122951	-2.02792	-0.406667	0.0360288	-1.32562	-0.47	0.0278738	-1.38511	0.143333	0.416347	1.10445	0.613333	0.00841231	1.52979
AN7952	conserved hypothetical protein	-0.673333	0.00402959	-1.59475	-1.02333	0.000269152	-2.03261	-0.41	0.0544373	-1.32869	-0.35	0.115304	-1.27456	0.263333	0.18449	1.20025	0.613333	0.0146114	1.52979
AN7951	conserved hypothetical protein	-0.306667	0.154541	-1.23685	-0.546667	0.0196292	-1.46071	-0.303333	0.172271	-1.23399	-0.24	0.307647	-1.18099	0.00333333	0.988292	1.00231	0.243333	0.328488	1.18372
AN7949	conserved hypothetical protein	0.61	0.075215	1.52626	1.60333	0.000428164	3.03845	-1.58333	0.000602612	-2.99661	0.993333	0.0167382	1.99078	-2.19333	6.13525e-05	-4.57361	-3.18667	4.7714e-05	-9.10505
AN7948	triacylglycerol lipase	0.13	0.679003	1.09429	0.07	0.833893	1.04972	-0.393333	0.214477	-1.31342	-0.06	0.869524	-1.04247	-0.523333	0.0945451	-1.43727	-0.463333	0.190712	-1.37872
AN7947	conserved hypothetical protein	0.0966667	0.764402	1.0693	-0.473333	0.133207	-1.38831	-0.63	0.0576265	-1.54756	-0.57	0.102102	-1.48452	-0.726667	0.0290181	-1.65481	-0.156667	0.688367	-1.11471
AN7946	conserved hypothetical protein	0.736667	0.0787491	1.66632	0.446667	0.275947	1.36289	0.543333	0.197522	1.45734	-0.29	0.527619	-1.22264	-0.193333	0.638042	-1.1434	0.0966667	0.857383	1.0693
AN7945	histidine kinase G2	0.43	0.565091	1.34723	0.483333	0.523303	1.39797	-1.42	0.0705746	-2.67586	0.0533333	0.952539	1.03766	-1.85	0.0216445	-3.605	-1.90333	0.0341676	-3.74076
AN7944	conserved hypothetical protein	0.58	0.0107221	1.49485	0.476667	0.0289499	1.39152	0.59	0.0117838	1.50525	-0.103333	0.657746	-1.07425	0.01	0.963282	1.00696	0.113333	0.655384	1.08172
AN7943	conserved hypothetical protein	-1.88333	2.04992e-05	-3.68926	-2.08333	1.07e-05	-4.23785	-2.1	1.50079e-05	-4.28709	-0.2	0.495168	-1.1487	-0.216667	0.403937	-1.16205	-0.0166667	0.964486	-1.01162
AN7942	conserved hypothetical protein	-0.793333	0.0249142	-1.73307	-0.89	0.01477	-1.85318	-0.316667	0.350356	-1.24545	-0.0966667	0.800636	-1.0693	0.476667	0.149407	1.39152	0.573333	0.133374	1.48796
AN7940	conserved hypothetical protein	0.243333	0.488572	1.18372	-0.33	0.348377	-1.25701	0.123333	0.742989	1.08925	-0.573333	0.139103	-1.48796	-0.12	0.738677	-1.08673	0.453333	0.26172	1.3692
AN7939	conserved hypothetical protein	1.67	0.0292121	3.18215	1.39	0.0629909	2.62079	1.25333	0.096943	2.38392	-0.28	0.738519	-1.21419	-0.416667	0.561202	-1.33484	-0.136667	0.885902	-1.09936
AN7938	sugar transporter	0.236667	0.190252	1.17827	-0.0133333	0.94836	-1.00928	-0.556667	0.00855136	-1.47087	-0.25	0.206648	-1.18921	-0.793333	0.00091222	-1.73307	-0.543333	0.016489	-1.45734
AN7937	CipC-like antibiotic response protein	-0.203333	0.758028	-1.15136	-1.03	0.112107	-2.04202	-0.106667	0.881542	-1.07674	-0.826667	0.233464	-1.77358	0.0966667	0.883985	1.0693	0.923333	0.205667	1.89649
AN7936	conserved hypothetical protein	0.826667	0.000980774	1.77358	-0.9	0.000583846	-1.86607	-0.7	0.00365109	-1.6245	-1.72667	0.000104773	-3.30962	-1.52667	1.94939e-05	-2.88119	0.2	0.382692	1.1487
AN7935	conserved hypothetical protein	0.113333	0.583722	1.08172	-0.293333	0.157185	-1.22547	-0.58	0.0133856	-1.49485	-0.406667	0.0800967	-1.32562	-0.693333	0.00448363	-1.61702	-0.286667	0.223638	-1.21982
AN7934	D-isomer specific 2-hydroxyacid dehydrogenase NAD-binding	-1.73333	0.000100125	-3.32495	-0.31	0.299336	-1.23971	-0.313333	0.30582	-1.24258	1.42333	0.00163396	2.68204	1.42	0.000536572	2.67586	-0.00333333	0.993156	-1.00231
AN7933	conserved hypothetical protein	0.943333	0.0823671	1.92297	0.696667	0.192452	1.62076	2.7	0.000378202	6.49802	-0.246667	0.687765	-1.18646	1.75667	0.00507983	3.37916	2.00333	0.00508733	4.00925
AN7932	conserved hypothetical protein	3.27333	4.66286e-05	9.66878	1.97667	0.00173728	3.93583	2.73	0.000254919	6.63456	-1.29667	0.0317656	-2.45661	-0.543333	0.278441	-1.45734	0.753333	0.196078	1.68568
AN7931	conserved hypothetical protein	0.77	0.0157391	1.70527	0.756667	0.0177061	1.68958	1.54	0.000289443	2.90795	-0.246667	0.446209	-1.18646	0.77	0.0164543	1.70527	0.783333	0.0278549	1.7211
AN7930	glycosyl hydrolase BNR repeat-containing protein	0.513333	0.034589	1.42734	0.566667	0.0228068	1.4811	0.0633333	0.801294	1.04488	0.0533333	0.844693	1.03766	-0.45	0.0590535	-1.36604	-0.503333	0.0636263	-1.41748
AN7929	conserved hypothetical protein	-0.95	0.145175	-1.93187	-0.186667	0.788064	-1.13813	-0.773333	0.245963	-1.70921	0.763333	0.282573	1.69741	0.176667	0.79247	1.13027	-0.586667	0.444369	-1.50177
AN7928	conserved hypothetical protein	-1.97333	0.0401911	-3.92674	-2.72667	0.00878783	-6.61924	-2.23667	0.0267696	-4.71307	-0.753333	0.460698	-1.68568	-0.263333	0.780815	-1.20025	0.49	0.670838	1.40444
AN7927	conserved hypothetical protein	-0.903333	0.00566823	-1.87038	-0.763333	0.0146327	-1.69741	-0.326667	0.259911	-1.25411	0.14	0.665998	1.10191	0.576667	0.0507731	1.4914	0.436667	0.18008	1.35347
AN7926	conserved hypothetical protein	-1.90333	0.00151506	-3.74076	-2.26	0.000503666	-4.78991	-2.41333	0.000420155	-5.32704	-0.356667	0.508478	-1.28046	-0.51	0.285083	-1.42405	-0.153333	0.806932	-1.11214
AN7925	conserved hypothetical protein	-0.793333	0.0103612	-1.73307	-0.336667	0.225558	-1.26284	-0.74	0.0175582	-1.67018	0.456667	0.135659	1.37237	0.0533333	0.853848	1.03766	-0.403333	0.204162	-1.32256
AN7924	conserved hypothetical protein	2.44333	2.24913e-06	5.43897	1.09667	0.000881213	2.1386	0.946667	0.00280216	1.92741	-1.34667	0.000977453	-2.54324	-1.49667	0.000131642	-2.8219	-0.15	0.633797	-1.10957
AN7923	conserved hypothetical protein	1.53333	6.62219e-05	2.89454	-0.15	0.557216	-1.10957	-0.376667	0.145533	-1.29834	-1.68333	0.000347346	-3.21169	-1.91	2.14227e-05	-3.75809	-0.226667	0.440273	-1.17013
AN7922	conserved hypothetical protein	-0.89	0.00207209	-1.85318	-1.57667	3.98e-05	-2.9828	-1.57	5.93215e-05	-2.96905	-0.686667	0.0187201	-1.60956	-0.68	0.010878	-1.60214	0.00666667	0.984366	1.00463
AN7921	conserved hypothetical protein	0.14	0.595838	1.10191	-0.883333	0.00424635	-1.84463	-0.77	0.0108568	-1.70527	-1.02333	0.0044909	-2.03261	-0.91	0.00380278	-1.87905	0.113333	0.734843	1.08172
AN7920	N-carbamoyl-D-amino acid hydrolase	-0.643333	0.127877	-1.56193	-1.27333	0.00787264	-2.41719	-0.993333	0.030656	-1.99078	-0.63	0.17147	-1.54756	-0.35	0.398782	-1.27456	0.28	0.58267	1.21419
AN7919	fungal specific transcription factor	0.676667	0.0342141	1.59844	-0.2	0.516886	-1.1487	0.746667	0.0254029	1.67791	-0.876667	0.0187788	-1.83613	0.07	0.824224	1.04972	0.946667	0.0134085	1.92741
AN7918	haloacid dehalogenase	-0.296667	0.184267	-1.2283	-0.61	0.0138503	-1.52626	-0.513333	0.0350812	-1.42734	-0.313333	0.200102	-1.24258	-0.216667	0.326266	-1.16205	0.0966667	0.735493	1.0693
AN7917	conserved hypothetical protein	-2.04333	3.59841e-06	-4.12197	-1.92333	6.44e-06	-3.79298	-2.37	2.06682e-06	-5.16941	0.12	0.642559	1.08673	-0.326667	0.148491	-1.25411	-0.446667	0.0905833	-1.36289
AN7916	conserved hypothetical protein	0.123333	0.565652	1.08925	-0.336667	0.120161	-1.26284	-0.48	0.0379948	-1.39474	-0.46	0.0601279	-1.37554	-0.603333	0.0116914	-1.51922	-0.143333	0.578888	-1.10445
AN7915	beta-galactosidase	-0.123333	0.714143	-1.08925	-3.51333	1.25e-06	-11.4188	-3.90667	8.54802e-07	-14.9977	-3.39	4.58532e-05	-10.4831	-3.78333	1.81369e-06	-13.7688	-0.393333	0.29748	-1.31342
AN7914	conserved hypothetical protein	-2.34333	0.000481603	-5.07474	-1.75667	0.00340209	-3.37916	-1.78	0.00378834	-3.43426	0.586667	0.284812	1.50177	0.563333	0.256025	1.47768	-0.0233333	0.974943	-1.0163
AN7913	conserved hypothetical protein	-1.82333	1.67086e-05	-3.53898	-1.76333	2.38e-05	-3.39482	-2.02	1.28301e-05	-4.05584	0.06	0.837228	1.04247	-0.196667	0.421354	-1.14605	-0.256667	0.373401	-1.19472
AN7912	conserved hypothetical protein	-0.35	0.277314	-1.27456	-0.94	0.0101684	-1.91853	-0.88	0.016489	-1.84038	-0.59	0.105027	-1.50525	-0.53	0.106965	-1.44393	0.06	0.889481	1.04247
AN7911	conserved hypothetical protein	-0.2	0.562656	-1.1487	0.353333	0.3035	1.27751	0.546667	0.125478	1.46071	0.553333	0.143334	1.46747	0.746667	0.0389062	1.67791	0.193333	0.651038	1.1434
AN7909	polyketide synthase	0.423333	0.190031	1.34102	0.82	0.019913	1.76541	0.0866667	0.807263	1.06191	0.396667	0.260848	1.31646	-0.336667	0.292569	-1.26284	-0.733333	0.0559402	-1.66248
AN7908	alpha-L-arabinofuranosidase	0.336667	0.135038	1.26284	0.11	0.635586	1.07923	-0.416667	0.0779605	-1.33484	-0.226667	0.357512	-1.17013	-0.753333	0.0046156	-1.68568	-0.526667	0.0486524	-1.4406
AN7907	conserved hypothetical protein	1.02667	0.000694683	2.03731	0.376667	0.111372	1.29834	0.496667	0.0465989	1.41095	-0.65	0.0215807	-1.56917	-0.53	0.0319585	-1.44393	0.12	0.680283	1.08673
AN7906	conserved hypothetical protein	3.63	0.000929924	12.3805	2.29667	0.0149839	4.91321	1.89333	0.0408462	3.71493	-1.33333	0.15645	-2.51984	-1.73667	0.0514362	-3.33264	-0.403333	0.709042	-1.32256
AN7905	oxidoreductase	0.0333333	0.960586	1.02337	-0.936667	0.141421	-1.9141	-1.11667	0.0911797	-2.16845	-0.97	0.16108	-1.95884	-1.15	0.0750441	-2.21914	-0.18	0.826085	-1.13288
AN7903	polyketide synthase	-2.24	7.21689e-05	-4.72397	-2.25	7.61e-05	-4.75683	-1.96333	0.000275081	-3.89962	-0.01	0.984036	-1.00696	0.276667	0.449357	1.21139	0.286667	0.516935	1.21982
AN7902	conserved hypothetical protein	-2.18667	0.0405453	-4.55252	-2.33667	0.0316901	-5.05134	-1.35333	0.197121	-2.55502	-0.15	0.901833	-1.10957	0.833333	0.407586	1.7818	0.983333	0.410456	1.97703
AN7901	conserved hypothetical protein	0.676667	0.0768927	1.59844	0.646667	0.0908197	1.56555	1.52	0.00160006	2.86791	-0.03	0.947402	-1.02101	0.843333	0.0335338	1.79419	0.873333	0.049413	1.83189
AN7900	conserved hypothetical protein	-2.27	0.0057499	-4.82323	-2.59667	0.00266355	-6.04887	-1.7	0.0296312	-3.24901	-0.326667	0.691687	-1.25411	0.57	0.418848	1.48452	0.896667	0.275623	1.86176
AN7899	citrinin biosynthesis oxydoreductase CtnB	-1.28333	0.133122	-2.43401	-0.61	0.479784	-1.52626	-0.753333	0.38811	-1.68568	0.673333	0.477622	1.59475	0.53	0.53108	1.44393	-0.143333	0.899915	-1.10445
AN7898	monocarboxylate permease	1.08333	0.00980467	2.11893	1.49667	0.00146143	2.8219	0.823333	0.0418295	1.76949	0.413333	0.31218	1.33176	-0.26	0.483045	-1.19748	-0.673333	0.120449	-1.59475
AN7897	conserved hypothetical protein	-2.33	0.0116374	-5.02805	-2.67	0.00567708	-6.36429	-2.13	0.0214502	-4.37717	-0.34	0.724528	-1.26576	0.2	0.817115	1.1487	0.54	0.594595	1.45397
AN7896	conserved hypothetical protein	-0.173333	0.759038	-1.12766	-1.85333	0.00402665	-3.61334	0.206667	0.722913	1.15402	-1.68	0.0142237	-3.20428	0.38	0.481228	1.30134	2.06	0.00498586	4.16986
AN7895	zinc-binding oxidoreductase CipB	0.196667	0.420352	1.14605	-0.68	0.0126095	-1.60214	-0.936667	0.00239774	-1.9141	-0.876667	0.00694106	-1.83613	-1.13333	0.000646179	-2.19365	-0.256667	0.368288	-1.19472
AN7894	conserved hypothetical protein	-1.94333	0.0305674	-3.84593	-2.31333	0.013721	-4.9703	-1.33	0.131068	-2.51403	-0.37	0.706098	-1.29235	0.613333	0.465019	1.52979	0.983333	0.316195	1.97703
AN7893	conserved hypothetical protein	-1.46	0.109598	-2.75108	-1.70333	0.0681696	-3.25653	-1.2	0.19704	-2.2974	-0.243333	0.816829	-1.18372	0.26	0.780373	1.19748	0.503333	0.654867	1.41748
AN7892	hsp30-like protein	1.06667	0.0190784	2.09459	0.41	0.330599	1.32869	-0.816667	0.0667139	-1.76133	-0.656667	0.155261	-1.57644	-1.88333	0.000787017	-3.68926	-1.22667	0.0188263	-2.34026
AN7891	endoglucanase IV	-1.23333	0.176632	-2.3511	-3.74	0.00125106	-13.3614	-4.48667	0.000470249	-22.4193	-2.50667	0.0235626	-5.68305	-3.25333	0.00329654	-9.53566	-0.746667	0.492658	-1.67791
AN7890	glucose oxidase	0.486667	0.09743	1.4012	0.136667	0.64856	1.09936	-0.29	0.32867	-1.22264	-0.35	0.266902	-1.27456	-0.776667	0.0151733	-1.71317	-0.426667	0.198781	-1.34412
AN7889	conserved hypothetical protein	-0.876667	3.47413e-05	-1.83613	-0.666667	0.000283013	-1.5874	-0.476667	0.00321622	-1.39152	0.21	0.145567	1.15669	0.4	0.00780037	1.31951	0.19	0.205415	1.14076
AN7888	conserved hypothetical protein	0.76	0.0204319	1.69349	-0.766667	0.0202256	-1.70133	-0.863333	0.0129302	-1.81924	-1.52667	0.00125353	-2.88119	-1.62333	0.000251809	-3.08086	-0.0966667	0.806627	-1.0693
AN7887	conserved hypothetical protein	0.87	0.0202261	1.82766	0.213333	0.547962	1.15936	-0.15	0.684829	-1.10957	-0.656667	0.0922539	-1.57644	-1.02	0.00957295	-2.02792	-0.363333	0.36834	-1.28639
AN7886	chitinase	0.04	0.883435	1.02811	0.16	0.548307	1.11729	-0.296667	0.266181	-1.2283	0.12	0.690027	1.08673	-0.336667	0.193657	-1.26284	-0.456667	0.129343	-1.37237
AN7885	conserved hypothetical protein	-0.173333	0.797597	-1.12766	-0.326667	0.626001	-1.25411	-0.15	0.834283	-1.10957	-0.153333	0.841672	-1.11214	0.0233333	0.973267	1.0163	0.176667	0.833934	1.13027
AN7884	amino acid adenylation	-0.23	0.337532	-1.17283	-0.43	0.0831461	-1.34723	-1.14667	0.000592329	-2.21402	-0.2	0.457467	-1.1487	-0.916667	0.00224618	-1.88775	-0.716667	0.0174299	-1.64338
AN7883	conserved hypothetical protein	0.633333	0.00307073	1.55114	-0.22	0.221714	-1.16473	-0.0933333	0.621742	-1.06683	-0.853333	0.00166014	-1.80667	-0.726667	0.00150288	-1.65481	0.126667	0.56054	1.09177
AN7882	short-chain dehydrogenase/reductase	0.163333	0.407839	1.11987	-0.363333	0.0756037	-1.28639	-0.76	0.00236745	-1.69349	-0.526667	0.027164	-1.4406	-0.923333	0.000622738	-1.89649	-0.396667	0.087291	-1.31646
AN7881	benzoate 4-monooxygenase cytochrome P450	-3.03667	0.000441854	-8.20593	-3.10667	0.000407073	-8.6139	-3.35333	0.000316139	-10.2201	-0.07	0.927715	-1.04972	-0.316667	0.622653	-1.24545	-0.246667	0.766261	-1.18646
AN7880	fatty acid synthase subunit alpha reductase	-0.413333	0.33214	-1.33176	-1.59	0.00239787	-3.01049	-1.79333	0.00136945	-3.46615	-1.17667	0.0237787	-2.26054	-1.38	0.0059348	-2.60268	-0.203333	0.708045	-1.15136
AN7879	ATP-binding cassette protein	0.0366667	0.886938	1.02574	-0.516667	0.0459212	-1.43065	-0.933333	0.00252379	-1.90968	-0.553333	0.0522191	-1.46747	-0.97	0.00178354	-1.95884	-0.416667	0.143062	-1.33484
AN7878	branched-chain-amino-acid aminotransferase	-0.853333	0.00561749	-1.80667	-2.39	4.51e-06	-5.24157	-3.09667	1.01684e-06	-8.5544	-1.53667	0.000716947	-2.90123	-2.24333	1.14402e-05	-4.7349	-0.706667	0.0297975	-1.63203
AN7877	RTA1 domain-containing protein	-0.593333	0.0419431	-1.50873	-1.15667	0.00114467	-2.22942	-1.37	0.000468022	-2.58471	-0.563333	0.0750433	-1.47768	-0.776667	0.0126113	-1.71317	-0.213333	0.524334	-1.15936
AN7876	branched-chain amino acid aminotransferase	-1.84333	0.00142943	-3.58838	-2.2	0.000458146	-4.59479	-2.51333	0.000241543	-5.70938	-0.356667	0.490404	-1.28046	-0.67	0.148359	-1.59107	-0.313333	0.576816	-1.24258
AN7875	conserved hypothetical protein	-1.22	0.00835212	-2.32947	-1.16667	0.011009	-2.24492	-1.54333	0.00260753	-2.91467	0.0533333	0.913878	1.03766	-0.323333	0.424331	-1.25122	-0.376667	0.43351	-1.29834
AN7874	conserved hypothetical protein	0.01	0.9889	1.00696	-1.59	0.025346	-3.01049	-2.21333	0.00525365	-4.63746	-1.6	0.0392141	-3.03143	-2.22333	0.00456241	-4.66971	-0.623333	0.420847	-1.54043
AN7873	conserved hypothetical protein	-1.29667	0.0565958	-2.45661	-1.12667	0.0938166	-2.18354	-1.23667	0.0746225	-2.35653	0.17	0.824242	1.12506	0.06	0.931391	1.04247	-0.11	0.900559	-1.07923
AN7872	conserved hypothetical protein	0.306667	0.0871615	1.23685	0.06	0.747149	1.04247	-0.0466667	0.809054	-1.03288	-0.246667	0.199842	-1.18646	-0.353333	0.0535794	-1.27751	-0.106667	0.622725	-1.07674
AN7871	conserved hypothetical protein	0.613333	0.112438	1.52979	-0.0466667	0.913434	-1.03288	-0.00333333	0.994416	-1.00231	-0.66	0.120824	-1.58008	-0.616667	0.11053	-1.53333	0.0433333	0.933146	1.03049
AN7870	WSC domain-containing protein	-0.883333	0.0833628	-1.84463	-0.0933333	0.865839	-1.06683	-0.38	0.460154	-1.30134	0.79	0.151222	1.72907	0.503333	0.307625	1.41748	-0.286667	0.644774	-1.21982
AN7869	exo-beta-1,3-glucanase	0.78	0.0595422	1.71713	1.42	0.00314408	2.67586	2.41	0.000119419	5.31474	0.64	0.147392	1.55833	1.63	0.0014637	3.09513	0.99	0.0397612	1.98618
AN7868	conserved hypothetical protein	-0.09	0.861064	-1.06437	0.89	0.0793457	1.85318	1.18333	0.0287314	2.27101	0.98	0.0791356	1.97247	1.27333	0.0182991	2.41719	0.293333	0.630608	1.22547
AN7867	C6 zinc finger domain-containing protein	0.333333	0.232566	1.25992	0.78	0.0125496	1.71713	1.8	7.47138e-05	3.4822	0.446667	0.148693	1.36289	1.46667	0.000291552	2.76383	1.02	0.00624576	2.02792
AN7866	maltose permease	4.15667	1.06958e-07	17.8353	6.1	1.89e-08	68.5935	7.62667	4.21302e-09	197.631	1.94333	0.000330738	3.84593	3.47	1.34098e-06	11.0809	1.52667	0.000588872	2.88119
AN7865	glycosyl hydrolase family 3 protein	0.866667	0.0171276	1.82344	1.46	0.00080582	2.75108	2.28	4.8088e-05	4.85678	0.593333	0.111399	1.50873	1.41333	0.00113803	2.66352	0.82	0.0406858	1.76541
AN7864	conserved hypothetical protein	-0.696667	0.0601817	-1.62076	-1.61333	0.000667668	-3.05958	0.0333333	0.937219	1.02337	-0.916667	0.0317752	-1.88775	0.73	0.0510258	1.65864	1.64667	0.00160226	3.13109
AN7863	fibronectin type III domain-containing protein	0.586667	0.0853314	1.50177	-0.05	0.892624	-1.03526	0.406667	0.236191	1.32562	-0.636667	0.0908806	-1.55473	-0.18	0.588493	-1.13288	0.456667	0.234485	1.37237
AN7862	conserved hypothetical protein	0.703333	0.0505502	1.62826	-0.16	0.655648	-1.11729	0.39	0.271288	1.31039	-0.863333	0.0347913	-1.81924	-0.313333	0.358328	-1.24258	0.55	0.167432	1.46409
AN7861	conserved hypothetical protein	0.81	0.113444	1.75321	0.113333	0.836676	1.08172	0.11	0.844729	1.07923	-0.696667	0.208537	-1.62076	-0.7	0.16618	-1.6245	-0.00333333	0.995684	-1.00231
AN7860	beta-lactamase	1.63333	0.0148248	3.10229	0.926667	0.134379	1.90088	0.843333	0.181305	1.79419	-0.706667	0.289777	-1.63203	-0.79	0.193573	-1.72907	-0.0833333	0.918271	-1.05946
AN7859	conserved hypothetical protein	2.01667	0.00527588	4.04648	-0.1	0.885476	-1.07177	0.12	0.863046	1.08673	-2.11667	0.00894267	-4.33691	-1.89667	0.00806942	-3.72352	0.22	0.785688	1.16473
AN7858	conserved hypothetical protein	-0.486667	0.260969	-1.4012	-0.476667	0.275362	-1.39152	-0.79	0.085145	-1.72907	0.01	0.986584	1.00696	-0.303333	0.482952	-1.23399	-0.313333	0.553756	-1.24258
AN7857	conserved hypothetical protein	-0.546667	0.109869	-1.46071	-1.18	0.00346585	-2.26577	-0.903333	0.0176933	-1.87038	-0.633333	0.0955198	-1.55114	-0.356667	0.286102	-1.28046	0.276667	0.492658	1.21139
AN7856	conserved hypothetical protein	0.0533333	0.902151	1.03766	-0.853333	0.0491089	-1.80667	-1.92667	0.000669489	-3.80176	-0.906667	0.0570023	-1.87471	-1.98	0.000518346	-3.94493	-1.07333	0.0324909	-2.10429
AN7854	conserved hypothetical protein	0.463333	0.240724	1.37872	-0.47	0.238187	-1.38511	-1.31667	0.00559649	-2.4909	-0.933333	0.0443112	-1.90968	-1.78	0.000790681	-3.43426	-0.846667	0.0698558	-1.79834
AN7853	conserved hypothetical protein	0.696667	0.338893	1.62076	1.21333	0.105314	2.31873	0.633333	0.400599	1.55114	0.516667	0.53048	1.43065	-0.0633333	0.934446	-1.04488	-0.58	0.508889	-1.49485
AN7852	conserved hypothetical protein	0.03	0.934415	1.02101	-0.586667	0.0902075	-1.50177	-0.843333	0.0242175	-1.79419	-0.616667	0.103682	-1.53333	-0.873333	0.0182991	-1.83189	-0.256667	0.52816	-1.19472
AN7851	conserved hypothetical protein	-0.673333	0.219877	-1.59475	-0.59	0.285207	-1.50525	-2.24667	0.00158867	-4.74585	0.0833333	0.899388	1.05946	-1.57333	0.0112165	-2.97592	-1.65667	0.0163771	-3.15287
AN7850	conserved hypothetical protein	-1.04	0.119955	-2.05623	-0.07	0.925188	-1.04972	-1.55667	0.0317239	-2.94173	0.97	0.182184	1.95884	-0.516667	0.430802	-1.43065	-1.48667	0.0581261	-2.80241
AN7849	glucuronan lyase A	0.6	0.238013	1.51572	0.476667	0.353049	1.39152	0.21	0.700669	1.15669	-0.123333	0.838451	-1.08925	-0.39	0.440986	-1.31039	-0.266667	0.67769	-1.20303
AN7847	LysM domain-containing protein	-0.343333	0.257729	-1.26868	-0.623333	0.051202	-1.54043	-1.22667	0.00175364	-2.34026	-0.28	0.407638	-1.21419	-0.883333	0.0104941	-1.84463	-0.603333	0.0908146	-1.51922
AN7839	conserved hypothetical protein	-1.08667	0.00267581	-2.12383	-1.48	0.000362016	-2.78949	-1.13333	0.0026336	-2.19365	-0.393333	0.230998	-1.31342	-0.0466667	0.882127	-1.03288	0.346667	0.320402	1.27162
AN7837	polyketide synthase	0.9	0.00714216	1.86607	-1.12333	0.00195017	-2.1785	-1.39	0.000601319	-2.62079	-2.02333	0.000330738	-4.06522	-2.29	1.89886e-05	-4.89056	-0.266667	0.440273	-1.20303
AN7836	cysteine-rich secreted protein	4.18	1.36921e-06	18.1261	4.23667	1.55e-06	18.8523	3.83	4.50319e-06	14.2215	0.0566667	0.907688	1.04006	-0.35	0.383381	-1.27456	-0.406667	0.392855	-1.32562
AN7835	predicted protein	1.43	0.0072206	2.69447	2.19333	0.000494231	4.57361	2.10333	0.000837016	4.29701	0.763333	0.139103	1.69741	0.673333	0.149556	1.59475	-0.09	0.883792	-1.06437
AN7834	conserved hypothetical protein	-1.82	7.07606e-06	-3.53081	-2.54	7.6e-07	-5.81589	-1.32333	0.000120357	-2.50244	-0.72	0.0107505	-1.64718	0.496667	0.0337686	1.41095	1.21667	0.000551195	2.32409
AN7832	choline dehydrogenase	1.08667	0.00171092	2.12383	0.0833333	0.780434	1.05946	-0.00666667	0.984996	-1.00463	-1.00333	0.00698466	-2.00463	-1.09333	0.00190334	-2.13366	-0.09	0.805181	-1.06437
AN7828	conserved hypothetical protein	0.936667	0.00144935	1.9141	0.0366667	0.888562	1.02574	0.106667	0.670993	1.07674	-0.9	0.00504632	-1.86607	-0.83	0.00355756	-1.77769	0.07	0.820019	1.04972
AN7827	YhhN domain-containing protein	3.01	2.56965e-07	8.05564	1.98	6.44e-06	3.94493	1.19	0.000361659	2.28153	-1.03	0.00237872	-2.04202	-1.82	1.85957e-05	-3.53081	-0.79	0.00898835	-1.72907
AN7826	conserved hypothetical protein	-0.136667	0.815723	-1.09936	0.866667	0.128407	1.82344	-0.33	0.574323	-1.25701	1.00333	0.110041	2.00463	-0.193333	0.737055	-1.1434	-1.19667	0.070053	-2.29209
AN7825	putative sterigmatocystin biosynthesis polyketide synthase, stcA	4.59333	4.09359e-05	24.1397	1.10667	0.119922	2.15348	1.02	0.159403	2.02792	-3.48667	0.00132197	-11.2096	-3.57333	0.000341544	-11.9037	-0.0866667	0.927329	-1.06191
AN7824	probable sterigmatocystin biosynthesis P450 monooxygenase, stcB	4.19333	7.51692e-05	18.2944	-0.02	0.980058	-1.01396	-0.196667	0.795146	-1.14605	-4.21333	0.000566032	-18.5498	-4.39	7.99477e-05	-20.9663	-0.176667	0.846159	-1.13027
AN7823	putative sterigmatocystin biosynthesis peroxidase stcC	-0.0933333	0.812225	-1.06683	-0.643333	0.0948039	-1.56193	-0.41	0.28848	-1.32869	-0.55	0.182791	-1.46409	-0.316667	0.394571	-1.24545	0.233333	0.614428	1.17555
AN7822	conserved hypothetical protein	0.83	0.00387084	1.77769	-0.0733333	0.777551	-1.05214	0.763333	0.00777712	1.69741	-0.903333	0.00591579	-1.87038	-0.0666667	0.791199	-1.04729	0.836667	0.00855864	1.78592
AN7821	putative sterigmatocystin biosynthesis ketoreductase stcE	1.84667	0.00169909	3.59668	-1.36333	0.0107805	-2.57279	-0.83	0.0965883	-1.77769	-3.21	0.000347346	-9.25351	-2.67667	0.000181126	-6.39377	0.533333	0.334256	1.44727
AN7820	sterigmatocystin biosynthesis regulatory protein, aflR	2.68333	0.000143495	6.42338	1.10667	0.0323438	2.15348	2.71	0.000195467	6.54322	-1.57667	0.0110049	-2.9828	0.0266667	0.9584	1.01866	1.60333	0.0102283	3.03845
AN7819	conserved hypothetical protein	3.23333	2.67157e-05	9.40438	1.45667	0.00664988	2.74473	2.68667	0.000160975	6.43824	-1.77667	0.00506729	-3.42634	-0.546667	0.236391	-1.46071	1.23	0.0303118	2.34567
AN7818	probable sterigmatocystin biosynthesis P450 monooxygenase, stcF	2.07333	0.0030319	4.20858	-1.58667	0.0143235	-3.00355	-0.83	0.170527	-1.77769	-3.66	0.000496831	-12.6407	-2.90333	0.000415696	-7.48153	0.756667	0.261939	1.68958
AN7817	conserved hypothetical protein	3.34	0.000123367	10.1261	-0.363333	0.548307	-1.28639	-0.17	0.791707	-1.12506	-3.70333	0.000488755	-13.0261	-3.51	0.000125113	-11.3924	0.193333	0.801116	1.1434
AN7816	putative sterigmatocystin biosynthesis lipase/esterase stcI	3.23	0.000176264	9.38268	-0.0466667	0.945946	-1.03288	0.346667	0.581431	1.27162	-3.27667	0.000861502	-9.69114	-2.88333	0.000509572	-7.37853	0.393333	0.590875	1.31342
AN7815	fatty acid synthase subunit alpha	3.97333	6.7109e-05	15.707	0.453333	0.490332	1.3692	0.29	0.673867	1.22264	-3.52	0.000878423	-11.4716	-3.68333	0.000166271	-12.8468	-0.163333	0.84756	-1.11987
AN7814	fatty acid synthase subunit beta	2.67667	0.000187831	6.39377	-0.79	0.121738	-1.72907	-0.356667	0.492267	-1.28046	-3.46667	0.000330738	-11.0553	-3.03333	0.000110454	-8.18699	0.433333	0.466856	1.35035
AN11013	probable sterigmatocystin biosynthesis P450 monooxygenase, stcL	5.54667	1.31426e-06	46.7426	2.21333	0.00119224	4.63746	2.58	0.000541729	5.9794	-3.33333	0.000506979	-10.0794	-2.96667	0.000201097	-7.81728	0.366667	0.573085	1.28937
AN7812	putative sterigmatocystin biosynthesis protein stcN	6.51667	6.12242e-07	91.5613	3.01333	0.000227358	8.07428	3.21333	0.00019255	9.27491	-3.50333	0.000540412	-11.3399	-3.30333	0.000153146	-9.87194	0.2	0.78753	1.1487
AN7811	putative sterigmatocystin biosynthesis protein stcO	5.03667	5.83536e-06	32.8237	1.58333	0.0154471	2.99661	1.89333	0.00698268	3.71493	-3.45333	0.000688609	-10.9536	-3.14333	0.000267803	-8.83563	0.31	0.677643	1.23971
AN7810	putative sterigmatocystin biosynthesis protein stcQ	4.31	1.05417e-05	19.8353	1.53667	0.0123086	2.90123	1.62667	0.0106104	3.08799	-2.77333	0.00124778	-6.83686	-2.68333	0.000461748	-6.42338	0.09	0.903232	1.06437
AN7809	conserved hypothetical protein	4.78333	2.58638e-06	27.5376	1.30333	0.0185064	2.46798	2.02333	0.0018202	4.06522	-3.48	0.000334243	-11.1579	-2.08667	0.000214979	-4.24766	0.72	0.215455	1.64718
AN7808	probable sterigmatocystin biosynthesis P450 monooxygenase STCS	2.35	1.11579e-05	5.09824	0.21	0.494417	1.15669	1.04	0.0045463	2.05623	-2.14	0.000304915	-4.40762	-1.31	0.000985303	-2.47942	0.83	0.0252931	1.77769
AN7807	putative sterigmatocystin biosynthesis protein stcT	2.50333	0.000352281	5.66994	-1.06	0.0490303	-2.08493	-0.153333	0.783257	-1.11214	-3.56333	0.000330738	-11.8214	-2.65667	0.000313508	-6.30574	0.906667	0.127091	1.87471
AN7806	versicolorin reductase	4.21333	2.57973e-06	18.5498	0.773333	0.0905193	1.70921	0.513333	0.261387	1.42734	-3.44	0.000209961	-10.8528	-3.7	1.25429e-05	-12.996	-0.26	0.639197	-1.19748
AN7805	putative sterigmatocystin biosynthesis dehydrogenase stcV	1.64333	0.00146695	3.12387	-1.55	0.00226453	-2.92817	-0.526667	0.21717	-1.4406	-3.19333	0.000209961	-9.14722	-2.17	0.000289831	-4.50023	1.02333	0.0399713	2.03261
AN7804	putative sterigmatocystin biosynthesis monooxygenase stcW	4.48667	1.44796e-05	22.4193	0.673333	0.260817	1.59475	0.496667	0.419458	1.41095	-3.81333	0.000454498	-14.0581	-3.99	5.42399e-05	-15.8895	-0.176667	0.820412	-1.13027
AN7802	conserved hypothetical protein	0.34	0.210914	1.26576	-0.13	0.645488	-1.09429	-0.84	0.00846086	-1.79005	-0.47	0.121179	-1.38511	-1.18	0.000988531	-2.26577	-0.71	0.0320613	-1.6358
AN7801	conserved hypothetical protein	0.88	0.040064	1.84038	-0.736667	0.079797	-1.66632	-0.85	0.0522167	-1.8025	-1.61667	0.00424141	-3.06666	-1.73	0.00113944	-3.31728	-0.113333	0.831452	-1.08172
AN7800	siderophore iron transporter mirA	0.14	0.799173	1.10191	-1.3	0.0227463	-2.46229	-2.01333	0.00243145	-4.03714	-1.44	0.0242355	-2.71321	-2.15333	0.00143394	-4.44854	-0.713333	0.239314	-1.63959
AN7799	short-chain dehydrogenase/reductase	-0.23	0.523781	-1.17283	-0.0933333	0.808607	-1.06683	-1.58667	0.00094132	-3.00355	0.136667	0.744091	1.09936	-1.35667	0.00229367	-2.56093	-1.49333	0.00285645	-2.81539
AN7798	conserved hypothetical protein	0.0466667	0.894727	1.03288	-0.44	0.193642	-1.3566	-0.65	0.0684427	-1.56917	-0.486667	0.187017	-1.4012	-0.696667	0.0478639	-1.62076	-0.21	0.611556	-1.15669
AN7797	conserved hypothetical protein	-0.52	0.0801932	-1.43396	-0.766667	0.0163551	-1.70133	-1.32667	0.000767583	-2.50822	-0.246667	0.445857	-1.18646	-0.806667	0.0128479	-1.74917	-0.56	0.0983598	-1.47427
AN7796	conserved hypothetical protein	0.326667	0.278426	1.25411	-0.44	0.152123	-1.3566	-0.146667	0.649713	-1.10701	-0.766667	0.033494	-1.70133	-0.473333	0.121896	-1.38831	0.293333	0.410535	1.22547
AN7795	conserved hypothetical protein	-1.41333	3.94738e-05	-2.66352	-2.48333	7.33e-07	-5.59188	-2.48667	1.01684e-06	-5.60481	-1.07	0.00129823	-2.09943	-1.07333	0.000386457	-2.10429	-0.00333333	0.990906	-1.00231
AN7794	conserved hypothetical protein	-1.32	0.00202787	-2.49666	-1.84	0.000227358	-3.5801	-1.10667	0.00734652	-2.15348	-0.52	0.175654	-1.43396	0.213333	0.540485	1.15936	0.733333	0.0740311	1.66248
AN7792	lysophosphoplipase A	-2.13333	5.14749e-05	-4.3873	-3.35	2.09e-06	-10.1965	-3.45667	2.33341e-06	-10.9789	-1.21667	0.00652616	-2.32409	-1.32333	0.00175514	-2.50244	-0.106667	0.806688	-1.07674
AN7791	malic acid transporter	0.0666667	0.827996	1.04729	-0.456667	0.340301	-1.37237	-1.48333	0.00808019	-2.79594	-0.466667	0.37439	-1.38191	-1.49333	0.00689353	-2.81539	-1.02667	0.0676626	-2.03731
AN7790	conserved hypothetical protein	0.893333	0.000766122	1.85746	0.0933333	0.661014	1.06683	0.0933333	0.668476	1.06683	-0.8	0.00450503	-1.7411	-0.8	0.00187656	-1.7411	0	1	1
AN7789	conserved hypothetical protein	0.623333	0.0797529	1.54043	0.336667	0.334573	1.26284	0.216667	0.548575	1.16205	-0.286667	0.459343	-1.21982	-0.406667	0.2373	-1.32562	-0.12	0.789636	-1.08673
AN7788	conserved hypothetical protein	0.903333	0.00210524	1.87038	0.376667	0.123868	1.29834	-0.53	0.0419844	-1.44393	-0.526667	0.0576283	-1.4406	-1.43333	0.000123574	-2.7007	-0.906667	0.00515372	-1.87471
AN7787	conserved hypothetical protein	1.78333	0.00164455	3.44221	0.81	0.0848052	1.75321	0.633333	0.180579	1.55114	-0.973333	0.063021	-1.96337	-1.15	0.0209251	-2.21914	-0.176667	0.764304	-1.13027
AN7786	conserved hypothetical protein	1.75667	0.000333141	3.37916	1.17667	0.00490722	2.26054	1.28	0.00357816	2.42839	-0.58	0.141861	-1.49485	-0.476667	0.180998	-1.39152	0.103333	0.823967	1.07425
AN7785	conserved hypothetical protein	0.0433333	0.848418	1.03049	-0.29	0.183783	-1.22264	0.19	0.393359	1.14076	-0.333333	0.161725	-1.25992	0.146667	0.495395	1.10701	0.48	0.0609024	1.39474
AN7784	glutathione-dependent formaldehyde-activating enzyme	-0.693333	0.00297638	-1.61702	2.62	8.52e-05	6.1475	3.16	3.09924e-05	8.9383	1.14333	0.0284419	2.20891	1.68333	0.00201879	3.21169	0.906667	0.00151042	1.87471
AN7783	CNH domain-containing protein	-0.1	0.623176	-1.07177	0.0333333	0.880776	1.02337	0.746667	0.00283727	1.67791	0.133333	0.555026	1.09682	0.846667	0.00116931	1.79834	0.713333	0.00702713	1.63959
AN7782	DNA repair family protein	-0.85	0.000599662	-1.8025	-0.06	0.764048	-1.04247	-0.58	0.00838113	-1.49485	0.79	0.0031147	1.72907	0.27	0.150778	1.20581	-0.52	0.0242937	-1.43396
AN7781	arabinosidase	-2.02333	5.11457e-06	-4.06522	-1.78	1.48e-05	-3.43426	-2.82667	8.08895e-07	-7.09433	0.243333	0.343301	1.18372	-0.803333	0.00408756	-1.74513	-1.04667	0.00186789	-2.06575
AN7779	MFS multidrug transporter	-1.06	0.000600726	-2.08493	-1.35667	0.000112829	-2.56093	-1.02333	0.00103132	-2.03261	-0.296667	0.245673	-1.2283	0.0366667	0.881069	1.02574	0.333333	0.215325	1.25992
AN7778	conserved hypothetical protein	0.0266667	0.898299	1.01866	0.446667	0.0347333	1.36289	0.203333	0.318994	1.15136	0.42	0.0647032	1.33793	0.176667	0.367841	1.13027	-0.243333	0.289511	-1.18372
AN7777	amino acid transporter	-1.61667	2.2854e-06	-3.06666	-1.43667	6.37e-06	-2.70695	-0.836667	0.000439925	-1.78592	0.18	0.329731	1.13288	0.78	0.000645506	1.71713	0.6	0.00694438	1.51572
AN7776	conserved hypothetical protein	-0.4	0.042596	-1.31951	-0.52	0.0130492	-1.43396	-0.113333	0.564254	-1.08172	-0.12	0.572777	-1.08673	0.286667	0.130483	1.21982	0.406667	0.0670124	1.32562
AN7775	conserved hypothetical protein	0.766667	0.0167661	1.70133	0.773333	0.0165885	1.70921	0.01	0.977689	1.00696	0.00666667	0.986646	1.00463	-0.756667	0.0186263	-1.68958	-0.763333	0.0323951	-1.69741
AN7774	conserved hypothetical protein	-0.58	0.0615288	-1.49485	-0.41	0.175659	-1.32869	-0.983333	0.00605434	-1.97703	0.17	0.619609	1.12506	-0.403333	0.17838	-1.32256	-0.573333	0.101816	-1.48796
AN7773	cytochrome P450 monooxygenase	-0.02	0.944313	-1.01396	0.0266667	0.931068	1.01866	0.106667	0.713549	1.07674	0.0466667	0.885319	1.03288	0.126667	0.642528	1.09177	0.08	0.820983	1.05702
AN7772	cytochrome P450 oxidoreductase	4.28	1.0399e-06	19.4271	1.65667	0.00120911	3.15287	0.883333	0.0422645	1.84463	-2.62333	0.000410545	-6.16172	-3.39667	1.1074e-05	-10.5317	-0.773333	0.0994428	-1.70921
AN7771	conserved hypothetical protein	-0.183333	0.236528	-1.1355	0.0166667	0.924198	1.01162	-0.726667	0.000661889	-1.65481	0.2	0.238987	1.1487	-0.543333	0.00372867	-1.45734	-0.743333	0.00128527	-1.67404
AN7770	oxidoreductase	0.41	0.0378271	1.32869	0.413333	0.0378194	1.33176	0.69	0.00304929	1.61328	0.00333333	0.989604	1.00231	0.28	0.137307	1.21419	0.276667	0.199488	1.21139
AN7769	conserved hypothetical protein	0.13	0.783191	1.09429	-0.31	0.501523	-1.23971	0.09	0.858446	1.06437	-0.44	0.378081	-1.3566	-0.04	0.933421	-1.02811	0.4	0.455089	1.31951
AN7768	conserved hypothetical protein	0.843333	0.0148538	1.79419	0.306667	0.332776	1.23685	0.05	0.888158	1.03526	-0.536667	0.125544	-1.45062	-0.793333	0.0207954	-1.73307	-0.256667	0.495212	-1.19472
AN7767	conserved hypothetical protein	-0.386667	0.248634	-1.30737	-0.786667	0.0294044	-1.72508	-0.41	0.23633	-1.32869	-0.4	0.277002	-1.31951	-0.0233333	0.94766	-1.0163	0.376667	0.335451	1.29834
AN7766	PQ loop repeat-containing protein	-0.02	0.947925	-1.01396	-0.05	0.876236	-1.03526	0.04	0.903589	1.02811	-0.03	0.931019	-1.02101	0.06	0.843215	1.04247	0.09	0.812274	1.06437
AN7764	propionyl-CoA carboxylase	-0.473333	0.0846629	-1.38831	0.306667	0.255392	1.23685	-0.03	0.923194	-1.02101	0.78	0.0187423	1.71713	0.443333	0.10382	1.35974	-0.336667	0.278058	-1.26284
AN7763	conserved hypothetical protein	-1.78667	7.67269e-06	-3.45017	-1.02	0.000516469	-2.02792	-1.27	0.000152181	-2.41162	0.766667	0.00772814	1.70133	0.516667	0.0276444	1.43065	-0.25	0.323632	-1.18921
AN7762	conserved hypothetical protein	0.0466667	0.851539	1.03288	-0.28	0.244664	-1.21419	0.0533333	0.841371	1.03766	-0.326667	0.212916	-1.25411	0.00666667	0.979812	1.00463	0.333333	0.22636	1.25992
AN7761	conserved hypothetical protein	2.05	0.00539556	4.14106	4.80667	1.57e-05	27.9866	4.59333	3.20712e-05	24.1397	2.75667	0.00267528	6.75833	2.54333	0.00163626	5.82934	-0.213333	0.796048	-1.15936
AN7760	SH3 domain signaling protein	-0.7	0.00862986	-1.6245	-0.21	0.377418	-1.15669	-0.136667	0.580214	-1.09936	0.49	0.0687708	1.40444	0.563333	0.026541	1.47768	0.0733333	0.812145	1.05214
AN7759	conserved hypothetical protein	-1.52333	7.07002e-05	-2.87454	-0.563333	0.0342394	-1.47768	-0.29	0.257508	-1.22264	0.96	0.00490964	1.94531	1.23333	0.000427039	2.3511	0.273333	0.346004	1.2086
AN7758	conserved hypothetical protein	-1.30333	8.32378e-05	-2.46798	-0.696667	0.00596536	-1.62076	-0.23	0.30562	-1.17283	0.606667	0.022523	1.52274	1.07333	0.000443546	2.10429	0.466667	0.0697712	1.38191
AN7757	anucleate primary sterigmata protein A	-0.513333	0.0313137	-1.42734	-0.523333	0.0296953	-1.43727	0.0366667	0.88463	1.02574	-0.01	0.971495	-1.00696	0.55	0.0236968	1.46409	0.56	0.038583	1.47427
AN7755	pre-mRNA-splicing factor cwc24	1.24	2.57509e-05	2.36199	0.453333	0.0194402	1.3692	0.01	0.962805	1.00696	-0.786667	0.0024003	-1.72508	-1.23	4.29372e-05	-2.34567	-0.443333	0.0385348	-1.35974
AN7754	conserved hypothetical protein	0.2	0.264226	1.1487	0.426667	0.0277021	1.34412	0.486667	0.016922	1.4012	0.226667	0.249202	1.17013	0.286667	0.115496	1.21982	0.06	0.798084	1.04247
AN7753	DSB repair complex subunit Ku70	-1.33333	1.54915e-05	-2.51984	-0.823333	0.000575791	-1.76949	-0.993333	0.000208033	-1.99078	0.51	0.020214	1.42405	0.34	0.0659445	1.26576	-0.17	0.418826	-1.12506
AN7752	ferrochelatase	-0.8	0.000272179	-1.7411	-0.563333	0.00305705	-1.47768	-0.606667	0.00235798	-1.52274	0.236667	0.172752	1.17827	0.193333	0.218075	1.1434	-0.0433333	0.833257	-1.03049
AN7751	squalene epoxidase	-2.15	1.38367e-06	-4.43828	-3.26667	1.08e-07	-9.6242	-3.61667	5.52443e-08	-12.2666	-1.11667	0.000964943	-2.16845	-1.46667	3.96087e-05	-2.76383	-0.35	0.148419	-1.27456
AN7750	DUF625 domain-containing protein	-0.396667	0.0647577	-1.31646	-0.91	0.000817784	-1.87905	-0.916667	0.000980593	-1.88775	-0.513333	0.0367449	-1.42734	-0.52	0.0216348	-1.43396	-0.00666667	0.982328	-1.00463
AN7749	conserved hypothetical protein	1.36	0.000347799	2.56685	1.24	0.000713954	2.36199	0.756667	0.0162466	1.68958	-0.12	0.709628	-1.08673	-0.603333	0.0398505	-1.51922	-0.483333	0.133228	-1.39797
AN7748	PAP/25A family protein	0.8	0.0111016	1.7411	0.8	0.0114528	1.7411	0.806667	0.0127186	1.74917	0	1	1	0.00666667	0.983086	1.00463	0.00666667	0.987028	1.00463
AN7747	conserved hypothetical protein	-0.153333	0.346239	-1.11214	0.103333	0.537686	1.07425	0.433333	0.0185954	1.35035	0.256667	0.155032	1.19472	0.586667	0.00322194	1.50177	0.33	0.0853175	1.25701
AN7746	decapping enzyme Dcp1	-1.29667	0.00038015	-2.45661	-0.09	0.7523	-1.06437	0.0466667	0.877098	1.03288	1.20667	0.00224014	2.30804	1.34333	0.00039444	2.53737	0.136667	0.685261	1.09936
AN7744	conserved hypothetical protein	-0.103333	0.758028	-1.07425	0.536667	0.103805	1.45062	1.11333	0.00449073	2.16345	0.64	0.0801031	1.55833	1.21667	0.00236081	2.32409	0.576667	0.123264	1.4914
AN7743	pheromone receptor PREA	1.35667	5.60807e-05	2.56093	1.18	0.000169536	2.26577	1.69667	1.67929e-05	3.24151	-0.176667	0.461891	-1.13027	0.34	0.117677	1.26576	0.516667	0.045208	1.43065
AN7742	conserved hypothetical protein	-1.75	8.70959e-06	-3.36359	-1.61	1.82e-05	-3.05252	-1.29333	0.000131452	-2.45094	0.14	0.569041	1.10191	0.456667	0.0457632	1.37237	0.316667	0.205502	1.24545
AN7741	AP-2 adaptor complex subunit mu	-1.11333	0.000144958	-2.16345	-0.913333	0.000629779	-1.88339	-0.16	0.44022	-1.11729	0.2	0.366285	1.1487	0.953333	0.00055617	1.93634	0.753333	0.00531254	1.68568
AN7740	conserved hypothetical protein	-1.09	0.00171548	-2.12874	-2.23	1.09e-05	-4.69134	-2.22	1.65995e-05	-4.65893	-1.14	0.00376468	-2.20381	-1.13	0.00159288	-2.18859	0.01	0.980107	1.00696
AN7739	conserved hypothetical protein	-0.236667	0.437528	-1.17827	-1.14333	0.00225716	-2.20891	-1.26333	0.00146171	-2.4005	-0.906667	0.0169119	-1.87471	-1.02667	0.00463498	-2.03731	-0.12	0.7602	-1.08673
AN7737	serine/threonine protein kinase	3.31667	0.000342221	9.9636	6.25	3.69e-06	76.1093	5.98	7.06003e-06	63.1189	2.93333	0.00267528	7.63873	2.66333	0.00180727	6.33495	-0.27	0.756427	-1.20581
AN7735	conserved hypothetical protein	-1.43667	2.58708e-05	-2.70695	-2.45	6.33e-07	-5.46416	-2.50667	7.65618e-07	-5.68305	-1.01333	0.00139927	-2.01857	-1.07	0.00030857	-2.09943	-0.0566667	0.833184	-1.04006
AN7734	PENR2 protein	0.18	0.525774	1.13288	0.343333	0.225366	1.26868	1.26	0.000880974	2.39496	0.163333	0.610903	1.11987	1.08	0.00212258	2.11404	0.916667	0.0111368	1.88775
AN7733	N-terminal asparagine amidohydrolase	-1.08	0.000877332	-2.11404	-0.863333	0.00391284	-1.81924	-0.416667	0.113907	-1.33484	0.216667	0.440236	1.16205	0.663333	0.0168736	1.58374	0.446667	0.126316	1.36289
AN7732	conserved hypothetical protein	-0.216667	0.144873	-1.16205	0.00666667	0.968183	1.00463	-0.0633333	0.688858	-1.04488	0.223333	0.16977	1.16743	0.153333	0.29495	1.11214	-0.07	0.708695	-1.04972
AN7731	conserved hypothetical protein	-0.673333	0.0069764	-1.59475	-0.0933333	0.682556	-1.06683	-0.32	0.157658	-1.24833	0.58	0.0272733	1.49485	0.353333	0.109805	1.27751	-0.226667	0.373935	-1.17013
AN7730	exocyst complex component Sec8	-1.05	0.000184806	-2.07053	-0.4	0.0517778	-1.31951	0.473333	0.0283787	1.38831	0.65	0.0101719	1.56917	1.52333	1.99839e-05	2.87454	0.873333	0.00194553	1.83189
AN7729	ABC metal ion transporter	0.116667	0.484276	1.08423	-0.0933333	0.585925	-1.06683	0.0666667	0.707575	1.04729	-0.21	0.247002	-1.15669	-0.05	0.770926	-1.03526	0.16	0.41249	1.11729
AN7728	conserved hypothetical protein	0.393333	0.165262	1.31342	-0.02	0.950485	-1.01396	-0.00666667	0.985006	-1.00463	-0.413333	0.183319	-1.33176	-0.4	0.15743	-1.31951	0.0133333	0.974507	1.00928
AN7727	conserved hypothetical protein	1.69667	0.0193127	3.24151	1.14667	0.0942029	2.21402	1.45667	0.043774	2.74473	-0.55	0.460704	-1.46409	-0.24	0.726065	-1.18099	0.31	0.715239	1.23971
AN7726	leucine permease transcriptional regulator	0.24	0.102405	1.18099	0.37	0.019304	1.29235	0.71	0.000482121	1.6358	0.13	0.419349	1.09429	0.47	0.00566104	1.38511	0.34	0.0489909	1.26576
AN7725	pyridoxine biosynthesis protein	0.29	0.194284	1.22264	-0.916667	0.00125327	-1.88775	-1.27333	0.000175933	-2.41719	-1.20667	0.000921868	-2.30804	-1.56333	3.9947e-05	-2.95536	-0.356667	0.166573	-1.28046
AN7724	conserved hypothetical protein	0.223333	0.300964	1.16743	0.4	0.0746045	1.31951	-0.776667	0.00362832	-1.71317	0.176667	0.466375	1.13027	-1	0.000675405	-2	-1.17667	0.000614071	-2.26054
AN7723	origin recognition complex subunit 2	0.716667	0.00546956	1.64338	0.34	0.13284	1.26576	0.0733333	0.759616	1.05214	-0.376667	0.128034	-1.29834	-0.643333	0.0106616	-1.56193	-0.266667	0.301239	-1.20303
AN7722	arginine biosynthesis ArgJ	-1.31	1.32423e-05	-2.47942	-1.58	3.86e-06	-2.9897	-1.23	3.49925e-05	-2.34567	-0.27	0.155248	-1.20581	0.08	0.644618	1.05702	0.35	0.083215	1.27456
AN7721	protein transporter SEC61 alpha subunit	0.253333	0.0731787	1.19196	-0.0366667	0.817342	-1.02574	0.306667	0.0523245	1.23685	-0.25	0.10528	-1.18921	0.15	0.303216	1.10957	0.343333	0.0504297	1.26868
AN7720	conserved hypothetical protein	-0.523333	0.127522	-1.43727	0.19	0.588233	1.14076	0.72	0.0493546	1.64718	0.713333	0.0669168	1.63959	1.24333	0.00287931	2.36745	0.53	0.177218	1.44393
AN7719	cyclin domain-containing protein	-1.05	2.12704e-05	-2.07053	-0.736667	0.000319734	-1.66632	-0.8	0.000237096	-1.7411	0.313333	0.0626586	1.24258	0.25	0.0946113	1.18921	-0.0633333	0.736085	-1.04488
AN7718	conserved hypothetical protein	-1.74667	0.00207155	-3.35582	-4.68333	1.96e-06	-25.6935	-5.66333	7.43924e-07	-50.6796	-2.93667	0.000473371	-7.6564	-3.91667	1.12043e-05	-15.102	0.806667	0.00477426	1.74917
AN7717	conserved hypothetical protein	-0.47	0.0366106	-1.38511	0.153333	0.479523	1.11214	0.533333	0.0241091	1.44727	0.623333	0.0181735	1.54043	1.00333	0.000585104	2.00463	0.38	0.124251	1.30134
AN7716	conserved hypothetical protein	0.476667	0.0604054	1.39152	1.56667	5.46e-05	2.9622	2.52	2.42384e-06	5.73582	1.09	0.00235926	2.12874	2.04333	1.23433e-05	4.12197	0.953333	0.00430142	1.93634
AN7715	dolichyl-phosphate beta-glucosyltransferase	-0.473333	0.0238103	-1.38831	-0.666667	0.00396702	-1.5874	-0.0633333	0.763215	-1.04488	-0.193333	0.368085	-1.1434	0.41	0.0453925	1.32869	0.603333	0.01433	1.51922
AN7714	conserved hypothetical protein	-1.46	0.000717427	-2.75108	-0.313333	0.346015	-1.24258	0.3	0.376904	1.23114	1.14667	0.00827902	2.21402	1.76	0.000264325	3.38698	0.613333	0.110589	1.52979
AN7713	conserved hypothetical protein	0.41	0.0150355	1.32869	-0.0533333	0.742777	-1.03766	0.00666667	0.971142	1.00463	-0.463333	0.0158081	-1.37872	-0.403333	0.0170162	-1.32256	0.06	0.761856	1.04247
AN7712	NUDIX family hydrolase	-0.583333	0.0181527	-1.49831	-0.83	0.00261572	-1.77769	-1.61667	3.52542e-05	-3.06666	-0.246667	0.321165	-1.18646	-1.03333	0.000721695	-2.04675	-0.786667	0.00811166	-1.72508
AN7711	MutT/nudix family protein	-0.866667	0.00101985	-1.82344	-0.773333	0.00227158	-1.70921	-0.91	0.000981955	-1.87905	0.0933333	0.696284	1.06683	-0.0433333	0.841285	-1.03049	-0.136667	0.587039	-1.09936
AN7710	HAD superfamily hydrolase	-0.57	0.0193956	-1.48452	-0.616667	0.0135408	-1.53333	-0.59	0.0193448	-1.50525	-0.0466667	0.861629	-1.03288	-0.02	0.932969	-1.01396	0.0266667	0.930433	1.01866
AN7709	tRNA a64-2'-O-ribosylphosphate transferase	-0.61	0.0132187	-1.52626	-1.57	2.61e-05	-2.96905	-1.59333	3.43734e-05	-3.01746	-0.96	0.00274128	-1.94531	-0.983333	0.000874835	-1.97703	-0.0233333	0.938418	-1.0163
AN7708	aldo-keto reductase	-1.30667	0.000160503	-2.47369	-1.06333	0.000736682	-2.08975	-1.39333	0.000152181	-2.62685	0.243333	0.356126	1.18372	-0.0866667	0.723959	-1.06191	-0.33	0.230977	-1.25701
AN7707	alpha-actinin	-0.703333	0.0754752	-1.62826	0.623333	0.112993	1.54043	0.943333	0.0265113	1.92297	1.32667	0.0084928	2.50822	1.64667	0.00108328	3.13109	0.32	0.48626	1.24833
AN7706	RNA binding domain-containing protein	0.863333	0.000395851	1.81924	0.85	0.000474827	1.8025	0.533333	0.0104399	1.44727	-0.0133333	0.951342	-1.00928	-0.33	0.0742699	-1.25701	-0.316667	0.128349	-1.24545
AN7705	WD repeat protein	-0.376667	0.0398193	-1.29834	-0.31	0.0838961	-1.23971	0.0166667	0.935755	1.01162	0.0666667	0.743623	1.04729	0.393333	0.0338974	1.31342	0.326667	0.107434	1.25411
AN7704	polyubiquitin binding protein	-0.77	0.0150008	-1.70527	-0.483333	0.10113	-1.39797	-0.07	0.825444	-1.04972	0.286667	0.366285	1.21982	0.7	0.0246242	1.6245	0.413333	0.211796	1.33176
AN7703	conserved hypothetical protein	1.10333	0.0268761	2.14851	1.27333	0.0138965	2.41719	1.29	0.0149637	2.44528	0.233333	0.334277	1.17555	-0.46	0.0464602	-1.37554	-0.693333	0.0131288	-1.61702
AN7702	conserved hypothetical protein	0.896667	0.00359504	1.86176	-0.126667	0.638726	-1.09177	0.243333	0.362176	1.18372	-1.02333	0.00439127	-2.03261	-0.653333	0.0210462	-1.5728	0.37	0.215637	1.29235
AN7701	mitochondrial ribosomal protein S16	1.33	1.06514e-05	2.51403	0.966667	0.000128742	1.95432	0.52	0.00883778	1.43396	-0.363333	0.0621904	-1.28639	-0.81	0.000538128	-1.75321	-0.446667	0.0308572	-1.36289
AN7700	RNA binding protein	1.17667	0.000818587	2.26054	1.32	0.000398656	2.49666	1.16667	0.00116867	2.24492	0.143333	0.645468	1.10445	-0.01	0.972962	-1.00696	-0.153333	0.651548	-1.11214
AN7699	conserved hypothetical protein	2.44667	1.55028e-05	5.45155	2.66333	9.35e-06	6.33495	1.98667	0.000116705	3.9632	0.216667	0.557863	1.16205	-0.46	0.161289	-1.37554	-0.676667	0.0789328	-1.59844
AN7698	high osmolarity signaling protein Sho1	0.72	0.000935473	1.64718	0.756667	0.000709448	1.68958	1.17667	4.31371e-05	2.26054	0.0366667	0.855754	1.02574	0.456667	0.0150717	1.37237	0.42	0.0396528	1.33793
AN7697	response regulator	0.406667	0.021724	1.32562	-0.14	0.399492	-1.10191	-0.413333	0.0235117	-1.33176	-0.546667	0.00995028	-1.46071	-0.82	0.000401305	-1.76541	-0.273333	0.150153	-1.2086
AN7696	nuclear distribution protein	-1.26333	1.51219e-05	-2.4005	-1.2	2.46e-05	-2.2974	-0.0166667	0.933267	-1.01162	0.0633333	0.748374	1.04488	1.24667	2.76054e-05	2.37293	1.18333	0.000166467	2.27101
AN7695	carbon catabolite derepressing protein kinase	0.77	0.00698227	1.70527	-0.256667	0.305667	-1.19472	-0.243333	0.342982	-1.18372	-1.02667	0.00349788	-2.03731	-1.01333	0.00150288	-2.01857	0.0133333	0.970795	1.00928
AN7694	conserved hypothetical protein	-1.61667	4.41171e-06	-3.06666	-1.34	1.97e-05	-2.53151	-0.326667	0.0901269	-1.25411	0.276667	0.169585	1.21139	1.29	3.80503e-05	2.44528	1.01333	0.000551195	2.01857
AN7693	conserved hypothetical protein	0.17	0.659518	1.12506	0.15	0.706479	1.10957	0.0166667	0.970864	1.01162	-0.02	0.966052	-1.01396	-0.153333	0.691238	-1.11214	-0.133333	0.786737	-1.09682
AN7692	conserved hypothetical protein	1.34333	0.00571187	2.53737	0.803333	0.065812	1.74513	0.52	0.229753	1.43396	-0.54	0.239928	-1.45397	-0.823333	0.0592106	-1.76949	-0.283333	0.579146	-1.217
AN7691	phosphoesterase superfamily protein	0.663333	0.063475	1.58374	-0.253333	0.471601	-1.19196	0.396667	0.264134	1.31646	-0.916667	0.0275136	-1.88775	-0.266667	0.436893	-1.20303	0.65	0.106891	1.56917
AN7690	conserved hypothetical protein	-0.69	0.037821	-1.61328	0.0533333	0.879063	1.03766	0.316667	0.328927	1.24545	0.743333	0.0441405	1.67404	1.00667	0.00622344	2.00926	0.263333	0.484106	1.20025
AN7689	conserved hypothetical protein	-0.373333	0.0329909	-1.29534	-0.63	0.00202233	-1.54756	-0.433333	0.019455	-1.35035	-0.256667	0.158785	-1.19472	-0.06	0.723074	-1.04247	0.196667	0.30469	1.14605
AN7688	conserved hypothetical protein	0.946667	0.00020081	1.92741	-0.906667	0.000472997	-1.87471	-0.536667	0.0140784	-1.45062	-0.926667	0.00109264	-1.90088	-1.43667	1.61059e-05	-2.70695	-0.51	0.0214379	-1.42405
AN7687	import receptor	0.31	0.0898117	1.23971	-0.06	0.752708	-1.04247	-0.26	0.161772	-1.19748	-0.37	0.0703426	-1.29235	-0.57	0.00634917	-1.48452	-0.2	0.336643	-1.1487
AN7686	conserved hypothetical protein	-0.53	0.0782845	-1.44393	-0.23	0.439913	-1.17283	0.353333	0.24124	1.27751	0.3	0.352626	1.23114	0.883333	0.00856035	1.84463	0.583333	0.0893802	1.49831
AN7685	C6 transcription factor	-4.14333	6.136e-07	-17.6713	-4.33333	6.28e-07	-20.1587	-3.49333	4.05777e-06	-11.2615	0.493333	0.0431999	1.40769	1.13333	0.000226289	2.19365	0.64	0.0148145	1.55833
AN7684	FAD binding domain-containing protein	0.0366667	0.944062	1.02574	2.01667	0.00131284	4.04648	2.25333	0.000788048	4.76783	1.98	0.00403869	3.94493	2.21667	0.000803529	4.64818	0.236667	0.705481	1.17827
AN7683	conserved hypothetical protein	-0.643333	0.0607416	-1.56193	-0.406667	0.222692	-1.32562	-1.68	0.000390191	-3.20428	0.236667	0.525377	1.17827	-1.03667	0.00698733	-2.05148	-1.27333	0.00462605	-2.41719
AN7682	clathrin coat assembly protein ap19	-0.6	0.000997679	-1.51572	-0.756667	0.000214677	-1.68958	-0.623333	0.00103132	-1.54043	-0.156667	0.315812	-1.11471	-0.0233333	0.875996	-1.0163	0.133333	0.426475	1.09682
AN7681	mitogen-activated protein kinase MAF1	-0.446667	0.0790909	-1.36289	0.23	0.356841	1.17283	0.35	0.172831	1.27456	0.676667	0.0244527	1.59844	0.796667	0.00600927	1.73708	0.12	0.702586	1.08673
AN7680	M repeat protein	-0.846667	0.00183993	-1.79834	-0.79	0.00300161	-1.72907	0.476667	0.0453852	1.39152	0.0566667	0.826323	1.04006	1.32333	0.000117945	2.50244	1.26667	0.000457933	2.40605
AN7679	COPII-coated vesicle protein	-0.746667	0.00207971	-1.67791	-0.0966667	0.638726	-1.0693	0.196667	0.334988	1.14605	0.65	0.0107505	1.56917	0.943333	0.000549078	1.92297	0.293333	0.198743	1.22547
AN7678	dual specificity tyrosine-phosphorylation regulated kinase 2	0.386667	0.0418195	1.30737	0.74	0.00128733	1.67018	1.43667	1.60841e-05	2.70695	0.353333	0.0846061	1.27751	1.05	0.00014848	2.07053	0.696667	0.00458564	1.62076
AN7677	peroxin-24 Pex24-Penicillium chrysogenum	-0.656667	0.0199356	-1.57644	0.523333	0.0547403	1.43727	0.786667	0.00950026	1.72508	1.18	0.00214512	2.26577	1.44333	0.000200931	2.71948	0.263333	0.38793	1.20025
AN7676	ABC bile acid transporter	0.03	0.839742	1.02101	0.09	0.535613	1.06437	0.56	0.00198381	1.47427	0.06	0.715432	1.04247	0.53	0.0025048	1.44393	0.47	0.0102434	1.38511
AN7675	conserved hypothetical protein	1.21333	0.0140735	2.31873	1.60333	0.00300925	3.03845	2.03667	0.000798484	4.10296	0.39	0.434572	1.31039	0.823333	0.0742348	1.76949	0.433333	0.410535	1.35035
AN7674	nucleolar protein 16	4.31	5.29181e-08	19.8353	3.88333	1.31e-07	14.7571	2.18667	9.2948e-06	4.55252	-0.426667	0.13302	-1.34412	-2.12333	1.27282e-05	-4.35699	-1.69667	0.000213975	-3.24151
AN7673	zinc transporter YKE4	-0.966667	0.00311429	-1.95432	-0.343333	0.212648	-1.26868	-0.22	0.436281	-1.16473	0.623333	0.0501525	1.54043	0.746667	0.0141929	1.67791	0.123333	0.724486	1.08925
AN7672	alpha-1,6 mannosyltransferase subunit	1.31	7.86559e-05	2.47942	1.44	4.25e-05	2.71321	1.04	0.000577067	2.05623	0.13	0.600308	1.09429	-0.27	0.212507	-1.20581	-0.4	0.113764	-1.31951
AN7671	mitochondrial carrier protein	0.246667	0.272518	1.18646	-0.193333	0.398304	-1.1434	-0.303333	0.194361	-1.23399	-0.44	0.0854608	-1.3566	-0.55	0.0245896	-1.46409	-0.11	0.701153	-1.07923
AN7670	conserved hypothetical protein	0.196667	0.518631	1.14605	0.84	0.0127228	1.79005	1.73	0.00017237	3.31728	0.643333	0.0634029	1.56193	1.53333	0.00036297	2.89454	0.89	0.0183474	1.85318
AN7669	arginase	-0.226667	0.324657	-1.17013	0.14	0.555742	1.10191	0.476667	0.0546536	1.39152	0.366667	0.151268	1.28937	0.703333	0.008147	1.62826	0.336667	0.205669	1.26284
AN7668	GAF domain nucleotide-binding protein	-1.47	0.0014066	-2.77022	-0.48	0.195058	-1.39474	0.0433333	0.918923	1.03049	0.99	0.0258988	1.98618	1.51333	0.00138124	2.85469	0.523333	0.215642	1.43727
AN7667	quinate permease	-0.0866667	0.742864	-1.06191	-0.423333	0.104115	-1.34102	-0.26	0.320478	-1.19748	-0.336667	0.226468	-1.26284	-0.173333	0.493565	-1.12766	0.163333	0.600545	1.11987
AN7666	NAD+ kinase Utr1	1.88	1.84348e-05	3.68075	1.39667	0.000184243	2.63293	0.546667	0.0486454	1.46071	-0.483333	0.0954947	-1.39797	-1.33333	0.000316313	-2.51984	-0.85	0.0104751	-1.8025
AN7665	exosome complex subunit Rrp46	0.673333	0.000813021	1.59475	0.513333	0.00485359	1.42734	0.556667	0.00360179	1.47087	-0.16	0.349208	-1.11729	-0.116667	0.449679	-1.08423	0.0433333	0.830864	1.03049
AN7664	EF-hand calcium-binding domain-containing protein	1.07	0.000741431	2.09943	1.19	0.000383549	2.28153	1.65	5.17568e-05	3.13834	-0.316667	0.527673	-1.24545	0.58	0.0269253	1.49485	1.24667	0.0234162	2.37293
AN7663	D-mandelate dehydrogenase	-0.0433333	0.93683	-1.03049	1.60333	0.00647004	3.03845	1.59667	0.00781312	3.02444	1.64667	0.0114841	3.13109	1.64	0.00596593	3.11666	-0.00666667	0.992177	-1.00463
AN7662	metalloreductase	0.476667	0.0104208	1.39152	-0.496667	0.00863009	-1.41095	-1.16667	3.96547e-05	-2.24492	-0.973333	0.000680839	-1.96337	-1.64333	4.11581e-06	-3.12387	-0.67	0.00350148	-1.59107
AN7661	HLH transcription factor	0.626667	0.0172846	1.54399	-0.573333	0.0272455	-1.48796	-0.726667	0.00964253	-1.65481	-1.2	0.00133072	-2.2974	-1.35333	0.000186118	-2.55502	-0.153333	0.604599	-1.11214
AN7660	GTP cyclohydrolase II	-2.12	6.54047e-05	-4.34694	-2.21333	5.14e-05	-4.63746	-0.313333	0.374138	-1.24258	-0.0933333	0.815698	-1.06683	1.80667	0.000285265	3.49833	1.9	0.000553192	3.73213
AN7659	ATP-dependent RNA helicase dbp5	-0.473333	0.133241	-1.38831	0.763333	0.0241103	1.69741	0.843333	0.0171441	1.79419	1.23667	0.00432038	2.35653	1.31667	0.00120793	2.4909	0.08	0.845712	1.05702
AN7658	actin polymerization protein Bzz1	-0.413333	0.0714796	-1.33176	-0.44	0.0855453	-1.3566	0.48	0.0458439	1.39474	0.223333	0.363037	1.16743	0.893333	0.00161726	1.85746	0.67	0.0164934	1.59107
AN7657	glycolipid-anchored surface protein 5	-0.773333	0.00480274	-1.70921	-0.773333	0.00498309	-1.70921	-0.573333	0.0270205	-1.48796	0	1	1	0.2	0.390206	1.1487	0.2	0.474822	1.1487
AN7656	2,2-dialkylglycine decarboxylase	-0.5	0.00669259	-1.41421	-0.88	0.000172045	-1.84038	-0.943333	0.000144197	-1.92297	-0.38	0.0438357	-1.30134	-0.443333	0.0134813	-1.35974	-0.0633333	0.759883	-1.04488
AN7655	conserved hypothetical protein	2.09	0.0113437	4.25748	6.35	6.17e-06	81.5719	5.85333	1.65224e-05	57.8135	4.26	0.000728867	19.1597	3.76333	0.000356981	13.5793	-0.2	0.404118	-1.1487
AN7653	conserved hypothetical protein	1.09	0.000298252	2.12874	0.52	0.0267154	1.43396	1.00667	0.00667416	2.00926	-0.57	0.0290271	-1.48452	-1.19	0.000221715	-2.28153	-0.62	0.0215627	-1.53688
AN7652	DNA helicase	0.763333	0.00867998	1.69741	-0.576667	0.0353567	-1.4914	-0.793333	0.00854208	-1.73307	-1.34	0.00107077	-2.53151	-1.55667	0.00011069	-2.94173	-0.216667	0.480213	-1.16205
AN7651	conserved hypothetical protein	-0.453333	0.0724481	-1.3692	-0.39	0.118886	-1.31039	0.406667	0.113251	1.32562	0.0633333	0.825238	1.04488	0.86	0.00367391	1.81504	0.796667	0.0113018	1.73708
AN7650	glycosylphosphatidylinositol anchor biosynthesis protein 11	0.453333	0.0195766	1.3692	0.793333	0.00074873	1.73307	0.62	0.00441378	1.53688	0.34	0.092101	1.26576	0.166667	0.346671	1.12246	-0.173333	0.410118	-1.12766
AN7649	mitochondrial import inner membrane translocase subunit tim9	-0.116667	0.389469	-1.08423	-0.193333	0.160232	-1.1434	-0.13	0.353258	-1.09429	-0.0766667	0.622198	-1.05458	-0.0133333	0.926346	-1.00928	0.0633333	0.714382	1.04488
AN7648	MFS transporter	0.216667	0.219163	1.16205	0.723333	0.0012758	1.65099	1.72333	3.59592e-06	3.30198	0.506667	0.0197739	1.42076	1.50667	1.06181e-05	2.84153	1	0.000493277	2
AN7647	salicylate hydroxylase	4.05333	2.47445e-06	16.6026	2.71	5.64e-05	6.54322	1.34	0.00763203	2.53151	-1.34333	0.0129536	-2.53737	-2.71333	7.71367e-05	-6.55835	-0.813333	0.0032258	-1.75727
AN7646	pectate lyase	-0.2	0.195878	-1.1487	0.0766667	0.632282	1.05458	0.453333	0.0111787	1.3692	0.276667	0.110045	1.21139	0.653333	0.00117116	1.5728	0.376667	0.0425298	1.29834
AN7645	conserved hypothetical protein	0.213333	0.748465	1.15936	-0.386667	0.557035	-1.30737	0.236667	0.730791	1.17827	-0.6	0.398259	-1.51572	0.0233333	0.973078	1.0163	0.623333	0.408073	1.54043
AN7644	conserved hypothetical protein	0.89	0.000298252	1.85318	0.52	0.00976014	1.43396	0.0833333	0.660155	1.05946	-0.37	0.0686979	-1.29235	-0.806667	0.000743855	-1.74917	-0.436667	0.0412018	-1.35347
AN7642	conserved hypothetical protein	0.94	0.120405	1.91853	0.736667	0.221384	1.66632	-0.716667	0.244017	-1.64338	-0.203333	0.771338	-1.15136	-1.65667	0.0132243	-3.15287	-1.45333	0.0432006	-2.7384
AN7641	peroxisomal copper amine oxidase	1.39667	0.000192658	2.63293	1.27667	0.000395559	2.42279	3.10333	9.12747e-07	8.59402	-0.12	0.692553	-1.08673	1.70667	6.65619e-05	3.26406	1.82667	0.000172403	3.54717
AN7640	stress response protein	-0.53	0.0128004	-1.44393	0.283333	0.1459	1.217	0.01	0.965719	1.00696	0.813333	0.0030392	1.75727	0.54	0.0122677	1.45397	-0.273333	0.21591	-1.2086
AN7639	endo-beta-mannanase	-0.596667	0.282362	-1.51222	-0.833333	0.141293	-1.7818	-0.606667	0.290992	-1.52274	-0.236667	0.715037	-1.17827	-0.01	0.98685	-1.00696	0.226667	0.751911	1.17013
AN7638	conserved hypothetical protein	-0.633333	0.450518	-1.55114	-0.703333	0.408369	-1.62826	-0.163333	0.861888	-1.11987	-0.07	0.945584	-1.04972	0.47	0.574699	1.38511	0.54	0.599983	1.45397
AN7637	conserved hypothetical protein	1.11333	0.00148832	2.16345	1.06333	0.00211936	2.08975	1.12667	0.00179601	2.18354	-0.05	0.881854	-1.03526	0.0133333	0.964566	1.00928	0.0633333	0.863793	1.04488
AN7636	alcohol dehydrogenase	-0.806667	0.0229981	-1.74917	-0.293333	0.378063	-1.22547	-0.546667	0.113251	-1.46071	0.513333	0.157951	1.42734	0.26	0.426306	1.19748	-0.253333	0.523776	-1.19196
AN7635	cupin domain-containing protein	-1.51333	1.01862e-05	-2.85469	-1.08667	0.000133493	-2.12383	-0.313333	0.118222	-1.24258	0.426667	0.0548872	1.34412	1.2	8.74016e-05	2.2974	0.773333	0.0035193	1.70921
AN7634	arylsulfatase	0.72	0.0123381	1.64718	0.653333	0.0206471	1.5728	0.04	0.891385	1.02811	-0.0666667	0.826029	-1.04729	-0.68	0.0171802	-1.60214	-0.613333	0.0476825	-1.52979
AN7633	malate/L-lactate dehydrogenase	-1.12	0.000246789	-2.17347	-1.39	5.53e-05	-2.62079	-0.993333	0.000784319	-1.99078	-0.27	0.256703	-1.20581	0.126667	0.560452	1.09177	0.396667	0.117159	1.31646
AN7632	formaldehyde dehydrogenase	-1.24	0.000495861	-2.36199	-0.97	0.00269143	-1.95884	-0.193333	0.483172	-1.1434	0.27	0.357201	1.20581	1.04667	0.0018275	2.06575	0.776667	0.0191159	1.71317
AN7631	phenylacetyl-CoA ligase	0.343333	0.128742	1.26868	0.3	0.184651	1.23114	1.01667	0.000809316	2.02324	-0.0433333	0.871233	-1.03049	0.673333	0.00867605	1.59475	0.716667	0.0121894	1.64338
AN7630	60S ribosome biogenesis protein Sqt1	1.29333	3.27688e-05	2.45094	0.403333	0.0452514	1.32256	-0.0166667	0.941734	-1.01162	-0.89	0.00186591	-1.85318	-1.31	4.58265e-05	-2.47942	-0.42	0.0630432	-1.33793
AN7629	NADH-ubiquinone oxidoreductase B12 subunit	-0.496667	0.00757725	-1.41095	-0.156667	0.339821	-1.11471	-0.366667	0.0388017	-1.28937	0.34	0.0683282	1.26576	0.13	0.421587	1.09429	-0.21	0.26494	-1.15669
AN7628	CCR4-NOT core complex subunit Caf1	0.3	0.211905	1.23114	0.09	0.722621	1.06437	0.133333	0.598688	1.09682	-0.21	0.433169	-1.15669	-0.166667	0.485586	-1.12246	0.0433333	0.892799	1.03049
AN7627	conserved hypothetical protein	0.396667	0.226663	1.31646	-0.56	0.0966653	-1.47427	-0.35	0.101694	-1.27456	-0.956667	0.0186672	-1.94082	-0.56	0.013658	-1.47427	-0.18	0.45531	-1.13288
AN7626	conserved hypothetical protein	-0.56	0.14944	-1.47427	-0.776667	0.0548735	-1.71317	-0.623333	0.122592	-1.54043	-0.216667	0.6241	-1.16205	-0.0633333	0.875996	-1.04488	0.153333	0.757962	1.11214
AN7625	myo-inositol-1-phosphate synthase	-2.52	2.17868e-05	-5.73582	-2.58667	1.98e-05	-6.00709	-2.20333	9.39054e-05	-4.60542	-0.0666667	0.874671	-1.04729	0.316667	0.364835	1.24545	0.383333	0.351557	1.30435
AN7624	alpha-galactosidase 1	-0.73	0.00802863	-1.65864	-1.73667	2.35e-05	-3.33264	-2.20667	5.83457e-06	-4.61608	-1.00667	0.00335565	-2.00926	-1.47667	0.000106165	-2.78305	-0.47	0.0976059	-1.38511
AN7623	conserved hypothetical protein	0.796667	0.000215794	1.73708	1.28667	0.0011184	2.43964	1.21667	0.00198469	2.32409	1.01	0.0107505	2.01391	-0.64	0.00121013	-1.55833	-0.47	0.0145251	-1.38511
AN7622	conserved hypothetical protein	0.436667	0.032792	1.35347	-0.98	0.000294835	-1.97247	-0.693333	0.00354997	-1.61702	-1.41667	0.00025436	-2.66968	-1.13	0.000139054	-2.18859	0.286667	0.196831	1.21982
AN7621	L-galactose dehydrogenase	2.68667	2.41385e-06	6.43824	1.12333	0.00150892	2.1785	0.67	0.0301696	1.59107	-1.56333	0.000824989	-2.95536	-2.01667	3.40481e-05	-4.04648	-0.453333	0.163036	-1.3692
AN7620	DUF323 domain-containing protein	-2.31667	0.000548681	-4.9818	0.15	0.799679	1.10957	-0.326667	0.533755	-1.25411	2.32333	0.00197745	5.00487	1.99	0.00179854	3.97237	-0.333333	0.587881	-1.25992
AN7619	antigenic thaumatin domain-containing protein	-0.41	0.330786	-1.32869	-0.963333	0.0333119	-1.94981	-1.04	0.0262963	-2.05623	-0.553333	0.23226	-1.46747	-0.63	0.139271	-1.54756	-0.0766667	0.892388	-1.05458
AN7618	conserved hypothetical protein	0.336667	0.26854	1.26284	1.33	0.0008562	2.51403	1.02667	0.00529956	2.03731	0.993333	0.0112326	1.99078	0.69	0.0341072	1.61328	-0.303333	0.398767	-1.23399
AN7617	conserved hypothetical protein	1.54667	0.000245893	2.92141	0.73	0.0246714	1.65864	0.25	0.420506	1.18921	-0.816667	0.0250297	-1.76133	-1.29667	0.00102752	-2.45661	-0.48	0.166927	-1.39474
AN7616	conserved hypothetical protein	0.36	0.0269464	1.28343	0.113333	0.463731	1.08172	-0.01	0.956583	-1.00696	-0.246667	0.142924	-1.18646	-0.37	0.0246242	-1.29235	-0.123333	0.497826	-1.08925
AN7615	DUF92 domain-containing protein	-1.94	7.86093e-07	-3.83706	-1.78667	1.92e-06	-3.45017	-0.446667	0.0226421	-1.36289	0.153333	0.433996	1.11214	1.49333	1.08917e-05	2.81539	1.34	0.000111262	2.53151
AN7614	conserved hypothetical protein	0.676667	0.188078	1.59844	3.17333	7.03e-05	9.02129	2.92	0.000178671	7.56846	2.49667	0.00149196	5.6438	2.24333	0.000947832	4.7349	-0.253333	0.69623	-1.19196
AN7613	Putative chitinase	4.91	6.62491e-05	30.0647	9.13333	8.06e-07	561.574	8.73333	1.5411e-06	425.594	4.22333	0.000991427	18.6788	3.82333	0.000518346	14.1559	-0.4	0.690456	-1.31951
AN7611	pyruvate formate lyase activating enzyme	1.27	0.000838511	2.41162	0.203333	0.497609	1.15136	0.0933333	0.768982	1.06683	-1.06667	0.00661311	-2.09459	-1.17667	0.00164707	-2.26054	-0.11	0.773517	-1.07923
AN7610	xylanolytic transcriptional activator, xlnR	0.153333	0.448209	1.11214	-0.386667	0.0660025	-1.30737	0.95	0.000651234	1.93187	-0.54	0.0269904	-1.45397	0.796667	0.00182439	1.73708	1.33667	0.000221122	2.52567
AN7609	mitochondrial DNA-directed RNA polymerase	3.39333	7.74295e-08	10.5074	2.26667	1.54e-06	4.8121	1.24333	0.00017022	2.36745	-1.12667	0.00108127	-2.18354	-2.15	4.1103e-06	-4.43828	-1.02333	0.00139216	-2.03261
AN7608	conserved hypothetical protein	3.24	2.43472e-07	9.44794	2.18333	5.01e-06	4.54202	0.943333	0.00245209	1.92297	-1.05667	0.00286139	-2.08012	-2.29667	5.90034e-06	-4.91321	-1.24	0.000960883	-2.36199
AN7607	conserved hypothetical protein	-0.153333	0.351676	-1.11214	-0.636667	0.00191392	-1.55473	-0.993333	0.000122196	-1.99078	-0.483333	0.0182472	-1.39797	-0.84	0.000359821	-1.79005	-0.356667	0.0676311	-1.28046
AN7606	FAD monooxygenase	-0.15	0.598302	-1.10957	0.316667	0.144641	1.24545	1.46333	0.000329519	2.75745	0.346667	0.143168	1.27162	1.61333	0.000161356	3.05958	1.42667	0.000911054	2.68825
AN7605	conserved hypothetical protein	1.44667	0.00368981	2.72578	0.74	0.0873284	1.67018	1.35	0.00690168	2.54912	-0.706667	0.13072	-1.63203	-0.0966667	0.826167	-1.0693	0.61	0.207628	1.52626
AN7604	DDHD domain-containing protein	0.42	0.0468139	1.33793	0.73	0.00284312	1.65864	0.186667	0.368584	1.13813	0.31	0.163695	1.23971	-0.233333	0.244199	-1.17555	-0.543333	0.0281036	-1.45734
AN7603	V-ATPase proteolipid subunit Ppa1	-0.253333	0.0954085	-1.19196	-0.166667	0.265876	-1.12246	0.143333	0.35002	1.10445	0.0866667	0.610643	1.06191	0.396667	0.0161194	1.31646	0.31	0.0769983	1.23971
AN7602	ras family protein	0.0833333	0.555938	1.05946	0.3	0.0426674	1.23114	0.29	0.0535875	1.22264	0.216667	0.160411	1.16205	0.206667	0.141851	1.15402	-0.01	0.959358	-1.00696
AN7601	conserved hypothetical protein	0.693333	0.00436981	1.61702	0.373333	0.0809667	1.29534	0.23	0.280784	1.17283	-0.32	0.161576	-1.24833	-0.463333	0.0354043	-1.37872	-0.143333	0.570308	-1.10445
AN7600	sulfite reductase beta subunit	0.253333	0.0889339	1.19196	-0.533333	0.00264473	-1.44727	-0.77	0.000297185	-1.70527	-0.786667	0.000928897	-1.72508	-1.02333	3.96087e-05	-2.03261	-0.236667	0.160454	-1.17827
AN7599	conserved hypothetical protein	1.36	0.00103124	2.56685	1.11333	0.00391246	2.16345	0.77	0.030656	1.70527	-0.246667	0.497606	-1.18646	-0.59	0.0769313	-1.50525	-0.343333	0.364699	-1.26868
AN7598	conserved hypothetical protein	0.41	0.16746	1.32869	1	0.00428591	2	1.05	0.00384568	2.07053	0.59	0.079276	1.50525	0.64	0.0406442	1.55833	0.05	0.89997	1.03526
AN7597	small oligopeptide transporter	1.17333	0.0393926	2.25532	2.30667	0.000975277	4.94739	2.62333	0.000525233	6.16172	1.13333	0.0671808	2.19365	1.45	0.0155454	2.73208	0.316667	0.638979	1.24545
AN7596	conserved hypothetical protein	0.153333	0.759617	1.11214	0.553333	0.25277	1.46747	1.49333	0.00828074	2.81539	0.4	0.457198	1.31951	1.34	0.012892	2.53151	0.94	0.0952745	1.91853
AN7595	conserved hypothetical protein	0.58	0.24739	1.49485	1.89667	0.00217709	3.72352	2.83333	0.00018991	7.12719	1.31667	0.0290271	2.4909	2.25333	0.000807129	4.76783	0.936667	0.109595	1.9141
AN7594	DUF636 domain-containing protein	-1.29333	0.000146454	-2.45094	-1.89	9.57e-06	-3.70635	-1.01	0.0011205	-2.01391	-0.596667	0.0322301	-1.51222	0.283333	0.222633	1.217	0.88	0.0051986	1.84038
AN7593	MFS efflux transporter	2.01667	0.000276853	4.04648	2.67333	3.85e-05	6.37901	3.69667	5.19027e-06	12.966	1.94	0.00232899	3.83706	3.03	4.1027e-05	8.1681	1.02333	0.0344578	2.03261
AN7591	MFS transporter	0.953333	0.00049748	1.93634	1.02667	0.000322059	2.03731	0.71	0.00438595	1.6358	0.0733333	0.759595	1.05214	-0.243333	0.231472	-1.18372	-0.316667	0.18008	-1.24545
AN7590	L-xylulose reductase	-1.17	0.000586868	-2.25012	-0.543333	0.0452815	-1.45734	-0.453333	0.0939959	-1.3692	0.626667	0.0388351	1.54399	0.716667	0.0128314	1.64338	0.09	0.78753	1.06437
AN10950	benzoate 4-monooxygenase, Cytochrome P450, member of CYP53A3 family	2.86667	2.06478e-06	7.29378	1.32667	0.000663205	2.50822	1.16	0.000290328	2.23457	-1.54	0.00104722	-2.90795	-2.45	1.23667e-05	-5.46416	1.49667	0.000188633	2.8219
AN7588	ribulose-phosphate 3-epimerase	0.883333	0.000548681	1.84463	0.486667	0.0203393	1.4012	0.09	0.660601	1.06437	-0.396667	0.0707778	-1.31646	-0.793333	0.00136763	-1.73307	-0.396667	0.0789929	-1.31646
AN7587	conserved hypothetical protein	-0.466667	0.0162277	-1.38191	-0.17	0.340309	-1.12506	-0.313333	0.0930331	-1.24258	0.296667	0.131766	1.2283	0.153333	0.381911	1.11214	-0.143333	0.49891	-1.10445
AN7585	conserved hypothetical protein	0.563333	0.315777	1.47768	0.856667	0.135242	1.81085	0.14	0.822413	1.10191	0.293333	0.649895	1.22547	-0.423333	0.450433	-1.34102	-0.716667	0.272225	-1.64338
AN7584	conserved hypothetical protein	0.2	0.401938	1.1487	0.4	0.102517	1.31951	-0.0266667	0.923364	-1.01866	0.2	0.45426	1.1487	-0.226667	0.338309	-1.17013	-0.426667	0.124384	-1.34412
AN7583	conserved hypothetical protein	1.57667	2.02979e-05	2.9828	0.806667	0.00250733	1.74917	0.833333	0.00249395	1.7818	-0.77	0.00768962	-1.70527	-0.743333	0.00440927	-1.67404	0.0266667	0.92907	1.01866
AN7581	choline transporter	0.78	0.000754097	1.71713	0.633333	0.00311025	1.55114	0.803333	0.000835513	1.74513	-0.146667	0.460312	-1.10701	0.163333	0.373634	1.11987	0.253333	0.235997	1.19196
AN7579	26S proteasome regulatory subunit S5A	-0.93	0.000150084	-1.90528	-0.833333	0.000354991	-1.7818	-0.443333	0.0192817	-1.35974	0.0966667	0.615931	1.0693	0.486667	0.0107426	1.4012	0.39	0.0520914	1.31039
AN7578	conserved hypothetical protein	-1.46	0.000581728	-2.75108	-1.03	0.00576826	-2.04202	-0.82	0.0219232	-1.76541	0.43	0.220457	1.34723	0.64	0.0552433	1.55833	0.21	0.591873	1.15669
AN7577	ubiquitin conjugating enzyme	-0.0466667	0.809649	-1.03288	0.69	0.00233337	1.61328	0.863333	0.000673339	1.81924	0.736667	0.00418552	1.66632	0.91	0.000443905	1.87905	0.173333	0.426187	1.12766
AN7576	rho GTPase activator	-0.0533333	0.838017	-1.03766	-0.0366667	0.89473	-1.02574	0.82	0.00597879	1.76541	0.0166667	0.956226	1.01162	0.873333	0.00371082	1.83189	0.856667	0.00860163	1.81085
AN7575	C-3 sterol dehydrogenase/C-4 decarboxylase	0.4	0.00711947	1.31951	0.44	0.00423183	1.3566	0.546667	0.00133356	1.46071	0.04	0.791973	1.02811	0.146667	0.254721	1.10701	0.106667	0.492472	1.07674
AN7573	hypothetical protein	-0.493333	0.0352197	-1.40769	-0.383333	0.0918196	-1.30435	0.41	0.0797489	1.32869	-0.226667	0.483056	-1.17013	0.903333	0.00146734	1.87038	0.793333	0.00682994	1.73307
AN7572	serine threonine protein kinase	0.93	0.00137877	1.90528	0.886667	0.00199186	1.8489	1.15	0.000450992	2.21914	-0.0433333	0.875756	-1.03049	0.22	0.337562	1.16473	0.263333	0.328054	1.20025
AN7571	mechanosensitive ion channel family	-0.726667	0.0370433	-1.65481	-0.17	0.618757	-1.12506	-0.346667	0.307502	-1.27162	0.556667	0.129371	1.47087	0.38	0.245924	1.30134	-0.176667	0.671309	-1.13027
AN7570	tubulin alpha-2 chain	-1.09667	0.00363857	-2.1386	-0.37	0.24767	-1.29235	-0.0266667	0.943753	-1.01866	0.726667	0.0498897	1.65481	1.07	0.00468238	2.09943	0.343333	0.354813	1.26868
AN7569	mitochondrial thiamine pyrophosphate carrier 1	1.40667	4.59014e-05	2.65124	0.833333	0.00193936	1.7818	-0.00666667	0.980318	-1.00463	-0.573333	0.0278544	-1.48796	-1.41333	6.5638e-05	-2.66352	-0.84	0.0044306	-1.79005
AN7568	gamma-butyrobetaine hydroxylase subfamily	-0.21	0.351521	-1.15669	-1.41667	6.44e-05	-2.66968	-1.59333	3.9242e-05	-3.01746	-1.20667	0.000970104	-2.30804	-1.38333	0.000103448	-2.6087	-0.176667	0.516135	-1.13027
AN7567	monothiol glutaredoxin-4	0.85	0.000801007	1.8025	-0.383333	0.0600951	-1.30435	-0.513333	0.0194506	-1.42734	-1.23333	0.00048152	-2.3511	-1.36333	4.11186e-05	-2.57279	-0.13	0.585046	-1.09429
AN7566	exonuclease	1.28333	1.60564e-05	2.43401	0.82	0.000467581	1.76541	0.186667	0.293559	1.13813	-0.463333	0.0263518	-1.37872	-1.09667	7.88446e-05	-2.1386	-0.633333	0.0060453	-1.55114
AN7565	conserved hypothetical protein	0.753333	0.00110172	1.68568	0.6	0.00487626	1.51572	0.253333	0.178109	1.19196	-0.153333	0.449753	-1.11214	-0.5	0.0136077	-1.41421	-0.346667	0.102407	-1.27162
AN7564	l-allo-threonine aldolase	-2.23333	9.06993e-05	-4.70219	-1.93333	0.000280905	-3.81937	-1.13	0.0100803	-2.18859	0.3	0.477694	1.23114	1.10333	0.0101027	2.14851	0.803333	0.071102	1.74513
AN7563	protein kinase	0.12	0.49304	1.08673	0.04	0.832756	1.02811	0.453333	0.0202876	1.3692	-0.08	0.691687	-1.05702	0.333333	0.0645621	1.25992	0.413333	0.0473089	1.33176
AN7562	alpha-1,6-mannosyltransferase subunit	0.496667	0.26749	1.41095	2.09667	0.000531447	4.2772	2.61667	0.000154474	6.13331	1.6	0.00733385	3.03143	2.12	0.000586368	4.34694	0.52	0.320402	1.43396
AN7561	NADH-ubiquinone oxidoreductase 12 kDa subunit	-0.38	0.0578403	-1.30134	-0.206667	0.286521	-1.15402	-0.0566667	0.787614	-1.04006	0.173333	0.420239	1.12766	0.323333	0.0998614	1.25122	0.15	0.518877	1.10957
AN7560	pH-response regulator protein palC	-2.18333	4.68947e-06	-4.54202	-0.893333	0.00297048	-1.85746	-0.316667	0.217537	-1.24545	1.29	0.00109118	2.44528	1.86667	2.49617e-05	3.64689	0.576667	0.0518342	1.4914
AN7559	transcription initiation factor TFIID subunit 7	-0.04	0.832281	-1.02811	0.253333	0.165886	1.19196	0.193333	0.29857	1.1434	0.293333	0.142788	1.22547	0.233333	0.195714	1.17555	-0.06	0.798474	-1.04247
AN7558	conserved hypothetical protein	-0.856667	0.00200476	-1.81085	-0.326667	0.153874	-1.25411	-1.35	0.00012773	-2.54912	0.53	0.0451496	1.44393	-0.493333	0.0391591	-1.40769	-1.02333	0.00176528	-2.03261
AN7557	sodium/proline symporter	-0.556667	0.0114543	-1.47087	-0.266667	0.180887	-1.20303	0.163333	0.422852	1.11987	0.29	0.181814	1.22264	0.72	0.00291809	1.64718	0.43	0.0654142	1.34723
AN7556	conserved hypothetical protein	2.21667	0.00185616	4.64818	2.97333	0.000271611	7.85349	3.27	0.000184492	9.64646	0.756667	0.231444	1.68958	1.05333	0.076437	2.07532	0.296667	0.683549	1.2283
AN7554	oxidoreductase	2.4	6.14192e-06	5.27803	0.983333	0.00367915	1.97703	-0.0766667	0.805967	-1.05458	-1.41667	0.00132354	-2.66968	-2.47667	9.16963e-06	-5.5661	-1.06	0.00543956	-2.08493
AN7553	HLH transcription factor	-0.253333	0.462444	-1.19196	-0.916667	0.0159395	-1.88775	1.19667	0.00435716	2.29209	-0.663333	0.0885212	-1.58374	1.45	0.00120793	2.73208	2.11333	0.000320467	4.3269
AN7552	conserved hypothetical protein	-0.803333	0.0393049	-1.74513	-1.20333	0.00538412	-2.30271	-0.286667	0.453273	-1.21982	-0.4	0.325047	-1.31951	0.516667	0.163234	1.43065	0.916667	0.0398681	1.88775
AN7551	conserved hypothetical protein	0.106667	0.554828	1.07674	0.476667	0.0157281	1.39152	0.426667	0.0298094	1.34412	0.37	0.0698637	1.29235	0.32	0.080745	1.24833	-0.05	0.830656	-1.03526
AN7550	type I phosphodiesterase/nucleotide pyrophosphatase	0.0966667	0.525554	1.0693	0.223333	0.144725	1.16743	0.47	0.0081102	1.38511	0.126667	0.452769	1.09177	0.373333	0.0227891	1.29534	0.246667	0.157795	1.18646
AN7549	conserved hypothetical protein	0.0866667	0.809649	1.06191	0.52	0.136455	1.43396	0.523333	0.143815	1.43727	0.433333	0.248647	1.35035	0.436667	0.202461	1.35347	0.00333333	0.993662	1.00231
AN7548	DUF821 domain-containing protein	-1.36333	0.00426944	-2.57279	-0.723333	0.0838961	-1.65099	-0.446667	0.285095	-1.36289	0.64	0.153579	1.55833	0.916667	0.0340628	1.88775	0.276667	0.575431	1.21139
AN7547	kinesin family protein	0.246667	0.298079	1.18646	0.52	0.0396003	1.43396	0.58	0.0272864	1.49485	0.273333	0.294933	1.2086	0.333333	0.162077	1.25992	0.06	0.848041	1.04247
AN7546	conserved hypothetical protein	-0.12	0.523203	-1.08673	-0.503333	0.0147435	-1.41748	-0.256667	0.183356	-1.19472	-0.383333	0.0713875	-1.30435	-0.136667	0.460556	-1.09936	0.246667	0.25093	1.18646
AN7545	conserved hypothetical protein	0.0166667	0.945758	1.01162	-0.103333	0.669543	-1.07425	0.32	0.182725	1.24833	-0.12	0.651594	-1.08673	0.303333	0.189925	1.23399	0.423333	0.116359	1.34102
AN7544	arsenite resistance protein Ars2	0.43	0.0146671	1.34723	0.226667	0.161508	1.17013	0.363333	0.0371339	1.28639	-0.203333	0.244942	-1.15136	-0.0666667	0.681674	-1.04729	0.136667	0.47318	1.09936
AN7543	conserved hypothetical protein	-1.46333	7.14476e-05	-2.75745	-0.81	0.00429657	-1.75321	-0.793333	0.00578924	-1.73307	0.653333	0.0247416	1.5728	0.67	0.0126891	1.59107	0.0166667	0.960781	1.01162
AN7542	bZIP-type transcription factor	1.19333	3.91944e-06	2.2868	0.76	0.000126109	1.69349	0.51	0.00240334	1.42405	-0.433333	0.0110565	-1.35035	-0.683333	0.000334544	-1.60585	-0.25	0.10695	-1.18921
AN7541	cutinase, cut2	-0.38	0.0221895	-1.30134	-0.5	0.00543179	-1.41421	-0.393333	0.0220857	-1.31342	-0.12	0.486178	-1.08673	-0.0133333	0.934446	-1.00928	0.106667	0.569663	1.07674
AN7540	eukaryotic translation initiation factor 3	1.64333	5.97714e-07	3.12387	1.29	4.5e-06	2.44528	0.776667	0.000250738	1.71317	-0.353333	0.0371626	-1.27751	-0.866667	0.000112454	-1.82344	-0.513333	0.00687674	-1.42734
AN7539	hydrophobin	-4.70667	4.11683e-08	-26.1125	-4.47667	6.65e-08	-22.2644	-4.64333	4.87553e-08	-24.9909	0.23	0.434324	1.17283	0.0633333	0.818029	1.04488	-0.166667	0.607706	-1.12246
AN7538	SNF2 family helicase/ATPase	-0.0666667	0.700176	-1.04729	-0.5	0.00896902	-1.41421	0.133333	0.442943	1.09682	-0.433333	0.0311989	-1.35035	0.2	0.231749	1.1487	0.633333	0.00523031	1.55114
AN7537	protein kinase	1.57333	0.000291891	2.97592	0.123333	0.708246	1.08925	0.876667	0.014242	1.83613	-1.45	0.00192558	-2.73208	-0.696667	0.0361244	-1.62076	0.753333	0.0450804	1.68568
AN7536	conserved hypothetical protein	-0.21	0.621922	-1.15669	-0.45	0.284701	-1.36604	-0.0466667	0.923364	-1.03288	-0.24	0.615999	-1.18099	0.163333	0.702257	1.11987	0.403333	0.412741	1.32256
AN7535	conserved hypothetical protein	-0.496667	0.0383115	-1.41095	-0.8	0.00335037	-1.7411	-0.51	0.0391997	-1.42405	-0.303333	0.222924	-1.23399	-0.0133333	0.9558	-1.00928	0.29	0.270109	1.22264
AN7534	conserved hypothetical protein	1.27667	8.78142e-05	2.42279	0.866667	0.00142667	1.82344	0.306667	0.16925	1.23685	-0.41	0.0914958	-1.32869	-0.97	0.000775906	-1.95884	-0.56	0.032466	-1.47427
AN7533	beta-1,3-glucanase	-0.0533333	0.680987	-1.03766	0.0366667	0.786872	1.02574	0.00333333	0.983325	1.00231	0.09	0.527619	1.06437	0.0566667	0.657654	1.04006	-0.0333333	0.840925	-1.02337
AN7532	conserved hypothetical protein	-1.23	0.000257185	-2.34567	-0.826667	0.00386806	-1.77358	0.806667	0.00532086	1.74917	0.403333	0.131267	1.32256	2.03667	1.1074e-05	4.10296	1.63333	0.000192921	3.10229
AN7531	conserved hypothetical protein	0.396667	0.0319004	1.31646	0.06	0.745137	1.04247	-0.353333	0.0577198	-1.27751	-0.336667	0.0871023	-1.26284	-0.75	0.00103212	-1.68179	-0.413333	0.0471361	-1.33176
AN7530	conserved hypothetical protein	1.86333	0.00834093	3.63847	1.98667	0.0060139	3.9632	3.67333	0.000139466	12.758	0.123333	0.868229	1.08925	1.81	0.0103956	3.50642	1.68667	0.02736	3.21912
AN7529	zinc metallopeptidase	-2.15667	1.19187e-05	-4.45883	-2.23333	1.04e-05	-4.70219	-0.703333	0.023504	-1.62826	-0.0766667	0.813889	-1.05458	1.45333	0.000306084	2.7384	1.53	0.000580621	2.88786
AN7528	conserved hypothetical protein	-2.13333	2.04765e-05	-4.3873	-1.58	0.000210415	-2.9897	-0.506667	0.103522	-1.42076	0.553333	0.097045	1.46747	1.62667	0.000216993	3.08799	1.07333	0.00645112	2.10429
AN7527	zinc alcohol dehydrogenase	-0.993333	3.39364e-05	-1.99078	-0.58	0.00165685	-1.49485	-0.236667	0.124074	-1.17827	0.413333	0.0217159	1.33176	0.756667	0.000334949	1.68958	0.673333	0.0153697	1.59475
AN7526	transcription factor AATF/Che-1	4.72	1.35113e-06	26.3549	3.67333	1.01e-05	12.758	1.53667	0.00525267	2.90123	-1.04667	0.0493092	-2.06575	-3.18333	4.1395e-05	-9.08404	-2.13667	0.00147375	-4.39745
AN7525	nucleotide binding protein	1.04667	5.3203e-05	2.06575	0.873333	0.000216965	1.83189	0.72	0.0010364	1.64718	-0.173333	0.338078	-1.12766	-0.326667	0.0565118	-1.25411	-0.153333	0.429115	-1.11214
AN7524	lipase/esterase	-0.396667	0.244662	-1.31646	0.0933333	0.800097	1.06683	-0.31	0.377495	-1.23971	0.49	0.191849	1.40444	0.0866667	0.807266	1.06191	-0.403333	0.309754	-1.32256
AN7522	benzoate 4-monooxygenase cytochrome P450	1.49333	0.00997448	2.81539	2.55667	0.000348895	5.88347	2.96667	0.000166565	7.81728	1.06333	0.0708053	2.08975	1.47333	0.0113343	2.77663	0.41	0.507488	1.32869
AN7521	carboxylesterase	0.633333	0.0128617	1.55114	0.636667	0.0128904	1.55473	0.333333	0.161981	1.25992	0.00333333	0.990692	1.00231	-0.3	0.190573	-1.23114	-0.303333	0.252056	-1.23399
AN7519	conserved hypothetical protein	0.623333	0.00280293	1.54043	1.11	5.43e-05	2.15846	0.93	0.000266186	1.90528	0.486667	0.0216805	1.4012	0.306667	0.0841814	1.23685	-0.18	0.374785	-1.13288
AN7518	conserved hypothetical protein	1.29667	8.6818e-05	2.45661	0.526667	0.0254046	1.4406	0.466667	0.0473274	1.38191	-0.77	0.0076116	-1.70527	-0.83	0.00225268	-1.77769	-0.06	0.833184	-1.04247
AN7517	conserved hypothetical protein	2.08	1.41365e-05	4.22807	1.87333	3.45e-05	3.66378	1.40667	0.00037325	2.65124	-0.206667	0.503238	-1.15402	-0.673333	0.0240874	-1.59475	-0.466667	0.143672	-1.38191
AN7515	aspergillopepsin	1.10333	0.000504377	2.14851	1.09333	0.000576131	2.13366	-0.216667	0.374082	-1.16205	-0.01	0.973049	-1.00696	-1.32	0.000197135	-2.49666	-1.31	0.000561093	-2.47942
AN7514	Ser/Thr protein phosphatase	0.343333	0.147917	1.26868	-0.356667	0.136763	-1.28046	0.863333	0.00319788	1.81924	-0.7	0.0171131	-1.6245	0.57	0.00865416	1.48452	1.22	0.000808418	2.32947
AN7513	bZIP transcription factor AP-1/Yap1	0.676667	0.00335678	1.59844	0.36	0.0727612	1.28343	0.33	0.104607	1.25701	-0.316667	0.140317	-1.24545	-0.346667	0.0810085	-1.27162	-0.03	0.908972	-1.02101
AN7512	MFS transporter	1.47667	0.0219932	2.78305	-0.87	0.00181731	-1.82766	-1.11667	0.00043935	-2.16845	-1.07	0.00166014	-2.09943	-1.31667	0.000137204	-2.4909	-0.246667	0.34403	-1.18646
AN7511	1,3-beta-glucanosyltransferase	-1.33	0.00466954	-2.51403	-1.49667	0.00236246	-2.8219	-1.08667	0.0169388	-2.12383	-0.166667	0.721519	-1.12246	0.243333	0.544893	1.18372	0.41	0.383983	1.32869
AN7510	vacuolar H+\/Ca2+ exchanger	-0.306667	0.345219	-1.23685	-0.0366667	0.9206	-1.02574	0.0833333	0.816702	1.05946	0.27	0.459343	1.20581	0.39	0.229158	1.31039	0.12	0.777583	1.08673
AN7508	C6 transcription factor	2.46667	2.1613e-06	5.52765	1.21667	0.000445015	2.32409	1.74333	4.81176e-05	3.34808	-1.25	0.00141585	-2.37841	-0.723333	0.0116444	-1.65099	0.526667	0.0780977	1.4406
AN7507	C6 transcription factor	0.21	0.238194	1.15669	-0.02	0.920767	-1.01396	0.5	0.0141772	1.41421	-0.23	0.23876	-1.17283	0.29	0.109022	1.22264	0.52	0.0193086	1.43396
AN7506	vacuolar membrane-associated protein iml1	-0.526667	0.00865793	-1.4406	-0.203333	0.253952	-1.15136	0.52	0.0112347	1.43396	0.323333	0.104774	1.25122	1.04667	0.000132704	2.06575	0.723333	0.00330331	1.65099
AN7505	alpha-xylosidase	-2.25333	4.42776e-07	-4.76783	-2.9	1.22e-07	-7.46426	-1.93	2.48158e-06	-3.81055	-0.646667	0.00859879	-1.56555	0.323333	0.09293	1.25122	0.97	0.000832007	1.95884
AN7504	conserved hypothetical protein	-1.63667	1.02447e-05	-3.10947	-1.57333	1.56e-05	-2.97592	-1.12333	0.000251216	-2.1785	0.0633333	0.793879	1.04488	0.513333	0.0228584	1.42734	0.45	0.0666617	1.36604
AN7503	pre-rRNA processing protein Esf1	3.26667	4.54356e-07	9.6242	2.29	7.63e-06	4.89056	0.66	0.0288541	1.58008	-0.976667	0.00726495	-1.96791	-2.60667	5.21135e-06	-6.09095	-1.63	0.000381631	-3.09513
AN7502	uridine kinase	-0.573333	0.0034934	-1.48796	-0.18	0.278481	-1.13288	0.34	0.0550225	1.26576	0.393333	0.042662	1.31342	0.913333	0.000207081	1.88339	0.52	0.0132568	1.43396
AN7501	CTLH domain-containing protein	1.29333	3.16572e-06	2.45094	0.6	0.000948027	1.51572	0.15	0.298001	1.10957	-0.693333	0.0013648	-1.61702	-1.14333	1.4365e-05	-2.20891	-0.45	0.0119213	-1.36604
AN7500	NADH-ubiquinone oxidoreductase 64 kDa subunit	0.736667	0.0553431	1.66632	0.223333	0.557022	1.16743	-1.01333	0.0158321	-2.01857	-0.513333	0.205741	-1.42734	-1.75	0.00057034	-3.36359	-1.23667	0.00985727	-2.35653
AN7499	sister chromatid cohesion protein Mis4	0.9	3.589e-05	1.86607	0.84	6.49e-05	1.79005	0.89	6.08482e-05	1.85318	-0.06	0.700052	-1.04247	-0.01	0.943929	-1.00696	0.05	0.775149	1.03526
AN7498	deoxyhypusine hydroxylase	0.836667	0.00345833	1.78592	-0.00333333	0.99012	-1.00231	-0.106667	0.677971	-1.07674	-0.84	0.00806593	-1.79005	-0.943333	0.00187656	-1.92297	-0.103333	0.737506	-1.07425
AN7497	NADH-ubiquinone oxidoreductase 21 kDa subunit	-0.203333	0.311332	-1.15136	-0.913333	0.000653788	-1.88339	-0.8	0.00195372	-1.7411	-0.71	0.00771938	-1.6358	-0.596667	0.00949178	-1.51222	0.113333	0.653541	1.08172
AN7496	conserved hypothetical protein	0.226667	0.222288	1.17013	0.126667	0.504427	1.09177	0.146667	0.44499	1.10701	-0.1	0.63915	-1.07177	-0.08	0.671114	-1.05702	0.02	0.936846	1.01396
AN7495	pre-mRNA-splicing factor cef1	2.33	2.15239e-07	5.02805	1.48667	6.17e-06	2.80241	1.07333	9.76898e-05	2.10429	-0.843333	0.0014866	-1.79419	-1.25667	3.13045e-05	-2.38943	-0.413333	0.0462935	-1.33176
AN7494	exonuclease	3.88333	4.53062e-07	14.7571	3.15	2.67e-06	8.87656	1.11333	0.00478589	2.16345	-0.733333	0.0524884	-1.66248	-2.77	1.08361e-05	-6.82108	-2.03667	0.000289913	-4.10296
AN7492	mRNA decapping hydrolase	-1.16667	0.000146052	-2.24492	-1.32667	6.13e-05	-2.50822	-0.786667	0.00281501	-1.72508	-0.16	0.497737	-1.11729	0.38	0.0788811	1.30134	0.54	0.034645	1.45397
AN7491	ubiquitin C-terminal hydrolase L3	-1.56333	0.000482337	-2.95536	-1.84333	0.000163037	-3.58838	-0.7	0.0513593	-1.6245	-0.28	0.453431	-1.21419	0.863333	0.0185529	1.81924	1.14333	0.0087784	2.20891
AN7490	MT-A70 family	0.173333	0.372169	1.12766	0.216667	0.269095	1.16205	0.103333	0.61619	1.07425	0.0433333	0.851738	1.03049	-0.07	0.726551	-1.04972	-0.113333	0.641007	-1.08172
AN7489	beta-ketoacyl synthase	1.13667	4.40891e-05	2.19872	0.733333	0.00106952	1.66248	0.576667	0.00578146	1.4914	-0.403333	0.0474023	-1.32256	-0.56	0.0060476	-1.47427	-0.156667	0.447774	-1.11471
AN7488	agmatinase	-0.416667	0.127778	-1.33484	-0.67	0.0227058	-1.59107	-1.36333	0.000411663	-2.57279	-0.253333	0.399391	-1.19196	-0.946667	0.00376031	-1.92741	-0.693333	0.0349708	-1.61702
AN7487	conserved hypothetical protein	-0.613333	0.0144215	-1.52979	-0.48	0.0454219	-1.39474	0.54	0.0306048	1.45397	0.133333	0.607371	1.09682	1.15333	0.000364347	2.22427	1.02	0.00186789	2.02792
AN7485	siderophore iron transporter mirC	0.57	0.046409	1.48452	-0.103333	0.720079	-1.07425	0.21	0.457311	1.15669	-0.673333	0.0371626	-1.59475	-0.36	0.187352	-1.28343	0.313333	0.323885	1.24258
AN7484	conserved hypothetical protein	-1.22333	7.35109e-05	-2.33486	-2.12667	1.46e-06	-4.36707	-2.27333	1.26868e-06	-4.83439	-0.903333	0.00228732	-1.87038	-1.05	0.000302602	-2.07053	-0.146667	0.548317	-1.10701
AN7483	conserved hypothetical protein	0.266667	0.476367	1.20303	1.13	0.00807832	2.18859	1.07667	0.0122096	2.10916	0.863333	0.0474023	1.81924	0.81	0.0400065	1.75321	-0.0533333	0.915039	-1.03766
AN7482	conserved hypothetical protein	-1.29	0.00686352	-2.44528	-2.04667	0.000370846	-4.1315	-1.90667	0.000770857	-3.74942	-0.756667	0.105741	-1.68958	-0.616667	0.140981	-1.53333	0.14	0.79602	1.10191
AN7481	conserved hypothetical protein	0.0466667	0.773173	1.03288	-0.126667	0.421165	-1.09177	0.136667	0.392654	1.09936	-0.173333	0.30846	-1.12766	0.09	0.561395	1.06437	0.263333	0.143203	1.20025
AN7480	differentiation regulator	-0.756667	0.000840889	-1.68958	-0.183333	0.297826	-1.1355	0.63	0.00355886	1.54756	0.573333	0.0108735	1.48796	1.38667	1.75332e-05	2.61474	0.813333	0.00152244	1.75727
AN7479	cytoplasmic asparaginyl-tRNA synthetase	-1.02333	0.000124975	-2.03261	-1.09	8.52e-05	-2.12874	-0.37	0.0561997	-1.29235	-0.0666667	0.753129	-1.04729	0.653333	0.00309753	1.5728	0.72	0.00379271	1.64718
AN7478	conserved hypothetical protein	0.91	0.000721827	1.87905	0.653333	0.00622071	1.5728	0.4	0.0680006	1.31951	-0.256667	0.254538	-1.19472	-0.51	0.0227891	-1.42405	-0.253333	0.288614	-1.19196
AN7477	conserved hypothetical protein	1.04667	0.000178447	2.06575	0.593333	0.00775029	1.50873	-0.163333	0.415819	-1.11987	-0.453333	0.0460915	-1.3692	-1.21	9.1006e-05	-2.31338	-0.756667	0.00431067	-1.68958
AN7476	conserved hypothetical protein	-0.386667	0.200343	-1.30737	0.226667	0.460335	1.17013	0.636667	0.0500399	1.55473	0.613333	0.0745378	1.52979	1.02333	0.00446	2.03261	0.41	0.23834	1.32869
AN7474	RNA binding protein Jsn1	0.126667	0.486555	1.09177	-0.15	0.414199	-1.10957	0.566667	0.00794111	1.4811	-0.276667	0.166092	-1.21139	0.44	0.024849	1.3566	0.716667	0.00394439	1.64338
AN7473	mRNA capping enzyme alpha subunit	-0.176667	0.180372	-1.13027	0.25	0.0672708	1.18921	0.54	0.00155071	1.45397	0.426667	0.0113339	1.34412	0.716667	0.000227597	1.64338	0.29	0.0625731	1.22264
AN7472	oligosaccharyl transferase subunit	-1.44667	0.00163721	-2.72578	-0.333333	0.371908	-1.25992	0.153333	0.698996	1.11214	1.11333	0.0161244	2.16345	1.6	0.00101088	3.03143	0.486667	0.254307	1.4012
AN7471	IdgA domain-containing protein	-0.723333	0.0147859	-1.65099	-0.93	0.00377132	-1.90528	-0.356667	0.200066	-1.28046	-0.206667	0.493489	-1.15402	0.366667	0.173891	1.28937	0.573333	0.0710293	1.48796
AN7470	conserved hypothetical protein	-0.776667	0.0057499	-1.71317	-0.833333	0.00394328	-1.7818	-0.523333	0.0462085	-1.43727	-0.0566667	0.844549	-1.04006	0.253333	0.293289	1.19196	0.31	0.270285	1.23971
AN7469	riboflavin kinase	-1.46667	0.00152785	-2.76383	-3.20333	5.94e-06	-9.21084	-2.86	2.03454e-05	-7.26015	-1.73667	0.0018362	-3.33264	-1.39333	0.00245794	-2.62685	0.343333	0.432617	1.26868
AN7468	transcription factor	-0.113333	0.658544	-1.08172	-0.7	0.0126805	-1.6245	0.416667	0.113907	1.33484	-0.586667	0.0460638	-1.50177	0.53	0.045299	1.44393	1.11667	0.00199333	2.16845
AN7467	conserved hypothetical protein	1.06333	0.000171811	2.08975	0.51	0.0179991	1.42405	0.32	0.119335	1.24833	-0.553333	0.0214069	-1.46747	-0.743333	0.00233522	-1.67404	-0.19	0.410769	-1.14076
AN7466	MFS multidrug transporter	-0.153333	0.686522	-1.11214	-0.853333	0.0315166	-1.80667	-1.36333	0.00307065	-2.57279	-0.7	0.0934982	-1.6245	-1.21	0.00550526	-2.31338	-0.51	0.231753	-1.42405
AN7465	double-strand-break repair protein rad21	-0.266667	0.141312	-1.20303	-0.376667	0.0471835	-1.29834	-0.0433333	0.827685	-1.03049	-0.11	0.591477	-1.07923	0.223333	0.212918	1.16743	0.333333	0.11161	1.25992
AN7464	secretory pathway Ca2+-ATPase	0.363333	0.0304457	1.28639	-0.0166667	0.925311	-1.01162	0.06	0.722996	1.04247	-0.38	0.0405843	-1.30134	-0.303333	0.0633467	-1.23399	0.0766667	0.701574	1.05458
AN7463	ammonium transporter MeaA	0.0233333	0.958444	1.0163	-3.18333	1.53e-05	-9.08404	-3.98	4.38282e-06	-15.7797	-3.20667	0.000210229	-9.23215	-4.00333	5.0679e-06	-16.037	-0.796667	0.103727	-1.73708
AN7462	golgi transport complex subunit Cog4	-1.03667	8.63047e-05	-2.05148	-0.436667	0.0213323	-1.35347	-0.07	0.707574	-1.04972	0.6	0.0084928	1.51572	0.966667	0.000201095	1.95432	0.366667	0.0737627	1.28937
AN7461	SIR2 family histone deacetylase	0.32	0.0341343	1.24833	0.586667	0.00123819	1.50177	0.0133333	0.937105	1.00928	0.266667	0.0966219	1.20303	-0.306667	0.0415504	-1.23685	-0.573333	0.00357097	-1.48796
AN7460	conserved hypothetical protein	-1.22	0.00355988	-2.32947	0.766667	0.0403144	1.70133	0.79	0.0394212	1.72907	1.98667	0.000785769	3.9632	2.01	0.000168119	4.02782	0.0233333	0.962904	1.0163
AN7459	hexokinase Kxk	-0.163333	0.359345	-1.11987	0.433333	0.0249704	1.35035	0.03	0.881659	1.02101	0.596667	0.00989047	1.51222	0.193333	0.275604	1.1434	-0.403333	0.0576276	-1.32256
AN7458	small nucleolar ribonucleoprotein complex subunit	4.47	6.56034e-08	22.1618	3.64	3.4e-07	12.4666	2.11333	2.18987e-05	4.3269	-0.83	0.0165576	-1.77769	-2.35667	1.08917e-05	-5.12186	-1.52667	0.000571115	-2.88119
AN7457	conserved hypothetical protein	0.46	0.0357423	1.37554	0.433333	0.0470928	1.35035	0.616667	0.0103577	1.53333	-0.0266667	0.915184	-1.01866	0.156667	0.446928	1.11471	0.183333	0.455152	1.1355
AN7456	pre-mRNA branch site protein p14	0.17	0.490335	1.12506	1.06	0.000891853	2.08493	1.19333	0.00051348	2.2868	0.89	0.00660275	1.85318	1.02333	0.0012753	2.03261	0.133333	0.665238	1.09682
AN7455	JmjC domain-containing histone demethylation protein 1	0.233333	0.384971	1.17555	0.0466667	0.876014	1.03288	0.156667	0.579695	1.11471	-0.186667	0.539008	-1.13813	-0.0766667	0.783864	-1.05458	0.11	0.750635	1.07923
AN7454	conserved hypothetical protein	1.23333	0.000512241	2.3511	0.72	0.0145387	1.64718	0.02	0.949194	1.01396	-0.513333	0.0876812	-1.42734	-1.21333	0.000717812	-2.31873	-0.7	0.0308418	-1.6245
AN7453	conserved hypothetical protein	0.0366667	0.882898	1.02574	0.103333	0.676282	1.07425	-0.85	0.00359589	-1.8025	0.0666667	0.809296	1.04729	-0.886667	0.00249918	-1.8489	-0.953333	0.00356256	-1.93634
AN7451	NAD dependent glutamate dehydrogenase	1.62	1.10425e-05	3.07375	1.41667	3.39e-05	2.66968	0.81	0.00215941	1.75321	-0.203333	0.375126	-1.15136	-0.81	0.00192339	-1.75321	-0.606667	0.0190611	-1.52274
AN7450	mitochondrial respiratory complex I chaperone	1.23667	7.88297e-06	2.35653	0.57	0.00221362	1.48452	0.0566667	0.727469	1.04006	-0.666667	0.00249067	-1.5874	-1.18	1.97282e-05	-2.26577	-0.513333	0.00923502	-1.42734
AN7449	37S ribosomal protein S18	0.91	0.000179309	1.87905	0.426667	0.0206867	1.34412	-0.17	0.329139	-1.12506	-0.483333	0.0201502	-1.39797	-1.08	7.66737e-05	-2.11404	-0.596667	0.00746025	-1.51222
AN7448	transcriptional co-activator	-1.96	0.000208315	-3.89062	0.32	0.0675282	1.24833	0.563333	0.00544659	1.47768	1.11667	0.000385162	2.16845	1.36	1.56887e-05	2.56685	0.386667	0.104992	1.30737
AN7447	pre-mRNA splicing factor	0.586667	0.00146111	1.50177	0.266667	0.0798259	1.20303	0.453333	0.008718	1.3692	-0.32	0.0597714	-1.24833	-0.133333	0.360642	-1.09682	0.186667	0.274061	1.13813
AN7445	heterogeneous nuclear ribonucleoprotein HRP1	0.363333	0.147737	1.28639	0.45	0.0806495	1.36604	0.506667	0.0578239	1.42076	0.0866667	0.766647	1.06191	0.143333	0.564867	1.10445	0.0566667	0.862764	1.04006
AN7444	GTPase-activating protein GYP1	-0.83	0.0120099	-1.77769	-0.313333	0.293664	-1.24258	0.01	0.978028	1.00696	0.516667	0.119263	1.43065	0.84	0.0119485	1.79005	0.323333	0.350027	1.25122
AN7443	DUF907 domain-containing protein	0.183333	0.210643	1.1355	-0.556667	0.00207799	-1.47087	-0.483333	0.00585839	-1.39797	-0.74	0.00124778	-1.67018	-0.666667	0.000730697	-1.5874	0.0733333	0.691632	1.05214
AN7442	conserved hypothetical protein	0.746667	0.00689739	1.67791	0.0166667	0.951554	1.01162	-0.37	0.141124	-1.29235	-0.73	0.0157438	-1.65864	-1.11667	0.000658459	-2.16845	-0.386667	0.165371	-1.30737
AN7441	actin domain-containing protein	0.71	0.00108628	1.6358	0.45	0.0167024	1.36604	0.26	0.143757	1.19748	-0.26	0.167072	-1.19748	-0.45	0.0168831	-1.36604	-0.19	0.338853	-1.14076
AN7440	tetratricopeptide repeat domain-containing protein	1.09	0.000163521	2.12874	0.546667	0.0139211	1.46071	-0.0833333	0.697759	-1.05946	-0.543333	0.0250793	-1.45734	-1.17333	0.000138846	-2.25532	-0.63	0.0132132	-1.54756
AN7439	DNA polymerase epsilon subunit B	0.44	0.37431	1.3566	1.41333	0.0113917	2.66352	1.34	0.0172118	2.53151	0.973333	0.0841761	1.96337	0.9	0.0782717	1.86607	-0.0733333	0.91282	-1.05214
AN7438	conserved hypothetical protein	0.876667	0.00374773	1.83613	1.35667	0.000216756	2.56093	1.29	0.000402941	2.44528	0.48	0.0955198	1.39474	0.413333	0.110582	1.33176	-0.0666667	0.842394	-1.04729
AN7437	autophagy protein Atg22	-0.343333	0.135218	-1.26868	0.723333	0.00620451	1.65099	0.746667	0.0061466	1.67791	1.06667	0.0018362	2.09459	1.09	0.000534934	2.12874	0.0233333	0.940085	1.0163
AN7436	disulfide-isomerase	-0.09	0.705902	-1.06437	-0.0833333	0.732785	-1.05946	0.16	0.505263	1.11729	0.00666667	0.98267	1.00463	0.25	0.275571	1.18921	0.243333	0.367802	1.18372
AN7435	uracil-DNA glycosylase	0.0733333	0.854464	1.05214	1.17333	0.00763647	2.25532	1.02667	0.0177504	2.03731	1.1	0.0198078	2.14355	0.953333	0.022305	1.93634	-0.146667	0.768084	-1.10701
AN7434	fungal specific transcription factor	0.0633333	0.761399	1.04488	-0.146667	0.472372	-1.10701	-0.58	0.0120367	-1.49485	-0.21	0.340944	-1.15669	-0.643333	0.00607109	-1.56193	-0.433333	0.0671872	-1.35035
AN7433	conserved hypothetical protein	-0.27	0.526362	-1.20581	1.23333	0.00986857	2.3511	1.46	0.0044971	2.75108	1.50333	0.00730221	2.83497	1.73	0.00143342	3.31728	0.226667	0.670534	1.17013
AN7432	ornithine decarboxylase antizyme	0.276667	0.30553	1.21139	0.703333	0.0181081	1.62826	0.62	0.0361765	1.53688	0.426667	0.154439	1.34412	0.343333	0.203939	1.26868	-0.0833333	0.814192	-1.05946
AN7431	retinoblastoma-binding protein	2.13333	3.81268e-06	4.3873	1.68	2.52e-05	3.20428	0.736667	0.00818887	1.66632	-0.453333	0.0904756	-1.3692	-1.39667	0.000134192	-2.63293	-0.943333	0.00379271	-1.92297
AN7430	imidazole glycerol phosphate synthase hisHF	1.43667	8.01277e-05	2.70695	0.48	0.0552413	1.39474	-0.36	0.148309	-1.28343	-0.956667	0.00408059	-1.94082	-1.79667	2.48137e-05	-3.47417	-0.84	0.0076687	-1.79005
AN7429	deoxycytidylate deaminase	1.12667	0.000522582	2.18354	0.71	0.00990181	1.6358	0.153333	0.545713	1.11214	-0.416667	0.124526	-1.33484	-0.973333	0.0016558	-1.96337	-0.556667	0.054581	-1.47087
AN7428	autophagy protein 7	-0.0866667	0.589757	-1.06191	-0.41	0.0185198	-1.32869	-0.25	0.131541	-1.18921	-0.323333	0.0742053	-1.25122	-0.163333	0.299606	-1.11987	0.16	0.390758	1.11729
AN7427	predicted protein	0.586667	0.0107134	1.50177	0.966667	0.00162727	1.95432	0.266667	0.290052	1.20303	0.853333	0.00810112	1.80667	-0.626667	0.00801935	-1.54399	-0.7	0.0212183	-1.6245
AN7426	oligosaccharyl transferase subunit	-0.27	0.125169	-1.20581	-0.05	0.788828	-1.03526	0.34	0.0666977	1.26576	0.22	0.247831	1.16473	0.61	0.00372367	1.52626	0.39	0.0592897	1.31039
AN7425	rft domain-containing protein	-0.413333	0.0332039	-1.33176	0.216667	0.239535	1.16205	-0.1	0.604414	-1.07177	0.63	0.00850262	1.54756	0.313333	0.0934597	1.24258	-0.316667	0.13551	-1.24545
AN7424	ATP-dependent RNA helicase dbp3	4.13333	9.17612e-08	17.5492	2.16667	1.06e-05	4.48985	0	1	1	-1.96667	0.000281167	-3.90864	-4.13333	5.23039e-07	-17.5492	-2.16667	8.85221e-05	-4.48985
AN7423	replication factor A 1	0.02	0.92687	1.01396	-0.526667	0.0173943	-1.4406	-0.23	0.266782	-1.17283	-0.546667	0.0251656	-1.46071	-0.25	0.212433	-1.18921	0.296667	0.201172	1.2283
AN7422	ubiquitin C-terminal hydrolase	-0.646667	0.00396758	-1.56555	-0.553333	0.0100767	-1.46747	0.0633333	0.757951	1.04488	0.0933333	0.670285	1.06683	0.71	0.0025468	1.6358	0.616667	0.0114428	1.53333
AN7419	conserved hypothetical protein	-1.43667	0.0343716	-2.70695	-1.00667	0.123334	-2.00926	1.97	0.00873096	3.91768	0.43	0.552091	1.34723	3.40667	0.000268362	10.605	2.97667	0.00152204	7.87165
AN7418	FAD monooxygenase	-1.73667	6.81456e-05	-3.33264	-1.86333	4.38e-05	-3.63847	-0.863333	0.00900616	-1.81924	-0.126667	0.699331	-1.09177	0.873333	0.00751919	1.83189	1	0.00735244	2
AN7417	conserved hypothetical protein	0.203333	0.581703	1.15136	-0.213333	0.570354	-1.15936	-0.483333	0.19974	-1.39797	-0.416667	0.297897	-1.33484	-0.686667	0.0685989	-1.60956	-0.27	0.541521	-1.20581
AN7416	conserved hypothetical protein	-1.31	0.0694112	-2.47942	-2.49	0.00312764	-5.61778	-2.53333	0.00341277	-5.78908	-1.18	0.129359	-2.26577	-1.22333	0.0875285	-2.33486	-0.0433333	0.965468	-1.03049
AN7415	conserved hypothetical protein	-0.0566667	0.921389	-1.04006	-0.136667	0.812363	-1.09936	-0.38	0.492648	-1.30134	-0.08	0.900597	-1.05702	-0.323333	0.544774	-1.25122	-0.243333	0.721135	-1.18372
AN7414	conserved hypothetical protein	0.0333333	0.93837	1.02337	-0.516667	0.204217	-1.43065	-0.436667	0.293265	-1.35347	-0.55	0.213735	-1.46409	-0.47	0.240803	-1.38511	0.08	0.881131	1.05702
AN7413	conserved hypothetical protein	0.466667	0.107442	1.38191	0.243333	0.400179	1.18372	-0.413333	0.163241	-1.33176	-0.223333	0.484508	-1.16743	-0.88	0.0076361	-1.84038	-0.656667	0.0535274	-1.57644
AN7412	conserved hypothetical protein	0.726667	0.150454	1.65481	-0.26	0.61732	-1.19748	-0.646667	0.212801	-1.56555	-0.986667	0.0833138	-1.9816	-1.37333	0.0141689	-2.59068	-0.386667	0.523701	-1.30737
AN7411	conserved hypothetical protein	0.363333	0.145702	1.28639	-0.133333	0.60326	-1.09682	-0.213333	0.404257	-1.15936	-0.496667	0.0784112	-1.41095	-0.576667	0.030139	-1.4914	-0.08	0.805074	-1.05702
AN7410	conserved hypothetical protein	-0.08	0.797376	-1.05702	-0.24	0.427321	-1.18099	-0.61	0.0561089	-1.52626	-0.16	0.639925	-1.11729	-0.53	0.0827027	-1.44393	-0.37	0.283292	-1.29235
AN7409	conserved hypothetical protein	0.09	0.872788	1.06437	-0.3	0.588014	-1.23114	-0.693333	0.210527	-1.61702	-0.39	0.51732	-1.31039	-0.783333	0.146091	-1.7211	-0.393333	0.545245	-1.31342
AN7408	conserved hypothetical protein	0.316667	0.478805	1.24545	-0.366667	0.416566	-1.28937	-0.25	0.594188	-1.18921	-0.683333	0.163839	-1.60585	-0.566667	0.201811	-1.4811	0.116667	0.841711	1.08423
AN7407	carboxylesterase	0.0433333	0.888105	1.03049	-0.0966667	0.757451	-1.0693	0.19	0.534502	1.14076	-0.14	0.679534	-1.10191	0.146667	0.618978	1.10701	0.286667	0.406882	1.21982
AN7406	conserved hypothetical protein	-0.15	0.594952	-1.10957	-0.68	0.0242393	-1.60214	0.18	0.535202	1.13288	-0.53	0.0922121	-1.44393	0.33	0.233818	1.25701	0.86	0.0147087	1.81504
AN7405	conserved hypothetical protein	0.0933333	0.843743	1.06683	-0.84	0.0721268	-1.79005	-0.34	0.465289	-1.26576	-0.933333	0.0699499	-1.90968	-0.433333	0.33141	-1.35035	0.5	0.340406	1.41421
AN7404	alpha/beta hydrolase	-0.933333	0.00702493	-1.90968	-1.62333	0.000200536	-3.08086	-1.93667	7.73389e-05	-3.8282	-0.69	0.0500616	-1.61328	-1.00333	0.00507526	-2.00463	-0.313333	0.375986	-1.24258
AN7403	conserved hypothetical protein	-1.24	6.05798e-05	-2.36199	-1.49	1.66e-05	-2.80889	-1.54333	1.90108e-05	-2.91467	-0.25	0.249294	-1.18921	-0.303333	0.130038	-1.23399	-0.0533333	0.837387	-1.03766
AN7402	glucan 1,4-alpha-glucosidase	0.18	0.720769	1.13288	0.69	0.162285	1.61328	0.55	0.27306	1.46409	0.51	0.342163	1.42405	0.37	0.445458	1.29235	-0.14	0.826085	-1.10191
AN7401	beta-1,4-endoxylanase, xlnE	-0.333333	0.0507951	-1.25992	-0.823333	0.0003156	-1.76949	-0.8	0.000496448	-1.7411	-0.49	0.0164868	-1.40444	-0.466667	0.0114435	-1.38191	0.0233333	0.915092	1.0163
AN7398	conserved hypothetical protein	0.456667	0.115719	1.37237	-0.203333	0.486373	-1.15136	0.47	0.117105	1.38511	-0.66	0.0483114	-1.58008	0.0133333	0.965411	1.00928	0.673333	0.0492016	1.59475
AN7397	conserved hypothetical protein	4.66667	7.89262e-05	25.3984	-0.12	0.889512	-1.08673	-1.07	0.182841	-2.09943	-4.78667	0.000524587	-27.6013	-5.73667	2.75015e-05	-53.3223	-0.95	0.290296	-1.93187
AN7396	beta-glucosidase, bglM	3.66333	6.47315e-06	12.6699	3.07	2.67e-05	8.39773	3.6	1.22451e-05	12.1257	-0.593333	0.214567	-1.50873	-0.0633333	0.889548	-1.04488	0.53	0.294586	1.44393
AN7395	integral membrane protein	-1.17	0.0425474	-2.25012	-0.293333	0.605539	-1.22547	2.17667	0.00196097	4.52108	0.876667	0.149031	1.83613	3.34667	0.000106643	10.173	2.47	0.00184966	5.54044
AN7394	conserved hypothetical protein	0.346667	0.352225	1.27162	-0.266667	0.484161	-1.20303	-0.696667	0.0783006	-1.62076	-0.613333	0.139103	-1.52979	-1.04333	0.0127925	-2.06098	-0.43	0.322705	-1.34723
AN7393	conserved hypothetical protein	0.02	0.956423	1.01396	-1.01	0.00933342	-2.01391	-0.203333	0.571024	-1.15136	-1.03	0.0161573	-2.04202	-0.223333	0.513057	-1.16743	0.806667	0.048666	1.74917
AN7392	choline transporter Hnm1	-4.60667	2.63233e-07	-24.3638	-4.50667	4.35e-07	-22.7322	-3.95	1.42108e-06	-15.455	0.1	0.809624	1.07177	0.656667	0.0734153	1.57644	0.556667	0.175721	1.47087
AN7391	conserved hypothetical protein	-0.376667	0.293472	-1.29834	-1.14667	0.00608113	-2.21402	-0.593333	0.11572	-1.50873	-0.77	0.0626516	-1.70527	-0.216667	0.54728	-1.16205	0.553333	0.183147	1.46747
AN7390	multidrug transporter	-1.02333	0.00238361	-2.03261	-1.35667	0.00038494	-2.56093	-1.67	0.000121458	-3.18215	-0.333333	0.272179	-1.25992	-0.646667	0.0297612	-1.56555	-0.313333	0.331415	-1.24258
AN7389	conserved hypothetical protein	0.99	0.016638	1.98618	0.246667	0.52372	1.18646	0.646667	0.103117	1.56555	-0.743333	0.0826084	-1.67404	-0.343333	0.358328	-1.26868	0.4	0.364413	1.31951
AN7388	catalase-peroxidase	-0.176667	0.485666	-1.13027	-0.626667	0.0222098	-1.54399	0.233333	0.368309	1.17555	-0.45	0.111299	-1.36604	0.41	0.108975	1.32869	0.86	0.0089612	1.81504
AN7387	pyrroline-5-carboxylate reductase	-2.18667	2.76455e-07	-4.55252	-2.45333	1.81e-07	-5.4768	-2.09333	7.13055e-07	-4.26733	-0.266667	0.156344	-1.20303	0.0933333	0.582793	1.06683	0.36	0.072778	1.28343
AN7386	conserved hypothetical protein	-1.63333	0.00171303	-3.10229	-3.10333	1.87e-05	-8.59402	-3.25	1.98352e-05	-9.51366	-1.47	0.0079965	-2.77022	-1.61667	0.00211231	-3.06666	-0.146667	0.788294	-1.10701
AN7385	conserved hypothetical protein	-0.643333	0.0839873	-1.56193	-0.743333	0.0514679	-1.67404	-0.65	0.0899515	-1.56917	-0.1	0.813738	-1.07177	-0.00666667	0.986562	-1.00463	0.0933333	0.84545	1.06683
AN7384	conserved hypothetical protein	-4.13	0.000313779	-17.5087	-5.10667	7.33e-05	-34.4556	-4.2	0.000398763	-18.3792	-0.976667	0.28317	-1.96791	-0.07	0.935992	-1.04972	0.906667	0.348557	1.87471
AN7383	conserved hypothetical protein	1.03	0.0129565	2.04202	-0.43	0.25276	-1.34723	-0.48	0.213883	-1.39474	-1.46	0.00461674	-2.75108	-1.51	0.00156329	-2.8481	-0.05	0.920999	-1.03526
AN7382	salicylate hydroxylase	-0.92	0.00190463	-1.89212	-1.65667	3.17e-05	-3.15287	-0.786667	0.00623176	-1.72508	-0.736667	0.0150463	-1.66632	0.133333	0.57847	1.09682	0.87	0.0065335	1.82766
AN7381	conserved hypothetical protein	2.02333	0.000988218	4.06522	-1.12	0.0331456	-2.17347	0.57	0.247316	1.48452	-1.85333	0.00481796	-3.61334	-1.45333	0.00830181	-2.7384	0.983333	0.0882339	1.97703
AN7380	conserved hypothetical protein	0.02	0.974165	1.01396	0.156667	0.800097	1.11471	0.983333	0.102991	1.97703	0.136667	0.841118	1.09936	0.963333	0.0992978	1.94981	0.826667	0.210777	1.77358
AN7379	conserved hypothetical protein	0.98	0.0144442	1.97247	-0.92	0.0203262	-1.89212	-1.29333	0.00377395	-2.45094	-1.9	0.00105978	-3.73213	-2.27333	8.77542e-05	-4.83439	-0.373333	0.380081	-1.29534
AN7378	conserved hypothetical protein	-5.02333	1.02967e-05	-32.5218	-6.23333	2.47e-06	-75.2351	-6.72667	2.04722e-06	-105.908	-1.21	0.0926245	-2.31338	-1.70333	0.0158665	-3.25653	-0.493333	0.520962	-1.40769
AN7377	RTA1 domain-containing protein	0.356667	0.445094	1.28046	0.193333	0.693402	1.1434	0.53	0.270042	1.44393	-0.163333	0.765211	-1.11987	0.173333	0.717279	1.12766	0.336667	0.553756	1.26284
AN7376	conserved hypothetical protein	0.23	0.292124	1.17283	-0.203333	0.357809	-1.15136	-0.213333	0.344747	-1.15936	-0.433333	0.0817271	-1.35035	-0.443333	0.0529963	-1.35974	-0.01	0.975167	-1.00696
AN7375	cyclopropane-fatty-acyl-phospholipid synthase	-0.746667	0.0534436	-1.67791	-0.68	0.0766314	-1.60214	-0.0166667	0.970642	-1.01162	0.0666667	0.881153	1.04729	0.73	0.0586607	1.65864	0.663333	0.124144	1.58374
AN7374	conserved hypothetical protein	-1.34667	0.000623463	-2.54324	-1.57667	0.000225119	-2.9828	-0.5	0.110253	-1.41421	-0.23	0.491581	-1.17283	0.846667	0.0118057	1.79834	1.07667	0.00659672	2.10916
AN7373	solute symporter family transporter	1.38333	0.00635891	2.6087	0.586667	0.187202	1.50177	-0.8	0.0853604	-1.7411	-0.796667	0.107219	-1.73708	-2.18333	0.000423554	-4.54202	-1.38667	0.0132568	-2.61474
AN7372	alpha-xylosidase	-1.05	0.000160943	-2.07053	-1.10667	0.000119998	-2.15348	-0.98	0.000378202	-1.97247	-0.626667	0.0222703	-1.54399	-0.996667	0.000860261	-1.99538	-0.37	0.154884	-1.29235
AN7371	conserved hypothetical protein	-0.383333	0.177816	-1.30435	-0.846667	0.00876463	-1.79834	1.28333	0.000827861	2.43401	-0.463333	0.140555	-1.37872	1.66667	0.000137204	3.1748	2.13	0.000119314	4.37717
AN7370	conserved hypothetical protein	2.24667	4.76054e-05	4.74585	1.55	0.000727724	2.92817	2.45667	3.86295e-05	5.48947	-0.696667	0.078362	-1.62076	0.21	0.546185	1.15669	0.906667	0.0324029	1.87471
AN7369	GMC oxidoreductase	-2.15333	4.82313e-06	-4.44854	-2.73	1.04e-06	-6.63456	7.01667	3.9731e-06	129.487	4.99	0.00034347	31.779	4.37	0.000118023	20.6776	1.13	0.00163076	2.18859
AN7368	conserved hypothetical protein	-0.1	0.824452	-1.07177	0.193333	0.667464	1.1434	0.603333	0.176686	1.51922	0.293333	0.545794	1.22547	0.703333	0.107725	1.62826	0.41	0.418826	1.32869
AN7367	nitrilase	-1.11667	0.000283839	-2.16845	-1.65333	1.72e-05	-3.1456	-0.226667	0.319803	-1.17013	-0.536667	0.0397268	-1.45062	0.89	0.00160427	1.85318	1.42667	0.000250155	2.68825
AN7366	cellulose-binding family II protein	0.283333	0.139929	1.217	0.203333	0.28848	1.15136	0.906667	0.000599207	1.87471	-0.08	0.717966	-1.05702	0.623333	0.0055	1.54043	0.703333	0.00586253	1.62826
AN7365	conserved hypothetical protein	0.253333	0.257577	1.19196	-0.456667	0.0525387	-1.37237	-2.05667	5.69276e-06	-4.16024	-0.71	0.0128678	-1.6358	-2.31	3.34608e-06	-4.95883	-1.6	0.000156873	-3.03143
AN7364	Rieske domain-containing protein	0.836667	0.0207424	1.78592	0.0433333	0.907875	1.03049	-0.0433333	0.909334	-1.03049	-0.793333	0.0431682	-1.73307	-0.88	0.0169754	-1.84038	-0.0866667	0.843631	-1.06191
AN7363	conserved hypothetical protein	-1.21333	7.22077e-05	-2.31873	-1.23667	6.83e-05	-2.35653	0.163333	0.427487	1.11987	-0.0233333	0.922406	-1.0163	1.37667	4.38706e-05	2.59668	1.4	0.000166467	2.63902
[truncated: 6,860 more rows]

## Sheet: Microarray annotation
Probe Set Name	Organism	Gene code	Description
AN1T-00488_at	Aspergillus nidulans FGSC A4	AN11719	hypothetical protein (1198 nt)
AN1T-00502_at	Aspergillus nidulans FGSC A4	AN11720	HIT domain-containing protein (806 nt)
AN1T-00684_at	Aspergillus nidulans FGSC A4	AN11733	hypothetical protein (1099 nt)
AN1T-01413_at	Aspergillus nidulans FGSC A4	AN11781	hypothetical protein (1250 nt)
AN1T-01416_at	Aspergillus nidulans FGSC A4	AN11782	hypothetical protein (1263 nt)
AN1T-01418_at	Aspergillus nidulans FGSC A4	AN11783	hypothetical protein (2596 nt)
AN1T-01688_at	Aspergillus nidulans FGSC A4	AN11796	hypothetical protein (720 nt)
AN1T-01949_at	Aspergillus nidulans FGSC A4	AN11815	hypothetical protein (873 nt)
AN1T-03770_at	Aspergillus nidulans FGSC A4	AN11926	hypothetical protein (1564 nt)
AN1T-03838_at	Aspergillus nidulans FGSC A4	AN11931	predicted protein (895 nt)
AN1T-04507_at	Aspergillus nidulans FGSC A4	AN11974	conserved hypothetical protein (1591 nt)
AN1T-04553_at	Aspergillus nidulans FGSC A4	AN11977	hypothetical protein (1418 nt)
AN1T-05012_at	Aspergillus nidulans FGSC A4	AN12012	predicted protein (1155 nt)
AN1T-05155_at	Aspergillus nidulans FGSC A4	AN12020	predicted protein (513 nt)
AN1T-05349_at	Aspergillus nidulans FGSC A4	AN12035	carbonic anhydrase (655 nt)
AN1T-05696_at	Aspergillus nidulans FGSC A4	AN12056	conserved hypothetical protein (1212 nt)
AN1T-05794_at	Aspergillus nidulans FGSC A4	AN12060	conserved hypothetical protein (1570 nt)
AN1T-05972_at	Aspergillus nidulans FGSC A4	AN12078	hypothetical protein (1045 nt)
AN1T-06664_at	Aspergillus nidulans FGSC A4	AN12123	hypothetical protein (1986 nt)
AN1T-06862_at	Aspergillus nidulans FGSC A4	AN12138	F-box/WD repeat containing protein pof1 (3164 nt)
AN1T-06995_at	Aspergillus nidulans FGSC A4	AN12150	hypothetical protein (1114 nt)
AN1T-07139_at	Aspergillus nidulans FGSC A4	AN12161	DNA repair protein rad9 (1651 nt)
AN1T-07272_at	Aspergillus nidulans FGSC A4	AN12166	predicted protein (811 nt)
AN1T-07494_at	Aspergillus nidulans FGSC A4	AN12175	conserved hypothetical protein (723 nt)
AN1T-07583_at	Aspergillus nidulans FGSC A4	AN12181	hypothetical protein (1349 nt)
AN1T-07656_at	Aspergillus nidulans FGSC A4	AN12185	predicted protein (558 nt)
AN1T-08432_at	Aspergillus nidulans FGSC A4	AN12239	predicted protein (2155 nt)
AN1T-09227_at	Aspergillus nidulans FGSC A4	AN12299	conserved hypothetical protein (1010 nt)
AN1T-09427_at	Aspergillus nidulans FGSC A4	AN12315	hypothetical protein (608 nt)
AN1T-09783_at	Aspergillus nidulans FGSC A4	AN12341	hypothetical protein (2119 nt)
AN1T-09792_at	Aspergillus nidulans FGSC A4	AN12342	GABA permease (1923 nt)
AN1T-09960_at	Aspergillus nidulans FGSC A4	AN12364	hypothetical protein (920 nt)
AN1T-09969_at	Aspergillus nidulans FGSC A4	AN12365	predicted protein (333 nt)
AN1T-10160_at	Aspergillus nidulans FGSC A4	AN12378	hypothetical protein (1790 nt)
AN1T-10381_at	Aspergillus nidulans FGSC A4	AN12138	F-box/WD repeat containing protein pof1 (3164 nt)
AN1T-10588_at	Aspergillus nidulans FGSC A4	AN11678	predicted protein (388 nt)
AN1T-01984_at	Aspergillus nidulans FGSC A4	AN12292	conserved hypothetical protein (897 nt)
AN1T-09947_at	Aspergillus nidulans FGSC A4	AN12447	autophagy protein Apg6 (996 nt)
AN1T-08130_at	Aspergillus nidulans FGSC A4	AN0005	lactobacillus up-regulated protein (528 nt)
AN1T-08131_at	Aspergillus nidulans FGSC A4	AN0006	conserved hypothetical protein (372 nt)
AN1T-08132_at	Aspergillus nidulans FGSC A4	AN0007	conserved hypothetical protein (936 nt)
AN1T-08133_at	Aspergillus nidulans FGSC A4	AN0008	conserved hypothetical protein (1508 nt)
AN1T-08135_at	Aspergillus nidulans FGSC A4	AN0009	N-methylhydantoinase A 2 (4089 nt)
AN1T-08136_at	Aspergillus nidulans FGSC A4	AN0010	neutral amino acid permease (1770 nt)
AN1T-08137_at	Aspergillus nidulans FGSC A4	AN0011	conserved hypothetical protein (1465 nt)
AN1T-08138_at	Aspergillus nidulans FGSC A4	AN0012	glucuronan lyase A (838 nt)
AN1T-08140_at	Aspergillus nidulans FGSC A4	AN0013	hexose transporter (1717 nt)
AN1T-08141_at	Aspergillus nidulans FGSC A4	AN0014	conserved hypothetical protein (1202 nt)
AN1T-08144_at	Aspergillus nidulans FGSC A4	AN0015	ABC multidrug transporter (5968 nt)
AN1T-08145_at	Aspergillus nidulans FGSC A4	AN0016	conserved hypothetical protein (18194 nt)
AN1T-08146_at	Aspergillus nidulans FGSC A4	AN0017	conserved hypothetical protein (861 nt)
AN1T-08147_at	Aspergillus nidulans FGSC A4	AN0018	conserved hypothetical protein (1803 nt)
AN1T-08149_at	Aspergillus nidulans FGSC A4	AN0019	NAD dependent epimerase/dehydratase (954 nt)
AN1T-08150_at	Aspergillus nidulans FGSC A4	AN0020	conserved hypothetical protein (608 nt)
AN1T-08151_at	Aspergillus nidulans FGSC A4	AN0021	conserved hypothetical protein (720 nt)
AN1T-08152_at	Aspergillus nidulans FGSC A4	AN0022	alpha-galactosidase/alpha-n-acetylgalactosaminidase (1056 nt)
AN1T-08153_at	Aspergillus nidulans FGSC A4	AN0023	conserved hypothetical protein (1383 nt)
AN1T-08155_at	Aspergillus nidulans FGSC A4	AN0024	conserved hypothetical protein (1415 nt)
AN1T-08156_at	Aspergillus nidulans FGSC A4	AN0025	conserved hypothetical protein (1941 nt)
AN1T-08157_at	Aspergillus nidulans FGSC A4	AN0026	conserved hypothetical protein (2176 nt)
AN1T-08158_at	Aspergillus nidulans FGSC A4	AN0027	cyclohexanone monooxygenase (1705 nt)
AN1T-08159_at	Aspergillus nidulans FGSC A4	AN0028	conserved hypothetical protein (1216 nt)
AN1T-08160_at	Aspergillus nidulans FGSC A4	AN0029	conserved hypothetical protein (1754 nt)
AN1T-08161_at	Aspergillus nidulans FGSC A4	AN0030	conserved hypothetical protein (1569 nt)
AN1T-08162_at	Aspergillus nidulans FGSC A4	AN0031	conserved hypothetical protein (1578 nt)
AN1T-08163_at	Aspergillus nidulans FGSC A4	AN0032	conserved hypothetical protein (599 nt)
AN1T-08164_at	Aspergillus nidulans FGSC A4	AN0033	conserved hypothetical protein (1237 nt)
AN1T-08165_at	Aspergillus nidulans FGSC A4	AN0034	dihydroxyacetone kinase (2014 nt)
AN1T-08166_at	Aspergillus nidulans FGSC A4	AN0035	conserved hypothetical protein (1792 nt)
[truncated: 18,658 more rows]

## Sheet: Expression Levels
Log(2) of the expression levels of the genes present in the FungiANC genechip
[truncated: 8,857 more rows]
