# Supplementary material for: Elucidating how the saprophytic fungus Aspergillus nidulans uses the plant polyester suberin as carbon source
Source: BMC Genomics. 2014 Jul 21;15:613. doi: 10.1186/1471-2164-15-613 (PMC4117967; doi:10.1186/1471-2164-15-613)
Supplement: Supplementary file 3 — Additional file 3: Functional categorisation of the genes significantly altered during suberin incubation. (XLSX 34 KB) [file 12864_2014_6294_MOESM3_ESM.xlsx]

## Sheet: Altered relatively the control
Functional categorisation of fungal genes and proteins (https://sbi.hki-jena.de/FungiFun/FungiFun.cgi)
	Up-regulated genes					Down-regulated genes
	IDs with annotation: 73%					IDs with annotation: 62%
	Number of genes: 609					Number of genes: 748
FunCat ID	category	hits	p-value		FunCat ID	category	hits	p-value
01.03.16	polynucleotide degradation	13	0.0251377		1	METABOLISM	303	7.20972e-06
01.03.16.01	RNA degradation	9	0.0179698		1.01	amino acid metabolism	65	0.0179621
01.05.25	regulation of C-compound and carbohydrate metabolism	25	0.00192473		01.01.03.05.01	biosynthesis of arginine	6	0.0109996
1.07	metabolism of vitamins, cofactors, and prosthetic groups	9	0.0136003		01.01.06.05.01	biosynthesis of methionine	6	0.0166731
01.20.05.03	metabolism of alkanes, alkenes, alkanals, alkanols	3	0.0131728		01.01.11	metabolism of the pyruvate family (alanine, isoleucine, leucine, valine) and D-alanine	13	0.00190803
2.11	electron transport and membrane-associated energy conservation	3	0.0245489		01.01.11.02.02	degradation of isoleucine	4	0.0266965
2.25	oxidation of fatty acids	9	0.0179698		01.01.11.03.02	degradation of valine	4	0.0340037
10.01.09	DNA restriction or modification	28	0.00310177		01.01.11.04	metabolism of leucine	11	0.000299335
10.01.09.05	DNA conformation modification (e.g. chromatin)	27	0.0044158		01.01.11.04.01	biosynthesis of leucine	6	0.0109996
11	TRANSCRIPTION	91	0.00358738		01.01.11.04.02	degradation of leucine	8	0.0010741
11.02	RNA synthesis	73	0.0044826		1.05	C-compound and carbohydrate metabolism	158	2.32927e-05
11.02.03	mRNA synthesis	70	0.00193763		01.05.02	sugar, glucoside, polyol and carboxylate metabolism	39	0.00512509
11.02.03.01.04	transcription elongation	5	0.0234288		01.05.02.07	sugar, glucoside, polyol and carboxylate catabolism	30	0.0149779
11.02.03.04	transcriptional control	60	0.00532057		01.05.11	aromate metabolism	15	0.0303353
11.02.03.04.01	transcription activation	18	0.0388696		01.20.33	metabolism of secondary products derived from L-tryptophan	5	0.00660157
12.04.01	translation initiation	12	0.000188985		2.01	glycolysis and gluconeogenesis	18	0.00175566
14	PROTEIN FATE (folding, modification, destination)	60	0.00730049		2.07	pentose-phosphate pathway	12	0.000442784
14.04	protein targeting, sorting and translocation	6	0.000763987		02.07.01	pentose-phosphate pathway oxidative branch	2	0.0207628
14.07.09	posttranslational modification of amino acids (e.g. hydroxylation, methylation)	8	0.00938427		02.11.07	regulation of electron transport and membrane-associated energy conservation	3	0.0253051
14.07.11	protein processing (proteolytic)	1	0.00660342		10.01	DNA processing	29	0.0187756
16.01	protein binding	74	0.0385575		10.01.09	DNA restriction or modification	10	0.0121515
16.03.03	RNA binding	27	0.0475376		10.01.09.05	DNA conformation modification (e.g. chromatin)	10	0.0158394
16.13.01	sugar binding	5	0.0274545		10.03.01.01.13	M/G1 transition of mitotic cell cycle	2	0.0207628
16.21	complex cofactor/cosubstrate/vitamine binding	16	0.00315714		11	TRANSCRIPTION	40	1.81218e-10
16.21.07	NAD/NADP binding	3	0.000848601		11.02	RNA synthesis	35	1.37177e-06
20.03	transport facilities	57	0.0475622		11.02.03	mRNA synthesis	34	1.40789e-05
20.09.18.07	non-vesicular cellular import	26	0.0272672		11.02.03.01	general transcription activities	6	0.0165582
20.09.18.09	vesicular cellular import	1	0.00669277		11.02.03.04	transcriptional control	30	0.000110845
20.09.18.09.01	endocytosis	1	0.00669277		11.02.03.04.01	transcription activation	5	0.00672451
32.01.13	electromagnetic waves stress response (e.g. UV, X-ray)	3	0.0423259		11.04	RNA processing	6	1.59231e-09
34.05	cell motility	1	0.00975604		11.04.01	rRNA processing	1	8.04153e-06
34.11	cellular sensing and response to external stimulus	33	0.00394414		11.04.03	mRNA processing (splicing, 5'-, 3'-end processing)	6	0.00013665
34.11.09	temperature perception and response	4	0.0350614		11.04.03.01	splicing	4	0.000444525
34.11.12	perception of nutrients and nutritional adaptation	12	0.00281355		12	PROTEIN SYNTHESIS	17	0.00101112
					12.01	ribosome biogenesis	3	1.96416e-06
					12.01.01	ribosomal proteins	1	2.5946e-05
					12.04	translation	7	0.0118057
					14.04	protein targeting, sorting and translocation	14	0.0351828
					14.13.01.01	proteasomal degradation (ubiquitin/proteasomal pathway)	20	0.0225297
					16.01	protein binding	87	0.00135293
					16.03	nucleic acid binding	34	0.000295757
					16.03.01	DNA binding	20	0.0108334
					16.03.03	RNA binding	10	0.00128432
					16.07	structural protein binding	10	0.022699
					16.19.01	cyclic nucleotide binding (cAMP, cGMP, etc.)	2	0.0391786
					16.21.05	FAD/FMN binding	19	0.0458217
					16.21	complex cofactor/cosubstrate/vitamine binding	59	0.000773061
					16.21.17	pyridoxal phosphate binding	10	0.0100861
					16.25	oxygen binding	3	0.0102921
					20	CELLULAR TRANSPORT, TRANSPORT FACILITATION AND TRANSPORT ROUTES	118	0.00469833
					20.09	transport routes	65	0.000535498
					20.09.04	mitochondrial transport	2	0.0113724
					20.09.07	vesicular transport (Golgi network, etc.)	10	0.0265915
					30	CELLULAR COMMUNICATION/SIGNAL TRANSDUCTION MECHANISM	27	0.00714232
					30.01	cellular signalling	20	0.00160304
					30.01.05	enzyme mediated signal transduction	11	0.0110911
					32.01.01	oxidative stress response	14	0.0368887
					32.01.03	osmotic and salt stress response	13	0.0496474
					32.01.07	unfolded protein response (e.g. ER quality control)	1	0.0408746
					32	CELL RESCUE, DEFENSE AND VIRULENCE	132	0.00382635
					32.05.03	defense related proteins	14	0.00808729
					42	BIOGENESIS OF CELLULAR COMPONENTS	61	0.00743859
					42.16	mitochondrion	6	0.0383681
					42.22	endosome	2	0.0391786
					42.27	extracellular / secretion proteins	5	0.0151969
					42.27.01	extracellular matrix	2	0.0391786
					43	CELL TYPE DIFFERENTIATION	26	0.0405487
					43.01	fungal/microorganismic cell type differentiation	26	0.0405487
					43.01.03	fungal and other eukaryotic cell type differentiation	26	0.0405487

## Sheet: Mid suberin incubationT2-T1
Functional categorisation of fungal genes and proteins (https://sbi.hki-jena.de/FungiFun/FungiFun.cgi)
	Up-regulated genes						Down-regulated genes
	IDs with annotation: 56%						IDs with annotation: 68%
	Number of genes: 429						Number of genes: 661	661
FunCat ID	Category	# Hits	p-value			FunCat ID	Category	# Hits	p-value
1	METABOLISM	162	0.000121274			1	METABOLISM	274	0.00410539
01.01.09.03.02	degradation of cysteine	2	0.0356191			1.01	Amino acid metabolism	60	0.0447984
1.03	nucleotide/nucleoside/nucleobase metabolism	25	0.015201			01.01.06.02	Metabolism of asparagine	3	0.0200698
01.03.16	polynucleotide degradation	11	0.00527391			01.01.06.04	Metabolism of threonine	4	0.0477255
01.03.16.01	RNA degradation	6	0.0489451			01.01.11.02	Metabolism of isoleucine	6	0.0194571
1.05	C-compound and carbohydrate metabolism	80	0.00656066			01.01.11.02.01	Biosynthesis of isoleucine	5	0.0106748
01.05.03	polysaccharide metabolism	20	0.00447025			01.01.11.03	Metabolism of valine	6	0.0135856
01.05.03.03.07	chitin catabolism	3	0.0141494			01.01.11.03.01	Biosynthesis of valine	5	0.00620354
01.05.09	aminosaccharide metabolism	6	0.0123718			01.01.11.04.01	Biosynthesis of leucine	5	0.0302992
01.05.09.04	aminosaccharide anabolism	5	0.00148819			1.02	Nitrogen, sulfur and selenium metabolism	38	0.00276416
01.06.05	fatty acid metabolism	2	0.0478335			01.02.02	nitrogen metabolism	9	0.0337492
01.07.04	utilization of vitamins, cofactors, and prosthetic groups	3	0.0219256			01.02.02.09	catabolism of nitrogenous compounds	6	0.00907925
01.20.05.11	metabolism of polyketides	5	0.0337786			01.03.10	metabolism of cyclic and unusual nucleotides	5	0.0252954
02.11.07	regulation of electron transport and membrane-associated energy conservation	2	0.0461221			01.05.02	sugar, glucoside, polyol and carboxylate metabolism	10	0.00132374
11.02.03.04.01	transcription activation	1	0.0106427			01.05.02.04	sugar, glucoside, polyol and carboxylate anabolism	2	0.0322105
14.07	protein modification	47	0.00314691			01.05.02.07	sugar, glucoside, polyol and carboxylate catabolism	7	0.0026634
14.07.02	modification with sugar residues (e.g. glycosylation, deglycosylation)	11	0.000224298			01.05.03	polysaccharide metabolism	9	0.0178624
14.07.02.02	N-directed glycosylation, deglycosylation	9	5.85222e-05			01.06.05	Fatty acid metabolism	22	0.0112544
16.05	polysaccharide binding	6	0.000974142			1.2	secondary metabolism	69	0.0141309
16.03.01	DNA binding	9	0.0394146			01.20.35.01	metabolism of phenylpropanoids	9	0.0414854
16.17.05	sodium binding	4	0.000646178			01.20.35.01.01	metabolism of melanins	5	0.0302992
18.01.01	regulation by modification	11	0.0472304			2.16	fermentation	16	0.0091635
20.01.01.07.08	organic anion transport	2	0.0262009			02.16.01	alcohol fermentation	8	0.0130298
20.01.07	amino acid/amino acid derivatives transport	9	0.0373131			02.16.11	propionate fermentation	3	0.0133112
20.01.26	neurotransmitter transport	6	0.00458655			10	CELL CYCLE AND DNA PROCESSING	59	0.0187192
20.03.02	carrier (electrochemical potential-driven transport)	11	0.0497324			10.03	cell cycle	27	9.60037e-05
20.03.02.02	symporter	7	0.0102836			10.03.01	mitotic cell cycle and cell cycle control	21	0.00389019
32.01.11	nutrient starvation response	6	0.00687549			10.03.01.01	mitotic cell cycle	8	0.0332222
32.05.01.03.01	organic chemical agent resistance	1	0.0444363			11.02.01	rRNA synthesis	10	0.0339031
34.03.01	synaptic transmission	4	0.0466596			11.02.03.01	general transcription activities	6	0.0302773
34.11.03.11	pH response	3	0.0431536			11.04	RNA processing	44	0.0356736
34.11.09	temperature perception and response	3	0.0496144			11.04.01	rRNA processing	33	2.35374e-06
34.11.10	response to biotic stimulus	3	0.0265264			11.04.02	tRNA processing	12	0.000656502
42.01	cell wall	18	0.013133			11.06	RNA modification	11	0.00555134
						11.06.02	tRNA modification	7	0.0231469
						12.01	ribosome biogenesis	28	0.0375992
						14	PROTEIN FATE (folding, modification, destination)	63	1.69045e-05
						14.07	protein modification	40	0.00809805
						14.07.02	modification with sugar residues (e.g. glycosylation, deglycosylation)	1	0.0429786
						14.07.04	modification by acetylation, deacetylation	1	0.0285346
						16.01	protein binding	72	5.96054e-06
						20	CELLULAR TRANSPORT, TRANSPORT FACILITATION AND TRANSPORT ROUTES	157	0.0427257
						20.01	transported compounds (substrates)	142	0.000386222
						20.01.11	amine / polyamine transport	11	0.0197433
						20.01.15	electron transport	42	0.0118603
						20.01.27	drug/toxin transport	27	0.000878556
						20.03	transport facilities	73	0.00504524
						20.03.02	carrier (electrochemical potential-driven transport)	18	0.0228574
						20.03.02.03	antiporter	12	0.0334889
						20.09.04	mitochondrial transport	15	0.026152
						20.09.07	vesicular transport (Golgi network, etc.)	5	0.000363979
						20.09.16	cellular export and secretion	29	0.0307861
						20.09.16.01	Type I protein secretion system (ABC-type transport systems)	9	0.00629043
						32.01.03	osmotic and salt stress response	1	0.0138998
						32.05.01	resistance proteins	25	0.00180134
						32.05	disease, virulence and defense	52	0.00476432
						32.07	detoxification	62	9.74573e-05
						40	CELL FATE	25	0.038273
						42	BIOGENESIS OF CELLULAR COMPONENTS	47	1.8263e-05
						42.04	cytoskeleton/structural proteins	8	0.00195264
						32.07.05	detoxification by export	23	0.00144576
						42.04.05	microtubule cytoskeleton	1	0.0429786

## Sheet: Last suberin incubation T3-T2
Functional categorisation of fungal genes and proteins (https://sbi.hki-jena.de/FungiFun/FungiFun.cgi)
	Up-regulated genes						Down-regulated genes
	IDs with annotation: 60%						IDs with annotation: 73%
	Number of genes: 489						Number of genes: 509
FunCat ID	Category	# Hits	p-value			FunCat ID	Category	# Hits	p-value
1	METABOLISM	187	0.00314405			1	METABOLISM	153	6.31721e-08
01.01.09	metabolism of the cysteine - aromatic group	21	0.0260785			1.01	amino acid metabolism	23	0.00381278
01.01.09.01	metabolism of glycine	8	0.00216211			01.01.06.02.02	degradation of asparagine	2	0.012275
01.01.09.01.01	biosynthesis of glycine	6	0.0134695			01.01.09	metabolism of the cysteine - aromatic group	6	0.00377397
1.02	nitrogen, sulfur and selenium metabolism	26	0.00990758			01.01.09.04	metabolism of phenylalanine	1	0.0203229
1.03	nucleotide/nucleoside/nucleobase metabolism	7	0.00201506			01.03.04	pyrimidine nucleotide/nucleoside/nucleobase metabolism	10	0.0293982
1.04	phosphate metabolism	17	0.0377085			01.03.10	metabolism of cyclic and unusual nucleotides	6	0.00229886
1.05	C-compound and carbohydrate metabolism	101	0.000568936			01.05.03	polysaccharide metabolism	5	0.00274176
01.05.08	C-4 compound metabolism	3	0.00467802			01.05.13	transfer of activated C-1 groups	13	0.00130343
01.05.08.07	C-4 compound catabolism	2	0.0262244			01.05.13.01	S-adenosyl-methionine - homocysteine cycle	5	0.037859
01.05.11	aromate metabolism	11	0.0233879			1.02	nitrogen, sulfur and selenium metabolism	7	0.00108382
01.05.11.07	aromate catabolism	10	0.023603			1.05	C-compound and carbohydrate metabolism	67	0.000679026
01.05.11.07.01	aerobic aromate catabolism	10	0.023603			1.06	lipid, fatty acid and isoprenoid metabolism	33	0.00127373
01.05.11.07.02	anaerobic aromate catabolism	3	0.0367023			1.07	metabolism of vitamins, cofactors, and prosthetic groups	9	0.0137779
01.20.17.03	metabolism of amines	6	0.0134695			1.2	secondary metabolism	17	1.09743e-06
1.06	lipid, fatty acid and isoprenoid metabolism	70	1.11134e-05			10	CELL CYCLE AND DNA PROCESSING	81	0.018946
1.2	secondary metabolism	64	5.38231e-07			10.01	DNA processing	49	0.0128873
01.20.37	metabolism of peptide derived compounds	6	0.0473137			10.01.02	DNA topology	13	0.00186961
02.16.09	mixed acid and butanediol fermentation	2	0.0379445			10.01.05.03	DNA recombination	13	0.0263671
10	CELL CYCLE AND DNA PROCESSING	26	4.43141e-05			11	TRANSCRIPTION	145	5.16543e-21
10.01	DNA processing	8	1.03301e-05			11.02	RNA synthesis	81	9.70975e-05
10.01.03	DNA synthesis and replication	1	0.00985683			11.02.01	rRNA synthesis	31	2.62224e-20
10.01.05	DNA recombination and DNA repair	2	0.000103862			11.02.02	tRNA synthesis	8	0.0132477
10.01.05.01	DNA repair	1	9.67985e-05			11.04	RNA processing	115	1.12621e-46
10.01.09	DNA restriction or modification	5	0.0178863			11.04.01	rRNA processing	91	3.03671e-63
10.01.09.05	DNA conformation modification (e.g. chromatin)	5	0.0244367			11.04.02	tRNA processing	20	3.49093e-11
10.03	cell cycle	21	0.0179927			11.04.03	mRNA processing (splicing, 5'-, 3'-end processing)	32	0.000224345
11.04	RNA processing	5	2.23862e-05			11.04.03.01	splicing	29	2.5341e-05
11.04.01	rRNA processing	3	0.0356782			11.04.03.11	control of mRNA stability	4	0.0319955
11.04.03	mRNA processing (splicing, 5'-, 3'-end processing)	3	0.00118278			11.06	RNA modification	32	3.45374e-23
11.04.03.01	splicing	2	0.00435391			11.06.01	rRNA modification	15	4.0629e-15
12	PROTEIN SYNTHESIS	2	8.76827e-08			11.06.02	tRNA modification	16	3.01784e-10
12.01	ribosome biogenesis	1	4.39842e-05			12	PROTEIN SYNTHESIS	98	7.91647e-33
14	PROTEIN FATE (folding, modification, destination)	50	0.035676			12.01	ribosome biogenesis	79	1.99734e-36
14.1	assembly of protein complexes	3	0.00336949			12.01.01	ribosomal proteins	35	8.47368e-11
16	PROTEIN WITH BINDING FUNCTION OR COFACTOR REQUIREMENT (structural or catalytic)	90	6.87502e-10			12.04	translation	21	0.0263587
16.01	protein binding	39	9.59039e-07			12.04.01	translation initiation	8	0.0230219
16.03	nucleic acid binding	19	0.000973147			12.04.02	translation elongation	6	0.00370956
16.17	metal binding	19	0.00455108			14	PROTEIN FATE (folding, modification, destination)	66	0.044543
16.03.03	RNA binding	3	0.000295474			14.01	protein folding and stabilization	14	0.0359241
16.17.07	magnesium binding	1	0.0434081			14.07	protein modification	31	0.00507042
16.17.09	heavy metal binding (Cu, Fe, Zn)	12	0.0218514			14.07.05	modification by ubiquitination, deubiquitination	2	0.0244559
16.19	nucleotide/nucleoside/nucleobase binding	21	0.000586788			14.13	protein/peptide degradation	12	0.0225164
16.19.03	ATP binding	17	0.00750105			16	PROTEIN WITH BINDING FUNCTION OR COFACTOR REQUIREMENT (structural or catalytic)	208	0.00153059
18	REGULATION OF METABOLISM AND PROTEIN FUNCTION	13	0.0119066			16.03	nucleic acid binding	94	2.90079e-12
18.01.01	regulation by modification	2	0.047582			16.03.03	RNA binding	67	4.72436e-21
18.02	regulation of protein activity	13	0.0153093			20	CELLULAR TRANSPORT, TRANSPORT FACILITATION AND TRANSPORT ROUTES	97	0.0421318
18.02.01	enzymatic activity regulation / enzyme regulator	8	0.0436213			20.01.03.03	C4-dicarboxylate transport (e.g. malate, succinate, fumarate)	3	0.0393499
20.01.03	C-compound and carbohydrate transport	23	0.0399798			20.09.01	nuclear transport	10	0.0293982
20.01.23	allantoin and allantoate transport	14	2.79705e-05			20.09.04	mitochondrial transport	24	4.97233e-08
20.01.25	vitamine/cofactor transport	15	4.68913e-05			20.09.07	vesicular transport (Golgi network, etc.)	6	0.0129507
20.09.04	mitochondrial transport	1	0.0442016			20.09.13	vacuolar/lysosomal transport	2	0.00288048
20.09.18	cellular import	41	0.00110304			20.09.18	cellular import	14	0.000596809
20.09.18.07	non-vesicular cellular import	27	0.000502503			20.09.18.07	non-vesicular cellular import	8	0.0195952
32.01	stress response	12	5.44764e-05			20.09.18.09	vesicular cellular import	2	0.0336736
32.01.09	DNA damage response	1	0.0317204			20.09.18.09.01	endocytosis	2	0.0336736
32.07.09	detoxification by degradation	4	0.033041			30.01.05.05.01	small GTPase mediated signal transduction	1	0.0446043
32.10.09	degradation / modification of foreign (exogenous) ester compounds	3	0.0367023			32	CELL RESCUE, DEFENSE AND VIRULENCE	56	0.000195783
42	BIOGENESIS OF CELLULAR COMPONENTS	34	0.00449001			32.01.05	heat shock response	8	0.00319943
42.1	nucleus	5	0.00969637			32.01.07	unfolded protein response (e.g. ER quality control)	10	0.0234115
42.16	mitochondrion	2	0.0169712			32.01.09	DNA damage response	2	0.0244559
42.10.03	organization of chromosome structure	5	0.0435217			32.05.03	defense related proteins	1	0.0425454
43.01.03.09	development of asco- basidio- or zygospore	3	0.0346123			32.05.05	virulence, disease factors	4	0.0050304
						32.07	detoxification	18	0.0054364
						34	INTERACTION WITH THE ENVIRONMENT	32	0.0184156
						34.01	homeostasis	10	0.0273889
						34.01.01	homeostasis of cations	8	0.0339894
						42.04	cytoskeleton/structural proteins	8	0.0198865
						42.04.03	actin cytoskeleton	2	0.0465335
						42.10.07	nucleolus	3	0.00252239
						42.16	mitochondrion	25	1.59309e-05
						43.01.03.05	budding, cell polarity and filament formation	8	0.0337664
