# Supplementary material for: Elucidating how the saprophytic fungus Aspergillus nidulans uses the plant polyester suberin as carbon source
Source: BMC Genomics. 2014 Jul 21;15:613. doi: 10.1186/1471-2164-15-613 (PMC4117967; doi:10.1186/1471-2164-15-613)
Supplement: Supplementary file 4 — Additional file 4: Protein identification data. (XLSX 26 KB) [file 12864_2014_6294_MOESM4_ESM.xlsx]

## Sheet: Parameters Swissprot
Search report summary of file(s):
- C:\LC-Orbi\LC_Orbi_2013\20131108\IM-Allbands_SwPfungi_5ppm.msf
Created with Discoverer version: 1.4.0.288
================================================================================
Number of filtered/unfiltered result items:
- 15/17 protein group(s)
- 25/229 merged protein(s)
- 116/1105 peptide(s)
- 690/3949 PSM(s)
- 30038/30038 search input(s)
================================================================================
Peptide Grouping Options
- Show peptide groups: True
- Group peptides by: Mass and Sequence
Protein Grouping Options
- Enable protein grouping: True
- Consider leucine and isoleucine as equal: True
- Consider only PSMs with confidence at least: Medium
- Consider only PSMs with delta Cn better than: 0.15
- Apply strict maximum parsimony principle: True
No filters applied for data reduction
Result filters:
- Peptide Confidence (Minimum Confidence: High)
- Peptides Per Protein (Minimal number of peptides: 2, Count only rank 1 peptides: True, Count peptide only in top scored proteins: False)
================================================================================
Summary of file C:\LC-Orbi\LC_Orbi_2013\20131108\IM-Allbands_SwPfungi_5ppm.msf
Workflow created with Discoverer version: 1.4.0.288 (DBVersion:79)
================================================================================
Search name: IM-Allbands_SwPfungi_5ppm
Search description: -
Search date: 11/15/2013 13:56:53
================================================================================
The pipeline tree:
------------------
|-(0) Spectrum Files
|-(1) Spectrum Selector
|-(2) Mascot
|-(3) Annotation
|-(4) Percolator
|-(5) Event Detector
|-(6) Precursor Ions Area Detector
------------------------------------------------------------------------------
Processing node 0: Spectrum Files
------------------------------------------------------------------------------
Input Data:
-----------------------------
File Name(s):
	C:\LC-Orbi\LC-Orbi_2013\20131108\IM_Band1.raw
	C:\LC-Orbi\LC-Orbi_2013\20131108\IM_Band2.raw
	C:\LC-Orbi\LC-Orbi_2013\20131108\IM_Band4.raw
	C:\LC-Orbi\LC-Orbi_2013\20131108\IM_Band5.raw
	C:\LC-Orbi\LC-Orbi_2013\20131023\IM-band3.raw
------------------------------------------------------------------------------
Processing node 1: Spectrum Selector
------------------------------------------------------------------------------
1. General Settings:
-----------------------------
Precursor Selection: Use MS1 Precursor
Use New Precursor Reevaluation: True
2. Spectrum Properties Filter:
-----------------------------
Lower RT Limit: 0
Upper RT Limit: 0
First Scan: 0
Last Scan: 0
Lowest Charge State: 0
Highest Charge State: 0
Min. Precursor Mass: 350 Da
Max. Precursor Mass: 5000 Da
Total Intensity Threshold: 0
Minimum Peak Count: 1
3. Scan Event Filters:
-----------------------------
MS Order: Is MS2
Activation Type: Is CID
Min. Collision Energy: 0
Max. Collision Energy: 100
Scan Type: Is Full
Ionization Source: Is Nanospray
Polarity Mode: Is +
4. Peak Filters:
-----------------------------
S/N Threshold (FT-only): 1.5
5. Replacements for Unrecognized Properties:
-----------------------------
Unrecognized Charge Replacements: Automatic
Unrecognized Mass Analyzer Replacements: ITMS
Unrecognized MS Order Replacements: MS2
Unrecognized Activation Type Replacements: CID
Unrecognized Polarity Replacements: +
6. Just for Testing:
-----------------------------
Precursor Clipping Range Before: 2.5 Da
Precursor Clipping Range After: 5.5 Da
------------------------------------------------------------------------------
Processing node 2: Mascot
------------------------------------------------------------------------------
1. Input Data:
-----------------------------
Protein Database: SwissProt
Enzyme Name: Trypsin
Maximum Missed Cleavage Sites: 2
Instrument: Default
Taxonomy: . . . . Fungi
1.1 Peptide Scoring Options:
-----------------------------
Peptide Cut Off Score: 10
Peptide Without Protein Cut Off Score: 5
1.2 Protein Scoring Options:
-----------------------------
Use MudPIT Scoring: Automatic
Protein Relevance Threshold: 20
Protein Relevance Factor: 1
2. Tolerances:
-----------------------------
Precursor Mass Tolerance: 5 ppm
Fragment Mass Tolerance: 0.5 Da
Use Average Precursor Mass: False
3. Modification Groups:
-----------------------------
From Quan Method: Label-free [MD]
4. Dynamic Modifications:
-----------------------------
1. Dynamic Modification: Dioxidation (W)
2. Dynamic Modification: Gln->pyro-Glu (N-term Q)
3. Dynamic Modification: Glu->pyro-Glu (N-term E)
4. Dynamic Modification: Oxidation (HW)
5. Dynamic Modification: Trp->Kynurenin (W)
5. Static Modifications:
-----------------------------
1. Static Modification: Carbamidomethyl (C)
------------------------------------------------------------------------------
Processing node 3: Annotation
------------------------------------------------------------------------------
------------------------------------------------------------------------------
Processing node 6: Precursor Ions Area Detector
------------------------------------------------------------------------------
------------------------------------------------------------------------------
Processing node 4: Percolator
------------------------------------------------------------------------------
1. Input Data:
-----------------------------
Maximum Delta Cn: 0.05
2. Decoy Database Search:
-----------------------------
Target FDR (Strict): 0.01
Target FDR (Relaxed): 0.05
Validation based on: q-Value
------------------------------------------------------------------------------
Processing node 5: Event Detector
------------------------------------------------------------------------------
1. General Settings:
-----------------------------
Mass Precision: 3 ppm
S/N Threshold: 1

## Sheet: SwissProtFungi
SwissProt database
Accession		Description	Score	Coverage	# Proteins	# Unique Peptides	# Peptides	# PSMs	Molecular Function	Cellular Component	Biological Process	Pfam IDs	Gene IDs	GO Terms	Area	# AAs	MW [kDa]	calc. pI
B0Y473	AN0238	Alkaline protease 2 OS=Neosartorya fumigata (strain CEA10 / CBS 144.89 / FGSC A1163) GN=alp2 PE=3 SV=1 - [ALP2_ASPFC]	276.75	0.0626	1	2	2	5	catalytic activity; protein binding		metabolic process; cell differentiation; regulation of biological process	Pf00082; Pf05922		[GO:0004252]; GO:0004175; GO:0008236; GO:0070011; GO:0017171; GO:0008233; GO:0016787; GO:0003824; GO:0003674 [GO:0006508]; GO:0019538; GO:0043170; GO:0044238; GO:0071704; GO:0008152; GO:0008150 [GO:0008233]; GO:0016787; GO:0003824; GO:0003674 [GO:0008236]; GO:0017171; GO:0070011; GO:0016787; GO:0008233; GO:0003824; GO:0003674 [GO:0009405]; GO:0051704; GO:0008150 [GO:0016787]; GO:0003824; GO:00036…	85260000	495	52.6	6.25
Q00177	AN1818.2	Endo-1,4-beta-xylanase C OS=Emericella nidulans (strain FGSC A4 / ATCC 38163 / CBS 112.46 / NRRL 194 / M139) GN=xlnC PE=1 SV=1 - [XYNC_EMENI]	318.38	0.2049	1	5	5	10	catalytic activity	extracellular	metabolic process	Pf00331		[GO:0003824]; GO:0003674 [GO:0004553]; GO:0016798; GO:0016787; GO:0003824; GO:0003674 [GO:0005576]; GO:0005575 [GO:0005975]; GO:0044238; GO:0071704; GO:0008152; GO:0008150 [GO:0008152]; GO:0008150 [GO:0016787]; GO:0003824; GO:0003674 [GO:0016798]; GO:0016787; GO:0003824; GO:0003674 [GO:0031176]; GO:0004553; GO:0016798; GO:0016787; GO:0003824; GO:0003674 [GO:0042732]; GO:0019321; GO:0005996; GO:00…	36500000	327	35.4	5.22
Q5B9F2	AN2828.2	Probable beta-glucosidase L OS=Emericella nidulans (strain FGSC A4 / ATCC 38163 / CBS 112.46 / NRRL 194 / M139) GN=bglL PE=3 SV=1 - [BGLL_EMENI]	1872.93	0.2171	4	14	14	69	catalytic activity	extracellular	metabolic process	Pf00933; Pf01915	2873975	[GO:0000272]; GO:0005976; GO:0009057; GO:0016052; GO:0005975; GO:0043170; GO:1901575; GO:0044238; GO:0071704; GO:0009056; GO:0008152; GO:0008150 [GO:0004553]; GO:0016798; GO:0016787; GO:0003824; GO:0003674 [GO:0005575] [GO:0005576]; GO:0005575 [GO:0005975]; GO:0044238; GO:0071704; GO:0008152; GO:0008150 [GO:0008152]; GO:0008150 [GO:0008422]; GO:0015926; GO:0004553; GO:0016798; GO:0016787; GO:0003…	175000000	737	77.8	4.77
P55332	AN3613.2	Endo-1,4-beta-xylanase A OS=Emericella nidulans (strain FGSC A4 / ATCC 38163 / CBS 112.46 / NRRL 194 / M139) GN=xlnA PE=1 SV=1 - [XYNA_EMENI]	822.93	0.36	1	4	4	28	catalytic activity	extracellular	metabolic process	Pf00457	2873037	[GO:0004553]; GO:0016798; GO:0016787; GO:0003824; GO:0003674 [GO:0005576]; GO:0005575 [GO:0005975]; GO:0044238; GO:0071704; GO:0008152; GO:0008150 [GO:0008152]; GO:0008150 [GO:0016787]; GO:0003824; GO:0003674 [GO:0016798]; GO:0016787; GO:0003824; GO:0003674 [GO:0031176]; GO:0004553; GO:0016798; GO:0016787; GO:0003824; GO:0003674 [GO:0042732]; GO:0019321; GO:0005996; GO:0044723; GO:0005975; GO:004…	435900000	225	24.1	6.28
Q5B2C1	AN5309.2	Probable cutinase 1 OS=Emericella nidulans (strain FGSC A4 / ATCC 38163 / CBS 112.46 / NRRL 194 / M139) GN=AN5309 PE=3 SV=1 - [CUTI1_EMENI]	50.42	0.1221	2	3	3	3	catalytic activity	extracellular	metabolic process	Pf01083; Pf06057	2871597	[GO:0004091]; GO:0052689; GO:0016788; GO:0016787; GO:0003824; GO:0003674 [GO:0004806]; GO:0016298; GO:0052689; GO:0016788; GO:0016787; GO:0003824; GO:0003674 [GO:0005576]; GO:0005575 [GO:0008152]; GO:0008150 [GO:0016787]; GO:0003824; GO:0003674 [GO:0019433]; GO:0006641; GO:0046464; GO:0006639; GO:0046461; GO:0046503; GO:0006638; GO:0046486; GO:0044242; GO:0044255; GO:0016042; GO:0044248; GO:00066…	12970000	213	22.4	7.31
Q00208	AN5558.2	Alkaline protease 1 OS=Emericella nidulans (strain FGSC A4 / ATCC 38163 / CBS 112.46 / NRRL 194 / M139) GN=alp1 PE=2 SV=1 - [ORYZ_EMENI]	2216.03	0.3275	2	8	8	152	catalytic activity; protein binding	extracellular	metabolic process; regulation of biological process	Pf00082; Pf05922	2871850	[GO:0004091]; GO:0052689; GO:0016788; GO:0016787; GO:0003824; GO:0003674 [GO:0004252]; GO:0004175; GO:0008236; GO:0070011; GO:0017171; GO:0008233; GO:0016787; GO:0003824; GO:0003674 [GO:0005576]; GO:0005575 [GO:0005619]; GO:0009277; GO:0031160; GO:0005618; GO:0030312; GO:0044464; GO:0071944; GO:0005575; GO:0005623 [GO:0006508]; GO:0019538; GO:0043170; GO:0044238; GO:0071704; GO:0008152; GO:000815…	4916000000	403	42.2	5.31
Q5B0Q1	AN5879.2	Phosphatidylglycerol/phosphatidylinositol transfer protein OS=Emericella nidulans (strain FGSC A4 / ATCC 38163 / CBS 112.46 / NRRL 194 / M139) GN=npc2 PE=3 SV=1 - [NPC2_EMENI]	563.15	0.5325	1	9	9	26		cytoplasm; organelle lumen; vacuole; extracellular	transport	Pf02221	2870722	[GO:0000328]; GO:0000324; GO:0005775; GO:0000322; GO:0000323; GO:0044437; GO:0070013; GO:0005773; GO:0044444; GO:0044446; GO:0043233; GO:0043231; GO:0005737; GO:0044424; GO:0043229; GO:0044422; GO:0031974; GO:0043227; GO:0005622; GO:0044464; GO:0043226; GO:0005575; GO:0005623 [GO:0003674] [GO:0005576]; GO:0005575 [GO:0006810]; GO:0051234; GO:0008150; GO:0051179 [GO:0006869]; GO:0010876; GO:004476…	231000000	169	18.3	5.02
Q5AUT0	AN7950.2	Probable glucan endo-1,3-beta-glucosidase eglC OS=Emericella nidulans (strain FGSC A4 / ATCC 38163 / CBS 112.46 / NRRL 194 / M139) GN=eglC PE=1 SV=1 - [EGLC_EMENI]	3584.51	0.2839	1	10	10	130	catalytic activity	extracellular; membrane	metabolic process	Pf00332	2869200	[GO:0000272]; GO:0005976; GO:0009057; GO:0016052; GO:0005975; GO:0043170; GO:1901575; GO:0044238; GO:0071704; GO:0009056; GO:0008152; GO:0008150 [GO:0003824]; GO:0003674 [GO:0004553]; GO:0016798; GO:0016787; GO:0003824; GO:0003674 [GO:0005575] [GO:0005576]; GO:0005575 [GO:0005618]; GO:0030312; GO:0044464; GO:0071944; GO:0005575; GO:0005623 [GO:0005886]; GO:0016020; GO:0044464; GO:0071944; GO:0005…	3627000000	465	46.7	4.6
Q5AUR8	AN7962.2	Neutral protease 2 homolog AN7962 OS=Emericella nidulans (strain FGSC A4 / ATCC 38163 / CBS 112.46 / NRRL 194 / M139) GN=AN7962 PE=3 SV=1 - [NPIIA_EMENI]	1716.64	0.1836	1	6	6	40	catalytic activity; metal ion binding	extracellular	metabolic process	Pf02102	2869033	[GO:0004222]; GO:0004175; GO:0008237; GO:0070011; GO:0008233; GO:0016787; GO:0003824; GO:0003674 [GO:0005575] [GO:0005576]; GO:0005575 [GO:0006508]; GO:0019538; GO:0043170; GO:0044238; GO:0071704; GO:0008152; GO:0008150 [GO:0008233]; GO:0016787; GO:0003824; GO:0003674 [GO:0008237]; GO:0070011; GO:0008233; GO:0016787; GO:0003824; GO:0003674 [GO:0016787]; GO:0003824; GO:0003674 [GO:0046872]; GO:004…	5464000000	354	37.4	5.14
P00330	AN8979.2	Alcohol dehydrogenase 1 OS=Saccharomyces cerevisiae (strain ATCC 204508 / S288c) GN=ADH1 PE=1 SV=5 - [ADH1_YEAST]	501.2	0.2557	2	4	5	41	nucleotide binding; catalytic activity; metal ion binding	cytoplasm; cytosol; membrane	metabolic process	Pf00107; Pf08240	854068	[GO:0000166]; GO:0036094; GO:1901265; GO:0005488; GO:0097159; GO:1901363; GO:0003674 [GO:0000947]; GO:0000955; GO:0046165; GO:0009063; GO:0006066; GO:0044283; GO:1901617; GO:0006520; GO:0046395; GO:1901565; GO:0044281; GO:1901615; GO:0044711; GO:1901576; GO:0019752; GO:0044238; GO:1901564; GO:0016054; GO:1901575; GO:0044710; GO:0071704; GO:0009058; GO:0043436; GO:0008152; GO:0006807; GO:0006082; …	30280000	348	36.8	6.68
P78619	AN9339.2	Catalase B OS=Emericella nidulans (strain FGSC A4 / ATCC 38163 / CBS 112.46 / NRRL 194 / M139) GN=catB PE=2 SV=2 - [CATB_EMENI]	2874.23	0.356	2	19	23	127	antioxidant activity; catalytic activity; metal ion binding		response to stimulus; metabolic process	Pf00199; Pf06628	2867831	[GO:0004096]; GO:0004601; GO:0016209; GO:0016684; GO:0003674; GO:0016491; GO:0003824 [GO:0004601]; GO:0016209; GO:0016684; GO:0003674; GO:0016491; GO:0003824 [GO:0005575] [GO:0006979]; GO:0006950; GO:0050896; GO:0008150 [GO:0016491]; GO:0003824; GO:0003674 [GO:0019521]; GO:0019520; GO:0032787; GO:0044262; GO:0019752; GO:0005975; GO:0044237; GO:0043436; GO:0044238; GO:0071704; GO:0008152; GO:00099…	382800000	722	79.3	5.07

## Sheet: Parameters NCBI
Search report summary of file(s):
- C:\LC-Orbi\LC_Orbi_2013\20131108\IM-allbands_NCBIFungi_5ppm.msf
Created with Discoverer version: 1.4.0.288
================================================================================
Number of filtered/unfiltered result items:
- 45/46 protein group(s)
- 125/3411 merged protein(s)
- 344/15507 peptide(s)
- 3535/36696 PSM(s)
- 30038/30038 search input(s)
================================================================================
Peptide Grouping Options
- Show peptide groups: True
- Group peptides by: Mass and Sequence
Protein Grouping Options
- Enable protein grouping: True
- Consider leucine and isoleucine as equal: True
- Consider only PSMs with confidence at least: Medium
- Consider only PSMs with delta Cn better than: 0.15
- Apply strict maximum parsimony principle: True
No filters applied for data reduction
Result filters:
-Peptide Confidence (Minimum Confidence: High)
- Peptides Per Protein (Minimal number of peptides: 2, Count only rank 1 peptides: True, Count peptide only in top scored proteins: False)
================================================================================
Summary of file C:\LC-Orbi\LC_Orbi_2013\20131108\IM-allbands_NCBIFungi_5ppm.msf
Workflow created with Discoverer version: 1.4.0.288 (DBVersion:79)
================================================================================
Search name: IM-allbands_NCBIFungi_5ppm
Search description: -
Search date: 11/27/2013 16:03:55
================================================================================
The pipeline tree:
------------------
|-(0) Spectrum Files
|-(1) Spectrum Selector
|-(2) Mascot
|-(3) Annotation
|-(4) Percolator
|-(5) Event Detector
|-(6) Precursor Ions Area Detector
------------------------------------------------------------------------------
Processing node 0: Spectrum Files
------------------------------------------------------------------------------
Input Data:
-----------------------------
File Name(s):
	C:\LC-Orbi\LC-Orbi_2013\20131108\IM_Band1.raw
	C:\LC-Orbi\LC-Orbi_2013\20131108\IM_Band2.raw
	C:\LC-Orbi\LC-Orbi_2013\20131108\IM_Band4.raw
	C:\LC-Orbi\LC-Orbi_2013\20131108\IM_Band5.raw
	C:\LC-Orbi\LC-Orbi_2013\20131023\IM-band3.raw
------------------------------------------------------------------------------
Processing node 1: Spectrum Selector
------------------------------------------------------------------------------
1. General Settings:
-----------------------------
Precursor Selection: Use MS1 Precursor
Use New Precursor Reevaluation: True
2. Spectrum Properties Filter:
-----------------------------
Lower RT Limit: 0
Upper RT Limit: 0
First Scan: 0
Last Scan: 0
Lowest Charge State: 0
Highest Charge State: 0
Min. Precursor Mass: 350 Da
Max. Precursor Mass: 5000 Da
Total Intensity Threshold: 0
Minimum Peak Count: 1
3. Scan Event Filters:
-----------------------------
MS Order: Is MS2
Activation Type: Is CID
Min. Collision Energy: 0
Max. Collision Energy: 100
Scan Type: Is Full
Ionization Source: Is Nanospray
Polarity Mode: Is +
4. Peak Filters:
-----------------------------
S/N Threshold (FT-only): 1.5
5. Replacements for Unrecognized Properties:
-----------------------------
Unrecognized Charge Replacements: Automatic
Unrecognized Mass Analyzer Replacements: ITMS
Unrecognized MS Order Replacements: MS2
Unrecognized Activation Type Replacements: CID
Unrecognized Polarity Replacements: +
6. Just for Testing:
-----------------------------
Precursor Clipping Range Before: 2.5 Da
Precursor Clipping Range After: 5.5 Da
------------------------------------------------------------------------------
Processing node 2: Mascot
------------------------------------------------------------------------------
1. Input Data:
-----------------------------
Protein Database: NCBInr
Enzyme Name: Trypsin
Maximum Missed Cleavage Sites: 2
Instrument: Default
Taxonomy: . . . . . . Other Fungi
1.1 Peptide Scoring Options:
-----------------------------
Peptide Cut Off Score: 10
Peptide Without Protein Cut Off Score: 5
1.2 Protein Scoring Options:
-----------------------------
Use MudPIT Scoring: Automatic
Protein Relevance Threshold: 20
Protein Relevance Factor: 1
2. Tolerances:
-----------------------------
Precursor Mass Tolerance: 5 ppm
Fragment Mass Tolerance: 0.5 Da
Use Average Precursor Mass: False
3. Modification Groups:
-----------------------------
From Quan Method: Label-free [MD]
4. Dynamic Modifications:
-----------------------------
1. Dynamic Modification: Dioxidation (W)
2. Dynamic Modification:
3. Dynamic Modification:
4. Dynamic Modification: Oxidation (HW)
5. Dynamic Modification: Trp->Kynurenin (W)
5. Static Modifications:
-----------------------------
1. Static Modification: Carbamidomethyl (C)
------------------------------------------------------------------------------
Processing node 3: Annotation
------------------------------------------------------------------------------
------------------------------------------------------------------------------
Processing node 6: Precursor Ions Area Detector
------------------------------------------------------------------------------
------------------------------------------------------------------------------
Processing node 4: Percolator
------------------------------------------------------------------------------
1. Input Data:
-----------------------------
Maximum Delta Cn: 0.05
2. Decoy Database Search:
-----------------------------
Target FDR (Strict): 0.01
Target FDR (Relaxed): 0.05
Validation based on: q-Value
------------------------------------------------------------------------------
Processing node 5: Event Detector
------------------------------------------------------------------------------
1. General Settings:
-----------------------------
Mass Precision: 3 ppm
S/N Threshold: 1

## Sheet: NCBIFungi
Accession		Description	Score	Coverage	# Proteins	# Unique Peptides	# Peptides	# PSMs	Molecular Function	Cellular Component	Biological Process	Pfam IDs	Gene IDs	GO Terms	Area	# AAs	MW [kDa]	calc. pI
67523121	AN2017.2	hypothetical protein AN2017.2 [Aspergillus nidulans FGSC A4] /TPA: Alpha-glucosidase AgdAPutative uncharacterized protein ; [Source:UniProtKB/TrEMBL;Acc:Q9UV08] [Aspergillus nidulans 100%	275.51	0.0817	1	6	6	14	catalytic activity		metabolic process	Pf01055	2875019	[GO:0000023]; GO:0005984; GO:0009311; GO:0044262; GO:0044723; GO:0005975; GO:0044237; GO:0044238; GO:0071704; GO:0008152; GO:0009987; GO:0008150 [GO:0003824]; GO:0003674 [GO:0004553]; GO:0016798; GO:0016787; GO:0003824; GO:0003674 [GO:0004558]; GO:0015926; GO:0004553; GO:0016798; GO:0016787; GO:0003824; GO:0003674 [GO:0005975]; GO:0044238; GO:0071704; GO:0008152; GO:0008150 [GO:0005982]; GO:00060…	134400000	992	109.6	5.2
67523821	AN2366.2	hypothetical protein AN2366.2 [Aspergillus nidulans FGSC A4] /TPA: serine protease similarity, trypsin family (Eurofung) [Aspergillus nidulans FGSC A4] 100%	237.7	0.1727	1	3	3	11	catalytic activity		metabolic process	Pf00089	2875466	[GO:0003824]; GO:0003674 [GO:0004252]; GO:0004175; GO:0008236; GO:0070011; GO:0017171; GO:0008233; GO:0016787; GO:0003824; GO:0003674 [GO:0005575] [GO:0006508]; GO:0019538; GO:0043170; GO:0044238; GO:0071704; GO:0008152; GO:0008150 [GO:0008233]; GO:0016787; GO:0003824; GO:0003674 [GO:0008236]; GO:0017171; GO:0070011; GO:0016787; GO:0008233; GO:0003824; GO:0003674 [GO:0016787]; GO:0003824; GO:0003…	402400000	249	25.4	4.37
67523879	AN2395.2	hypothetical protein AN2395.2 [Aspergillus nidulans FGSC A4]/TPA: hydrolase, putative (AFU_orthologue; AFUA_2G14520) [Aspergillus nidulans FGSC A4] 100% identity	1187.11	0.2806	10	14	14	51	catalytic activity		metabolic process	Pf00703; Pf02836; Pf02837	2875025	[GO:0003824]; GO:0003674 [GO:0004553]; GO:0016798; GO:0016787; GO:0003824; GO:0003674 [GO:0005575] [GO:0005975]; GO:0044238; GO:0071704; GO:0008152; GO:0008150 [GO:0016787]; GO:0003824; GO:0003674 [GO:0043169]; GO:0043167; GO:0005488; GO:0003674	586200000	613	68.5	4.78
67524741	AN2828.2	hypothetical protein AN2828.2 [Aspergillus nidulans FGSC A4] /TPA: beta-1,4-glucosidase (Eurofung) [Aspergillus nidulans FGSC A4] 100%	1191.99	0.2252	1	12	12	57	catalytic activity	extracellular	metabolic process	Pf00933; Pf01915	2873975	[GO:0000272]; GO:0005976; GO:0009057; GO:0016052; GO:0005975; GO:0043170; GO:1901575; GO:0044238; GO:0071704; GO:0009056; GO:0008152; GO:0008150 [GO:0004553]; GO:0016798; GO:0016787; GO:0003824; GO:0003674 [GO:0005575] [GO:0005576]; GO:0005575 [GO:0005975]; GO:0044238; GO:0071704; GO:0008152; GO:0008150 [GO:0008152]; GO:0008150 [GO:0008422]; GO:0015926; GO:0004553; GO:0016798; GO:0016787; GO:0003…	129400000	737	77.8	4.77
67525577	AN3246.2	hypothetical protein AN3246.2 [Aspergillus nidulans FGSC A4]	109.34	0.298	1	4	4	5					2873840	[GO:0003674] [GO:0005575] [GO:0008150]	22040000	198	22.3	6.44
67525787	AN3351.2	hypothetical protein AN3351.2 [Aspergillus nidulans FGSC A4]	492.91	0.1291	1	5	5	19	catalytic activity; nucleotide binding	extracellular	metabolic process	Pf01565	2873741	[GO:0003824]; GO:0003674 [GO:0005575] [GO:0005576]; GO:0005575 [GO:0008762]; GO:0016616; GO:0016614; GO:0016491; GO:0003824; GO:0003674 [GO:0016491]; GO:0003824; GO:0003674 [GO:0016614]; GO:0016491; GO:0003824; GO:0003674 [GO:0050660]; GO:0000166; GO:0043168; GO:0050662; GO:0036094; GO:1901265; GO:0043167; GO:0048037; GO:0005488; GO:0097159; GO:1901363; GO:0003674 [GO:0055114]; GO:0044710; GO:000…	261500000	581	63.2	5.06
67526311	AN3613.2	XYN1_EMENI Endo-1,4-beta-xylanase 1 precursor (Xylanase 1) (1,4-beta-D-xylan xylanohydrolase 1) [Aspergillus nidulans FGSC A4]100%	776.6	0.36	1	4	4	27	catalytic activity	extracellular	metabolic process	Pf00457	2873037	[GO:0000272]; GO:0005976; GO:0009057; GO:0016052; GO:0005975; GO:0043170; GO:1901575; GO:0044238; GO:0071704; GO:0009056; GO:0008152; GO:0008150 [GO:0004553]; GO:0016798; GO:0016787; GO:0003824; GO:0003674 [GO:0005576]; GO:0005575 [GO:0005975]; GO:0044238; GO:0071704; GO:0008152; GO:0008150 [GO:0008152]; GO:0008150 [GO:0016787]; GO:0003824; GO:0003674 [GO:0016798]; GO:0016787; GO:0003824; GO:0003…	428200000	225	24.1	6.28
67528012	AN4245.2	hypothetical protein AN4245.2 [Aspergillus nidulans FGSC A4] / TPA: neutral/alkaline nonlysosomal ceramidase, putative (AFU_orthologue; AFUA_1G06470) [Aspergillus nidulans FGSC A4] 100%	469.03	0.148	1	7	7	17		extracellular		Pf04734	2873658	[GO:0003674] [GO:0005575] [GO:0005576]; GO:0005575 [GO:0008150]	49860000	723	80	5
67537310	AN4825.2	hypothetical protein AN4825.2 [Aspergillus nidulans FGSC A4] /TPA: conserved hypothetical protein [Aspergillus nidulans FGSC A4] 100%	828.12	0.17	1	11	11	46	catalytic activity		metabolic process	Pf12708	2872623	[GO:0004338]; GO:0008422; GO:0015926; GO:0004553; GO:0016798; GO:0016787; GO:0003824; GO:0003674 [GO:0005575] [GO:0044042]; GO:0005976; GO:0005975; GO:0043170; GO:0044238; GO:0071704; GO:0008152; GO:0008150	991400000	900	96.5	5.53
67537402	AN4871.2	hypothetical protein AN4871.2 [Aspergillus nidulans FGSC A4] TPA: ChitinasePutative uncharacterized protein ; [Source:UniProtKB/TrEMBL;Acc:Q92222] [Aspergillus nidulans FGSC A4] 100% identity	41654.7	0.8065	1	33	34	1917	catalytic activity		cell death; metabolic process	Pf00704	2872669	[GO:0001896]; GO:0019835; GO:0008219; GO:0016265; GO:0044763; GO:0044699; GO:0009987; GO:0008150 [GO:0003824]; GO:0003674 [GO:0004553]; GO:0016798; GO:0016787; GO:0003824; GO:0003674 [GO:0004568]; GO:0004553; GO:0016798; GO:0016787; GO:0003824; GO:0003674 [GO:0005975]; GO:0044238; GO:0071704; GO:0008152; GO:0008150 [GO:0006032]; GO:0006026; GO:0006030; GO:1901072; GO:0006022; GO:0009057; GO:19011…	61100000000	398	44.2	5.58
115433835	AN5309.2	cutinase precursor [Aspergillus terreus NIH2624]	47.34	0.0909	2	2	2	2	catalytic activity	extracellular	metabolic process	Pf01083	4353579	[GO:0004091] [GO:0005576]; GO:0005575 [GO:0008152]; GO:0008150 [GO:0016787]; GO:0003824; GO:0003674 [GO:0050525]; GO:0052689; GO:0016788; GO:0016787; GO:0003824; GO:0003674	12970000	209	22	7.66
67538776	AN5558.2	hypothetical protein AN5558.2 [Aspergillus nidulans FGSC A4] / extracellular alkaline serine protease [Aspergillus versicolor] 83%	1974.46	0.3275	1	7	7	141	catalytic activity; protein binding	extracellular	metabolic process; regulation of biological process	Pf00082; Pf05922	2871850	[GO:0004252]; GO:0004175; GO:0008236; GO:0070011; GO:0017171; GO:0008233; GO:0016787; GO:0003824; GO:0003674 [GO:0005576]; GO:0005575 [GO:0005619]; GO:0009277; GO:0031160; GO:0005618; GO:0030312; GO:0044464; GO:0071944; GO:0005575; GO:0005623 [GO:0006508]; GO:0019538; GO:0043170; GO:0044238; GO:0071704; GO:0008152; GO:0008150 [GO:0008233]; GO:0016787; GO:0003824; GO:0003674 [GO:0008236]; GO:00171…	4916000000	403	42.2	5.31
67539418	AN5879.2	hypothetical protein AN5879.2 [Aspergillus nidulans FGSC A4] / TPA: Phosphatidylglycerol/phosphatidylinositol transfer protein Precursor (PG/PI-TP) [Source:UniProtKB/Swiss- 100%	395.26	0.5325	1	9	9	25		cytoplasm; organelle lumen; vacuole; extracellular	transport	Pf02221	2870722	[GO:0000328]; GO:0000324; GO:0005775; GO:0000322; GO:0000323; GO:0044437; GO:0070013; GO:0005773; GO:0044444; GO:0044446; GO:0043233; GO:0043231; GO:0005737; GO:0044424; GO:0043229; GO:0044422; GO:0031974; GO:0043227; GO:0005622; GO:0044464; GO:0043226; GO:0005575; GO:0005623 [GO:0003674] [GO:0005576]; GO:0005575 [GO:0006810]; GO:0051234; GO:0008150; GO:0051179 [GO:0006869]; GO:0010876; GO:004476…	231000000	169	18.3	5.02
67540206	AN6273.2	hypothetical protein AN6273.2 [Aspergillus nidulans FGSC A4] / TPA: allergenic cerato-platanin Asp F13 (AFU_orthologue; AFUA_2G12630) [Aspergillus nidulans FGSC A4] 100%	546.7	0.3291	1	3	3	20		extracellular		Pf07249	2871006	[GO:0003674] [GO:0005576]; GO:0005575 [GO:0005622]; GO:0044464; GO:0005575; GO:0005623 [GO:0008150]	973200000	158	16.3	4.84
67900828	AN7401.2	hypothetical protein AN7401.2 [Aspergillus nidulans FGSC A4] / TPA: beta-1,4-endoxylanase (Eurofung) [Aspergillus nidulans FGSC A4] 100%	101.71	0.1183	1	3	3	5	catalytic activity	extracellular	metabolic process	Pf00331; Pf00734	2869874	[GO:0003824]; GO:0003674 [GO:0004553]; GO:0016798; GO:0016787; GO:0003824; GO:0003674 [GO:0005576]; GO:0005575 [GO:0005975]; GO:0044238; GO:0071704; GO:0008152; GO:0008150 [GO:0008810]; GO:0004553; GO:0016798; GO:0016787; GO:0003824; GO:0003674 [GO:0009251]; GO:0000272; GO:0044042; GO:0005976; GO:0009057; GO:0016052; GO:0005975; GO:0043170; GO:1901575; GO:0044238; GO:0071704; GO:0009056; GO:00081…	38330000	355	37.7	5.52
67901926	AN7950.2	hypothetical protein AN7950.2 [Aspergillus nidulans FGSC A4]/TPA: Beta-1,3-endoglucanase Putative uncharacterized protein ; [Source:UniProtKB/TrEMBL;Acc:Q5AUT0] [Aspergillus nidulans 100%	2621.94	0.2839	1	10	10	120	catalytic activity	extracellular; membrane	metabolic process	Pf00332	2869200	[GO:0000272]; GO:0005976; GO:0009057; GO:0016052; GO:0005975; GO:0043170; GO:1901575; GO:0044238; GO:0071704; GO:0009056; GO:0008152; GO:0008150 [GO:0003824]; GO:0003674 [GO:0004553]; GO:0016798; GO:0016787; GO:0003824; GO:0003674 [GO:0005575] [GO:0005576]; GO:0005575 [GO:0005618]; GO:0030312; GO:0044464; GO:0071944; GO:0005575; GO:0005623 [GO:0005886]; GO:0016020; GO:0044464; GO:0071944; GO:0005…	3627000000	465	46.7	4.6
67901950	AN7962.2	hypothetical protein AN7962.2 [Aspergillus nidulans FGSC A4]/TPA: penicillolysin/deuterolysin metalloprotease, putative (AFU_orthologue; AFUA_4G13750) [Aspergillus nidulans FGSC A4] 100%	1375.87	0.1836	1	6	6	41	catalytic activity; metal ion binding	extracellular	metabolic process	Pf02102	2869033	[GO:0004222]; GO:0004175; GO:0008237; GO:0070011; GO:0008233; GO:0016787; GO:0003824; GO:0003674 [GO:0005575] [GO:0005576]; GO:0005575 [GO:0006508]; GO:0019538; GO:0043170; GO:0044238; GO:0071704; GO:0008152; GO:0008150 [GO:0008233]; GO:0016787; GO:0003824; GO:0003674 [GO:0008237]; GO:0070011; GO:0008233; GO:0016787; GO:0003824; GO:0003674 [GO:0016787]; GO:0003824; GO:0003674 [GO:0046872]; GO:004…	5464000000	354	37.4	5.14
67902112	AN8043.2	hypothetical protein AN8043.2 [Aspergillus nidulans FGSC A4] / TPA: BYS1 domain protein, putative (AFU_orthologue; AFUA_5G01990) [Aspergillus nidulans FGSC A4] 100%	90.32	0.2642	2	3	3	6				Pf04681	2869278	[GO:0003674] [GO:0005575] [GO:0008150]	200200000	159	16.9	4.79
67902118	AN8046.2	hypothetical protein AN8046.2 [Aspergillus nidulans FGSC A4] /TPA: extracellular lipase, putative (AFU_orthologue; AFUA_5G02040) [Aspergillus nidulans FGSC A4] 100%	693.96	0.4728	1	7	7	22	catalytic activity		metabolic process	Pf01764; Pf03893	2869196	[GO:0004091] [GO:0004806]; GO:0016298; GO:0052689; GO:0016788; GO:0016787; GO:0003824; GO:0003674 [GO:0005575] [GO:0006629]; GO:0044238; GO:0044710; GO:0071704; GO:0008152; GO:0008150 [GO:0016042]; GO:0006629; GO:1901575; GO:0044238; GO:0044710; GO:0071704; GO:0009056; GO:0008152; GO:0008150 [GO:0016298]; GO:0016788; GO:0016787; GO:0003824; GO:0003674 [GO:0016787]; GO:0003824; GO:0003674 [GO:0046…	348300000	294	31.3	4.56
67902916	AN8445.2	hypothetical protein AN8445.2 [Aspergillus nidulans FGSC A4] /TPA: aminopeptidase Y, putative (AFU_orthologue; AFUA_3G00650) [Aspergillus nidulans FGSC A4] 100%	592.15	0.1968	1	6	6	20	catalytic activity; metal ion binding	membrane	metabolic process	Pf02225; Pf04389	2868791	[GO:0004177]; GO:0008238; GO:0070011; GO:0008233; GO:0016787; GO:0003824; GO:0003674 [GO:0004571]; GO:0015924; GO:0004559; GO:0015923; GO:0004553; GO:0016798; GO:0016787; GO:0003824; GO:0003674 [GO:0005509]; GO:0046872; GO:0043169; GO:0043167; GO:0005488; GO:0003674 [GO:0006508]; GO:0019538; GO:0043170; GO:0044238; GO:0071704; GO:0008152; GO:0008150 [GO:0008233]; GO:0016787; GO:0003824; GO:000367…	750700000	503	54	5.03
67902980	AN8477.2	hypothetical protein AN8477.2 [Aspergillus nidulans FGSC A4] /TPA: xylosidase : arabinofuranosidase (AFU_orthologue; AFUA_2G13190) [Aspergillus nidulans FGSC A4] 100%	100.65	0.0971	1	4	4	5	catalytic activity		metabolic process	Pf04616	2868609	[GO:0004553]; GO:0016798; GO:0016787; GO:0003824; GO:0003674 [GO:0005575] [GO:0005975]; GO:0044238; GO:0071704; GO:0008152; GO:0008150	79020000	546	60.3	5.35
151945549	AN8979.2	alcohol dehydrogenase [Saccharomyces cerevisiae YJM789]	340.46	0.2557	8	5	5	41	nucleotide binding; metal ion binding; catalytic activity		metabolic process	Pf00107; Pf08240		[GO:0000166]; GO:0036094; GO:1901265; GO:0005488; GO:0097159; GO:1901363; GO:0003674 [GO:0008270]; GO:0046914; GO:0046872; GO:0043169; GO:0043167; GO:0005488; GO:0003674 [GO:0016491]; GO:0003824; GO:0003674 [GO:0046872]; GO:0043169; GO:0043167; GO:0005488; GO:0003674 [GO:0055114]; GO:0044710; GO:0008152; GO:0008150	30280000	348	36.8	6.38
1737449	AN9339.2	catalase [Emericella nidulans]	1943.95	0.3454	34	20	20	110	antioxidant activity; catalytic activity		response to stimulus; metabolic process	Pf00199; Pf06628		[GO:0004096]; GO:0004601; GO:0016209; GO:0016684; GO:0003674; GO:0016491; GO:0003824 [GO:0006979]; GO:0006950; GO:0050896; GO:0008150 [GO:0020037]; GO:0046906; GO:0097159; GO:1901363; GO:0005488; GO:0003674 [GO:0055114]; GO:0044710; GO:0008152; GO:0008150	456900000	721	79.1	5.07
259489279	AN0472.2	TPA: putative endo beta 1,3 glucanase, GH81 family (Eurofung) [Aspergillus nidulans FGSC A4]	435.77	0.0849	10	6	6	23	catalytic activity	membrane	metabolic process	Pf03639		[GO:0016021]; GO:0031224; GO:0044425; GO:0005575; GO:0016020 [GO:0016998]; GO:0044036; GO:0044248; GO:0044260; GO:0071554; GO:0009056; GO:0044237; GO:0043170; GO:0044763; GO:0071840; GO:0008152; GO:0009987; GO:0071704; GO:0044699; GO:0008150 [GO:0033903] [GO:0052861]; GO:0052736; GO:0004553; GO:0016798; GO:0016787; GO:0003824; GO:0003674 [GO:0052862]; GO:0052736; GO:0004553; GO:0016798; GO:001678…	325500000	907	97.8	5.68
259489544	AN0238.2	TPA: hypothetical serine protease (Eurofung) [Aspergillus nidulans FGSC A4]	316.27	0.3082	10	7	7	13	catalytic activity; protein binding	extracellular	metabolic process; regulation of biological process	Pf00082; Pf05922		[GO:0004252]; GO:0004175; GO:0008236; GO:0070011; GO:0017171; GO:0008233; GO:0016787; GO:0003824; GO:0003674 [GO:0005576]; GO:0005575 [GO:0006508]; GO:0019538; GO:0043170; GO:0044238; GO:0071704; GO:0008152; GO:0008150 [GO:0008233]; GO:0016787; GO:0003824; GO:0003674 [GO:0008236]; GO:0017171; GO:0070011; GO:0016787; GO:0008233; GO:0003824; GO:0003674 [GO:0016787]; GO:0003824; GO:0003674 [GO:00428…	90240000	477	50.4	6.21
